# Supplementary material for: Transcriptome of Two-Hybrid Poplar (Populus alba × P. tomentiglandulosa) During Adventitious Root Formation After Stem Cutting
Source: Biology (Basel). 2025 Jun 23;14(7):751. doi: 10.3390/biology14070751 (PMC12293016; doi:10.3390/biology14070751)
Supplement: Supplementary file 1 [file biology-14-00751-s001.zip]

Archive with 2 entries (2 files):
- supplementary data.xlsx
- Supplementary Table&Figure.pdf
