# Supplementary material for: Transcriptome of Two-Hybrid Poplar (Populus alba × P. tomentiglandulosa) During Adventitious Root Formation After Stem Cutting
Source: Biology (Basel). 2025 Jun 23;14(7):751. doi: 10.3390/biology14070751 (PMC12293016; doi:10.3390/biology14070751)
Supplement: Supplementary file 1 [file biology-14-00751-s001.zip › supplementary data.xlsx]

## Sheet: Supplementary Data1
Supplementary Data 1. Blastx results of de novo assembled transcripts using the Arabidopsis thaliana protein database
Transcript ID	TAIR ID	pident	length	mismatch	gapopen	qstart	qend	sstart	send	evalue	bitscore
TRINITY_DN0_c0_g1_i13	AT3G26782.1	66.086	631	209	2	3392	1506	32	659	0	894
TRINITY_DN0_c0_g1_i14	AT3G22790.3	47.826	69	35	1	155	358	18	86	1.38e-11	68.2
TRINITY_DN0_c0_g1_i15	AT3G26782.1	58.049	205	83	1	1902	1288	32	233	4.61e-72	246
TRINITY_DN0_c0_g1_i15	AT3G26782.1	44.681	47	26	0	1265	1125	254	300	4.61e-72	46.2
TRINITY_DN0_c0_g1_i15	AT3G26782.1	31.138	167	104	3	1902	1405	243	399	4.5e-17	86.3
TRINITY_DN0_c0_g1_i15	AT3G26782.1	23.789	227	146	6	1896	1261	132	346	9.44e-14	59.7
TRINITY_DN0_c0_g1_i15	AT3G26782.1	39.13	46	27	1	1271	1134	354	398	9.44e-14	37
TRINITY_DN0_c0_g1_i16	AT5G23360.1	39.394	132	76	1	1012	629	74	205	5.28e-22	94.4
TRINITY_DN0_c0_g1_i5	AT3G26782.1	55.882	272	115	2	1934	1125	32	300	5.1e-95	310
TRINITY_DN0_c0_g1_i5	AT3G26782.1	29.032	279	170	7	1928	1137	132	397	6.39e-25	111
TRINITY_DN10000_c0_g1_i12	AT2G18760.7	65.562	1237	361	16	4117	449	1	1186	0	1499
TRINITY_DN10000_c0_g1_i5	AT2G18760.7	81.277	470	82	2	3303	1894	369	832	0	810
TRINITY_DN10000_c0_g1_i5	AT2G18760.7	60.26	385	118	7	1588	449	832	1186	1.08e-124	421
TRINITY_DN10000_c0_g1_i5	AT2G18760.7	53.026	347	145	5	4676	3645	1	332	6.5e-75	274
TRINITY_DN10000_c0_g1_i6	AT2G18760.7	71.897	854	199	9	2995	449	369	1186	0	1231
TRINITY_DN10000_c0_g1_i6	AT2G18760.7	53.026	347	145	5	4368	3337	1	332	5.3e-75	274
TRINITY_DN100019_c0_g2_i1	AT4G31530.2	84.211	38	6	0	682	795	267	304	2.17e-13	70.9
TRINITY_DN10001_c0_g1_i14	AT5G17270.1	55.24	916	362	8	149	2866	7	884	0	917
TRINITY_DN10001_c0_g1_i9	AT5G17270.1	53.945	697	263	7	149	2212	7	654	0	655
TRINITY_DN10001_c0_g1_i9	AT5G17270.1	52.4	250	101	2	2614	3360	652	884	1.5e-69	252
TRINITY_DN100028_c0_g2_i1	AT1G32780.1	38.462	117	66	4	120	461	14	127	3.25e-15	72
TRINITY_DN100044_c0_g1_i1	AT5G63910.1	30.769	91	60	2	275	9	208	297	8.49e-08	48.9
TRINITY_DN10004_c0_g1_i11	AT1G33400.3	52.975	353	150	7	1042	20	86	434	4.89e-109	332
TRINITY_DN10004_c0_g1_i14	AT1G33400.1	48.32	387	192	4	4184	3048	1	387	2.64e-100	340
TRINITY_DN10004_c0_g1_i14	AT1G33400.1	42.466	219	123	2	982	329	571	787	2.48e-77	175
TRINITY_DN10004_c0_g1_i14	AT1G33400.1	62.162	111	34	3	1295	975	428	534	2.48e-77	135
TRINITY_DN10004_c0_g1_i15	AT1G33400.3	53.988	326	127	9	938	3	51	367	7.79e-98	301
TRINITY_DN10004_c0_g1_i16	AT1G33400.3	65.979	97	33	0	292	2	310	406	1.15e-46	151
TRINITY_DN10004_c0_g1_i16	AT1G33400.3	48.387	93	40	3	672	406	219	307	1.15e-46	53.5
TRINITY_DN10004_c0_g1_i25	AT1G33400.3	52.364	275	121	4	894	82	219	487	1.71e-82	261
TRINITY_DN10004_c0_g1_i27	AT1G33400.1	48.837	387	175	7	1181	36	1	369	1.54e-107	335
TRINITY_DN10004_c0_g1_i28	AT1G33400.1	49.275	414	201	5	4096	2882	1	414	3.27e-110	368
TRINITY_DN10004_c0_g1_i28	AT1G33400.1	42.466	219	123	2	982	329	571	787	2.43e-77	175
TRINITY_DN10004_c0_g1_i28	AT1G33400.1	62.162	111	34	3	1295	975	428	534	2.43e-77	135
TRINITY_DN10004_c0_g1_i31	AT1G33400.3	55.455	220	87	4	1882	1244	219	434	8.46e-64	222
TRINITY_DN10004_c0_g1_i31	AT1G33400.3	45.251	179	97	1	862	329	443	621	5.08e-42	161
TRINITY_DN10004_c0_g1_i8	AT1G33400.1	52.632	190	90	0	1002	433	1	190	6.22e-52	185
TRINITY_DN10004_c0_g1_i8	AT1G33400.1	52.033	123	46	4	380	36	252	369	2.24e-29	120
TRINITY_DN10004_c1_g1_i12	AT5G48385.1	31.655	278	172	3	2405	1626	182	459	3.24e-33	137
TRINITY_DN10004_c1_g1_i17	AT5G27230.1	41.27	63	37	0	644	456	2	64	9.2e-08	53.5
TRINITY_DN10004_c1_g1_i8	AT3G22440.1	39.048	105	63	1	1937	1626	306	410	3.25e-13	74.7
TRINITY_DN100055_c0_g1_i1	AT4G25810.1	77.404	208	41	1	608	3	37	244	3.85e-121	345
TRINITY_DN100057_c0_g1_i1	AT2G03820.1	47.009	234	121	2	3	698	38	270	1.91e-79	247
TRINITY_DN10005_c0_g1_i1	AT1G09730.1	29.927	137	84	4	624	1016	239	369	3.96e-11	65.1
TRINITY_DN10005_c0_g1_i2	AT1G09730.1	32.99	97	59	2	844	1134	279	369	9.06e-10	61.2
TRINITY_DN100064_c0_g1_i1	AT1G56070.3	43.86	114	60	2	2	340	235	345	4.49e-27	104
TRINITY_DN100066_c0_g1_i8	AT5G57490.1	23.755	261	161	9	156	902	3	237	3.92e-08	54.7
TRINITY_DN100066_c0_g2_i2	AT3G01280.1	29.032	124	87	1	355	723	142	265	8.82e-09	56.2
TRINITY_DN100066_c0_g2_i3	AT3G01280.1	29.032	124	87	1	580	948	142	265	1.68e-08	55.8
TRINITY_DN100066_c0_g2_i7	AT3G01280.1	23.985	271	189	8	209	1009	8	265	5.98e-09	57.4
TRINITY_DN100066_c0_g2_i9	AT3G01280.1	28.571	126	89	1	382	756	140	265	1e-08	55.8
TRINITY_DN10007_c0_g1_i1	AT3G59110.1	74.903	514	119	6	2004	484	1	511	0	689
TRINITY_DN10007_c0_g1_i2	AT3G59110.1	77.419	465	99	4	1856	471	33	494	0	670
TRINITY_DN10007_c0_g1_i3	AT3G59110.1	74.708	514	120	6	2004	484	1	511	0	706
TRINITY_DN10007_c0_g1_i5	AT3G59110.1	75.855	497	110	6	1940	471	1	494	0	696
TRINITY_DN10007_c0_g1_i9	AT3G59110.1	76.056	497	109	6	1940	471	1	494	0	682
TRINITY_DN100082_c0_g1_i3	AT5G06480.1	26.271	118	81	2	284	637	27	138	7.28e-09	54.7
TRINITY_DN100088_c0_g1_i1	AT3G05155.2	37.037	135	78	3	409	5	198	325	3.69e-17	76.3
TRINITY_DN10008_c0_g1_i11	AT4G35140.1	66.093	407	130	2	159	1379	15	413	0	542
TRINITY_DN10008_c0_g1_i2	AT4G35140.1	65.865	416	131	3	173	1411	6	413	0	545
TRINITY_DN10008_c0_g1_i5	AT4G35140.1	64.167	480	159	5	173	1597	6	477	0	601
TRINITY_DN10008_c0_g1_i6	AT4G35140.1	65.952	420	132	3	173	1423	6	417	0	550
TRINITY_DN10008_c0_g1_i7	AT4G35140.1	65.952	420	132	3	173	1423	6	417	0	549
TRINITY_DN10008_c0_g1_i7	AT4G35140.1	54.386	57	24	2	1672	1836	421	477	6.73e-08	56.2
TRINITY_DN100091_c0_g1_i1	AT3G03490.1	31.21	157	97	4	1076	609	84	230	1.03e-17	83.2
TRINITY_DN1000_c0_g1_i2	AT4G24280.1	84.819	718	99	3	109	2232	1	718	0	1137
TRINITY_DN1000_c0_g1_i5	AT4G24280.1	88.165	583	61	2	109	1833	1	583	0	974
TRINITY_DN1000_c0_g1_i5	AT4G24280.1	71.533	137	37	1	2166	2570	582	718	2.15e-41	163
TRINITY_DN100105_c0_g1_i2	AT5G51300.3	36.806	144	79	5	434	21	120	257	6.84e-20	85.9
TRINITY_DN10010_c0_g1_i13	AT1G70520.1	68.281	640	194	5	3401	1494	15	649	0	807
TRINITY_DN10010_c0_g1_i18	AT1G70520.1	72.519	524	142	2	3427	1862	15	538	0	711
TRINITY_DN10010_c0_g1_i18	AT1G70520.1	49.565	115	51	3	1743	1405	540	649	2.15e-21	101
TRINITY_DN10010_c0_g1_i20	AT1G23360.1	75.966	233	56	0	276	974	29	261	2.36e-118	356
TRINITY_DN10010_c0_g1_i23	AT1G23360.1	70.312	128	38	0	276	659	29	156	1.26e-58	187
TRINITY_DN10010_c0_g1_i41	AT1G70520.1	64.889	225	77	2	727	59	15	239	7.03e-94	290
TRINITY_DN100116_c0_g1_i1	AT1G55730.2	44.915	118	56	3	19	372	323	431	1.95e-23	95.9
TRINITY_DN10011_c0_g2_i1	AT3G12970.1	38.372	430	151	14	326	1585	1	326	2.58e-42	158
TRINITY_DN10011_c0_g2_i4	AT3G12970.1	38.051	431	153	14	326	1588	1	327	1.94e-41	156
TRINITY_DN100121_c0_g1_i2	AT1G02640.1	36.607	112	60	5	1035	715	541	646	2.7e-09	59.7
TRINITY_DN100121_c0_g1_i5	AT3G47040.4	27.273	528	320	15	2391	907	84	580	2.28e-35	144
TRINITY_DN100127_c0_g1_i1	AT1G69410.1	60.484	124	47	2	477	112	32	155	1.25e-50	159
TRINITY_DN10012_c0_g1_i1	AT5G07740.3	66.176	612	187	3	209	2041	1	593	0	699
TRINITY_DN10012_c0_g1_i2	AT5G07740.1	66.721	610	186	1	209	2038	1	593	0	730
TRINITY_DN10012_c0_g1_i3	AT5G07740.3	66.721	610	186	1	209	2038	1	593	0	729
TRINITY_DN10012_c0_g2_i1	AT5G08260.1	65.979	485	149	8	116	1537	1	480	0	625
TRINITY_DN10013_c0_g1_i2	AT5G28910.1	62.766	94	32	2	283	2	204	294	2.38e-34	129
TRINITY_DN100148_c0_g3_i1	AT1G28960.7	60.606	165	65	0	2	496	109	273	1.37e-70	215
TRINITY_DN10014_c0_g1_i1	AT1G75280.1	73.29	307	79	2	1318	404	4	309	2.65e-163	464
TRINITY_DN10014_c0_g1_i12	AT1G75280.1	74.267	307	76	2	1380	466	4	309	6.34e-166	473
TRINITY_DN10014_c0_g1_i14	AT1G75280.1	74.51	306	75	2	1377	466	5	309	5.2e-167	473
TRINITY_DN10014_c0_g1_i5	AT1G75280.1	74.267	307	76	2	1086	172	4	309	5.09e-167	472
TRINITY_DN100158_c0_g1_i1	AT1G11910.1	45.6	125	68	0	3	377	148	272	1.52e-36	130
TRINITY_DN10015_c0_g1_i1	AT1G02270.1	73.404	282	73	1	293	1138	58	337	1.71e-144	441
TRINITY_DN10015_c0_g1_i1	AT1G02270.1	56	75	27	4	2492	2707	410	481	4.23e-15	80.1
TRINITY_DN10015_c0_g1_i1	AT1G02270.1	54.762	42	18	1	2193	2315	372	413	5.29e-14	53.9
TRINITY_DN10015_c0_g1_i1	AT1G02270.1	54.054	37	17	0	1997	2107	333	369	5.29e-14	44.3
TRINITY_DN10015_c0_g1_i11	AT5G54130.4	62.416	298	68	4	254	1147	2	255	1.16e-125	367
TRINITY_DN10015_c0_g1_i12	AT1G02270.1	67.092	392	120	6	293	1459	58	443	0	543
TRINITY_DN10015_c0_g1_i2	AT5G54130.2	66.143	446	139	4	257	1594	3	436	0	612
TRINITY_DN10015_c0_g1_i6	AT1G02270.1	71.019	314	89	1	293	1234	58	369	1.58e-166	478
TRINITY_DN10016_c0_g1_i1	AT5G52030.2	65.779	263	73	5	1756	1010	12	271	1.14e-93	294
TRINITY_DN10016_c0_g1_i1	AT5G52030.2	51.923	156	36	2	585	130	273	393	3.5e-33	132
TRINITY_DN10016_c0_g1_i10	AT5G52030.2	65.195	385	111	7	1186	92	12	393	2.21e-152	438
TRINITY_DN10016_c0_g1_i14	AT5G52030.1	65.823	158	48	2	585	130	92	249	8.83e-58	189
TRINITY_DN10016_c0_g1_i14	AT5G52030.1	71.212	66	18	1	1075	881	1	66	8.6e-21	68.9
TRINITY_DN10016_c0_g1_i14	AT5G52030.1	77.778	27	6	0	794	714	66	92	8.6e-21	50.4
TRINITY_DN10016_c0_g1_i16	AT5G52030.1	50	156	39	2	585	130	129	249	1.97e-36	136
TRINITY_DN10016_c0_g1_i16	AT5G52030.1	73.913	92	23	1	1518	1246	1	92	7.28e-29	115
TRINITY_DN10016_c0_g1_i20	AT5G52030.2	69.014	213	60	2	750	130	181	393	1.45e-115	263
TRINITY_DN10016_c0_g1_i20	AT5G52030.2	51.643	213	57	6	1456	827	12	181	1.45e-115	173
TRINITY_DN10016_c0_g1_i21	AT5G52030.2	64.754	122	38	3	652	293	12	130	4.15e-63	140
TRINITY_DN10016_c0_g1_i21	AT5G52030.2	75.532	94	22	1	279	1	142	235	4.15e-63	119
TRINITY_DN100179_c0_g1_i1	AT4G13860.1	60.526	76	30	0	84	311	3	78	1.2e-28	100
TRINITY_DN100179_c0_g1_i2	AT4G13860.1	60.526	76	30	0	84	311	3	78	1.48e-28	100
TRINITY_DN100196_c0_g1_i1	AT1G72750.1	31.081	74	51	0	85	306	54	127	7.57e-08	48.5
TRINITY_DN1001_c0_g1_i4	AT2G39810.1	53.523	951	378	17	228	3020	1	907	0	952
TRINITY_DN1001_c0_g1_i5	AT2G39810.1	53.53	949	380	16	138	2927	1	907	0	929
TRINITY_DN10021_c0_g1_i1	AT5G03610.1	63.782	312	111	2	53	982	36	347	8.52e-139	418
TRINITY_DN10021_c0_g1_i2	AT5G03610.1	63.782	312	111	2	53	982	36	347	2.83e-139	418
TRINITY_DN10021_c0_g1_i3	AT5G03610.1	63.782	312	111	2	53	982	36	347	8.52e-139	418
TRINITY_DN10021_c0_g1_i4	AT5G03610.1	63.782	312	111	2	53	982	36	347	2.03e-140	418
TRINITY_DN10021_c0_g2_i1	AT1G54150.1	51.376	218	95	3	1029	382	173	381	3.64e-78	244
TRINITY_DN10021_c1_g1_i3	AT4G11800.1	78.094	913	197	3	3257	525	99	1010	0	1441
TRINITY_DN10021_c1_g1_i3	AT4G11800.1	75	100	23	1	3673	3374	1	98	5.89e-39	159
TRINITY_DN10021_c1_g1_i4	AT4G11800.1	77.789	1013	220	4	3557	525	1	1010	0	1598
TRINITY_DN10021_c1_g2_i10	AT5G24280.3	56.553	824	330	11	3892	1445	21	824	0	901
TRINITY_DN10021_c1_g2_i7	AT5G24280.3	51.675	209	94	2	2206	1583	616	818	2.71e-60	198
TRINITY_DN10021_c1_g2_i7	AT5G24280.3	53.488	43	20	0	2324	2196	577	619	2.71e-60	55.1
TRINITY_DN10021_c2_g1_i1	AT2G15730.1	71.111	225	65	0	1711	1037	11	235	2.95e-123	353
TRINITY_DN10021_c2_g1_i1	AT2G15730.1	57.895	57	24	0	664	494	288	344	2.95e-123	73.9
TRINITY_DN10021_c2_g1_i1	AT2G15730.1	52.174	46	22	0	920	783	242	287	2.95e-123	56.6
TRINITY_DN10021_c2_g1_i5	AT2G15730.1	63.953	344	124	0	1525	494	1	344	8.43e-170	483
TRINITY_DN100227_c0_g1_i1	AT1G04410.1	64.211	190	65	1	3	572	109	295	2.62e-63	199
TRINITY_DN10022_c0_g1_i15	AT5G61430.1	60.506	395	95	12	435	1613	1	336	1.08e-148	435
TRINITY_DN10022_c0_g1_i20	AT5G61430.1	66.205	361	95	11	435	1511	1	336	2.38e-157	456
TRINITY_DN10022_c0_g1_i21	AT5G61430.1	86.713	143	18	1	435	863	1	142	5.83e-88	267
TRINITY_DN10022_c0_g1_i26	AT5G61430.1	86.014	143	19	1	435	863	1	142	1.02e-86	264
TRINITY_DN10022_c0_g1_i30	AT5G61430.1	86.538	156	20	1	435	902	1	155	1.75e-97	291
TRINITY_DN100233_c0_g1_i1	AT3G14600.1	50.714	140	69	0	515	96	39	178	4.97e-48	154
TRINITY_DN100233_c0_g1_i2	AT2G34480.1	55.085	118	53	0	410	57	39	156	5.42e-45	145
TRINITY_DN10023_c0_g2_i1	AT5G15410.1	76.913	732	149	8	2220	4373	1	726	0	1017
TRINITY_DN10023_c0_g2_i10	AT1G10020.1	73.276	464	94	7	1639	320	1	458	0	606
TRINITY_DN10023_c0_g2_i7	AT1G10020.1	73.491	464	98	7	1416	82	1	458	0	602
TRINITY_DN10024_c0_g1_i14	AT2G33855.1	58.94	151	55	1	1736	2188	1	144	4.41e-41	148
TRINITY_DN10024_c0_g1_i17	AT1G28410.2	39.259	135	69	2	9	374	11	145	2.38e-17	80.9
TRINITY_DN10024_c0_g1_i5	AT1G28410.2	36.306	314	137	5	9	902	11	277	8.85e-51	171
TRINITY_DN10024_c0_g1_i6	AT1G28410.2	42.969	256	133	4	33	779	28	277	1.28e-53	188
TRINITY_DN10024_c0_g1_i7	AT2G33855.1	58.94	151	55	1	1890	2342	1	144	4.77e-41	148
TRINITY_DN10025_c0_g1_i1	AT1G06080.1	32.479	234	145	5	397	1086	67	291	8.45e-24	102
TRINITY_DN10025_c0_g1_i10	AT1G06080.1	32.479	234	145	5	407	1096	67	291	3.25e-24	103
TRINITY_DN10025_c0_g1_i2	AT1G06080.1	30.808	198	124	5	395	976	67	255	1.83e-15	76.3
TRINITY_DN10025_c0_g1_i3	AT1G06080.1	32.479	234	145	5	407	1096	67	291	4.48e-24	103
TRINITY_DN10025_c0_g1_i5	AT1G06080.1	32.479	234	145	5	395	1084	67	291	3.96e-24	103
TRINITY_DN10025_c0_g2_i1	AT2G31360.2	30.864	243	157	6	399	1115	58	293	1.37e-21	96.3
TRINITY_DN10025_c0_g2_i3	AT1G06080.1	27.393	303	194	7	168	1049	6	291	1.45e-21	96.3
TRINITY_DN10026_c0_g1_i1	AT3G62930.1	70.874	103	29	1	607	299	1	102	6.72e-51	162
TRINITY_DN10026_c0_g2_i1	AT3G62930.1	72.549	102	28	0	560	255	1	102	8.17e-53	166
TRINITY_DN10027_c0_g1_i3	AT3G27350.1	66.265	83	27	1	215	460	1	83	1.35e-30	122
TRINITY_DN10027_c0_g1_i7	AT2G35880.3	40	90	53	1	246	515	268	356	1.49e-10	63.2
TRINITY_DN10027_c0_g1_i8	AT3G27350.1	66.265	83	27	1	215	460	1	83	1.33e-30	122
TRINITY_DN100282_c0_g1_i1	AT1G05170.2	80.833	120	23	0	1	360	185	304	1.49e-71	219
TRINITY_DN10028_c0_g1_i2	AT3G59060.1	48.729	236	84	8	960	1598	212	433	6.93e-50	182
TRINITY_DN10028_c0_g1_i2	AT3G59060.1	43.564	101	48	2	87	362	1	101	1.4e-16	84
TRINITY_DN10028_c0_g1_i3	AT2G43010.2	51.613	217	69	6	960	1586	223	411	4.03e-49	179
TRINITY_DN10028_c0_g1_i3	AT2G43010.2	45	100	47	4	108	401	6	99	4.67e-16	82
TRINITY_DN10028_c0_g1_i5	AT3G59060.4	43.564	101	48	2	157	432	1	101	6.99e-20	86.3
TRINITY_DN10028_c0_g1_i6	AT2G43010.2	50.218	229	76	7	897	1553	223	423	2.52e-49	180
TRINITY_DN10028_c0_g1_i6	AT2G43010.2	45	100	47	4	45	338	6	99	4.56e-16	82
TRINITY_DN10028_c0_g2_i1	AT3G24200.2	70.614	456	132	1	1987	620	54	507	0	657
TRINITY_DN100290_c0_g1_i1	AT3G48850.1	58.636	220	90	1	844	188	122	341	2.7e-85	260
TRINITY_DN100294_c0_g1_i1	AT4G13420.1	78.704	108	23	0	325	2	210	317	2.07e-53	178
TRINITY_DN10029_c0_g1_i2	AT5G17760.1	60.417	96	35	1	3	281	367	462	2.99e-32	123
TRINITY_DN1002_c0_g1_i16	AT1G07220.1	58.59	227	88	2	2501	1839	11	237	3.78e-86	286
TRINITY_DN1002_c0_g1_i16	AT1G07220.1	63.483	178	65	0	1174	641	322	499	2.12e-71	246
TRINITY_DN1002_c0_g1_i16	AT1G07220.1	69.048	84	26	0	1647	1396	239	322	2.52e-31	130
TRINITY_DN1002_c0_g1_i42	AT1G07220.1	61.963	489	180	2	2089	641	11	499	0	655
TRINITY_DN1002_c0_g1_i6	AT1G07220.1	63.307	387	136	2	1230	88	11	397	0	539
TRINITY_DN1002_c0_g1_i9	AT1G07220.1	63.169	467	168	1	2029	641	33	499	0	647
TRINITY_DN100312_c0_g1_i1	AT4G15000.2	46.067	89	46	1	371	105	16	102	9.57e-24	89.4
TRINITY_DN100312_c0_g1_i3	AT4G15000.2	46.067	89	46	1	371	105	16	102	9.57e-24	89.4
TRINITY_DN100312_c0_g1_i4	AT4G15000.2	46.988	83	42	1	306	58	16	96	3.66e-23	87
TRINITY_DN100324_c0_g1_i1	AT2G45690.1	54.206	107	38	3	6	302	150	253	2.63e-27	102
TRINITY_DN10032_c0_g1_i1	AT5G48830.1	59.355	155	60	2	3057	3512	302	456	1.46e-48	182
TRINITY_DN10032_c0_g1_i1	AT5G48830.1	45.122	82	45	0	1952	2197	218	299	3.65e-16	83.6
TRINITY_DN10032_c0_g1_i1	AT5G48830.1	55.263	76	34	0	864	1091	139	214	9.66e-14	75.9
TRINITY_DN10032_c0_g1_i1	AT5G48830.1	44.86	107	57	2	391	705	35	141	1.19e-13	75.9
TRINITY_DN10032_c0_g1_i10	AT5G48830.1	48.148	162	81	1	786	1271	141	299	7.03e-51	147
TRINITY_DN10032_c0_g1_i10	AT5G48830.1	42.202	109	61	2	472	795	35	142	7.03e-51	72.8
TRINITY_DN10032_c0_g1_i14	AT5G48830.2	59.375	160	62	2	2801	3271	309	468	6.66e-50	187
TRINITY_DN10032_c0_g1_i14	AT5G48830.2	47.778	180	92	2	296	832	35	213	6.25e-35	142
TRINITY_DN10032_c0_g1_i14	AT5G48830.2	81.481	54	10	0	6025	6186	464	517	6.6e-19	93.6
TRINITY_DN10032_c0_g1_i14	AT5G48830.2	42.697	89	44	1	1696	1941	218	306	5.69e-14	78.2
TRINITY_DN10032_c0_g1_i18	AT5G48830.1	45.725	269	141	3	135	938	35	299	5.09e-67	218
TRINITY_DN10032_c0_g1_i2	AT5G48830.1	50.463	432	205	6	466	1746	35	462	1.87e-121	394
TRINITY_DN10032_c0_g1_i2	AT5G48830.1	81.818	55	10	0	4497	4661	457	511	1.07e-19	95.9
TRINITY_DN10032_c0_g1_i24	AT5G48830.1	59.355	155	60	2	1447	1902	302	456	1.47e-49	181
TRINITY_DN10032_c0_g1_i24	AT5G48830.1	45.122	82	45	0	21	266	218	299	1.73e-16	83.6
TRINITY_DN10032_c0_g1_i25	AT5G48830.1	52.258	155	74	0	21	485	218	372	3.93e-45	172
TRINITY_DN10032_c0_g1_i25	AT5G48830.1	81.818	55	10	0	3939	4103	457	511	9.41e-20	95.9
TRINITY_DN10032_c0_g1_i25	AT5G48830.1	56.383	94	37	3	919	1188	369	462	2.14e-19	94.7
TRINITY_DN10032_c0_g1_i30	AT5G48830.1	54.054	481	213	5	466	1896	35	511	2.16e-162	488
TRINITY_DN10032_c0_g1_i40	AT5G48830.1	53.086	324	146	3	855	1817	136	456	3.45e-104	325
TRINITY_DN10032_c0_g1_i40	AT5G48830.1	44.86	107	57	2	391	705	35	141	4.29e-14	75.9
TRINITY_DN10033_c0_g1_i1	AT1G16630.1	62.295	61	17	3	1666	1839	784	841	1.48e-11	68.6
TRINITY_DN10033_c0_g1_i10	AT2G16270.1	31.698	265	141	7	1066	1845	176	405	1.22e-21	100
TRINITY_DN10033_c0_g1_i10	AT2G16270.1	45.07	142	42	5	298	720	14	120	2.65e-20	96.3
TRINITY_DN10033_c0_g1_i12	AT2G16270.1	31.418	522	222	17	298	1845	14	405	8.11e-43	169
TRINITY_DN10033_c0_g1_i12	AT2G16270.1	66.667	54	13	2	3282	3437	701	751	8.39e-11	67.4
TRINITY_DN10033_c0_g1_i14	AT2G16270.1	32.762	467	236	15	298	1689	14	405	2.12e-40	158
TRINITY_DN10033_c0_g1_i15	AT1G16630.1	62.295	61	17	3	1599	1772	784	841	4e-11	67
TRINITY_DN10033_c0_g1_i7	AT2G16270.1	32.762	467	236	15	298	1689	14	405	5.25e-40	160
TRINITY_DN10033_c0_g1_i7	AT2G16270.1	66.667	54	13	2	3126	3281	701	751	7.96e-11	67.4
TRINITY_DN100349_c0_g1_i1	AT5G17200.1	40.65	123	67	4	62	424	166	284	3.86e-10	57
TRINITY_DN100364_c0_g1_i1	AT1G48850.1	89.286	28	3	0	3	86	333	360	2.01e-09	59.7
TRINITY_DN100364_c0_g1_i1	AT1G48850.1	74.194	31	8	0	756	848	358	388	7.45e-09	57.8
TRINITY_DN100364_c0_g1_i1	AT1G48850.1	89.286	28	3	0	1092	1175	389	416	1.98e-08	56.6
TRINITY_DN10037_c0_g1_i11	AT4G09160.1	64.167	120	38	1	7	351	469	588	6.93e-59	164
TRINITY_DN10037_c0_g1_i11	AT4G09160.1	53.333	60	28	0	441	620	583	642	6.93e-59	81.3
TRINITY_DN10037_c0_g1_i13	AT1G72160.1	65.409	318	105	1	1068	2006	150	467	1.35e-145	433
TRINITY_DN10037_c0_g1_i15	AT1G72160.1	64.815	324	109	1	1043	1999	150	473	3.82e-146	437
TRINITY_DN10037_c0_g1_i17	AT1G72160.1	65.741	324	106	1	1068	2024	150	473	1.89e-144	439
TRINITY_DN10037_c0_g1_i18	AT1G72160.1	64.815	324	109	1	1068	2024	150	473	1.52e-145	436
TRINITY_DN10037_c0_g1_i19	AT1G72160.1	71.56	218	62	0	1043	1696	150	367	3.39e-110	338
TRINITY_DN10037_c0_g1_i6	AT1G72160.1	71.56	218	62	0	741	1394	150	367	3.61e-111	337
TRINITY_DN10037_c0_g1_i7	AT1G72160.1	64.815	324	109	1	1068	2024	150	473	1.05e-147	441
TRINITY_DN10037_c0_g1_i9	AT1G72160.1	65.741	324	106	1	1043	1999	150	473	6.4e-145	439
TRINITY_DN100388_c0_g1_i1	AT5G53180.6	77.5	40	9	0	726	845	153	192	5.79e-13	68.2
TRINITY_DN100389_c0_g1_i1	AT2G40010.1	47.475	99	52	0	4	300	152	250	4.31e-26	99
TRINITY_DN10038_c0_g1_i10	AT2G01950.1	58.163	294	121	2	256	1131	36	329	1.49e-83	277
TRINITY_DN10038_c0_g1_i10	AT2G01950.1	36.8	250	129	5	388	1134	206	427	8.11e-22	98.6
TRINITY_DN10038_c0_g1_i10	AT2G01950.1	32.794	247	162	3	397	1131	257	501	3.56e-19	90.5
TRINITY_DN10038_c0_g1_i10	AT2G01950.1	45.556	90	48	1	832	1101	613	701	5.04e-14	74.7
TRINITY_DN10038_c0_g1_i10	AT2G01950.1	37.288	118	67	3	679	1026	424	536	6.86e-12	68.2
TRINITY_DN10038_c0_g1_i10	AT2G01950.1	30.736	231	132	7	535	1158	449	674	7.04e-10	61.6
TRINITY_DN10038_c0_g1_i11	AT2G01950.1	72.237	1095	295	5	102	3362	36	1129	0	1486
TRINITY_DN10038_c0_g1_i15	AT2G01950.1	72.329	1095	294	5	256	3516	36	1129	0	1488
TRINITY_DN10038_c0_g1_i8	AT2G01950.1	72.511	1095	292	5	256	3516	36	1129	0	1501
TRINITY_DN100396_c0_g1_i1	AT4G38510.5	71.605	162	46	0	4	489	330	491	5.73e-79	244
TRINITY_DN10039_c0_g1_i1	AT4G27220.1	42.857	196	102	6	578	9	297	488	2.14e-40	146
TRINITY_DN10039_c0_g1_i2	AT4G27220.1	49.505	101	49	2	302	3	297	396	6.91e-26	100
TRINITY_DN10039_c0_g1_i3	AT4G27220.2	40.206	194	109	5	579	13	305	496	2.64e-38	140
TRINITY_DN10039_c0_g1_i5	AT4G27220.2	38.492	252	143	7	739	5	305	551	8.3e-45	160
TRINITY_DN10039_c0_g1_i6	AT4G27220.1	39.785	186	105	5	556	14	297	480	5.85e-35	130
TRINITY_DN1003_c0_g1_i1	AT4G26310.1	68.966	116	36	0	259	606	62	177	1.04e-45	152
TRINITY_DN1003_c0_g1_i12	AT4G26310.1	63.758	149	50	1	1024	1458	110	258	3.64e-51	178
TRINITY_DN1003_c0_g1_i12	AT4G26310.1	70.588	51	15	0	259	411	62	112	1.19e-16	80.9
TRINITY_DN1003_c0_g1_i14	AT4G26310.1	70.588	51	15	0	260	412	62	112	3.42e-16	78.6
TRINITY_DN1003_c0_g1_i14	AT4G26310.1	67.647	68	22	0	1025	1228	110	177	4.6e-16	78.2
TRINITY_DN10041_c0_g1_i1	AT2G26570.2	78.488	172	37	0	3	518	244	415	1.45e-47	165
TRINITY_DN100429_c1_g1_i1	AT5G39950.1	42.169	83	48	0	171	419	43	125	2.81e-23	88.6
TRINITY_DN10042_c0_g1_i1	AT3G19190.1	41.486	323	149	5	97	1017	1114	1412	1.23e-65	226
TRINITY_DN10042_c0_g1_i2	AT3G19190.1	42.222	315	142	5	97	993	1114	1404	1.21e-65	225
TRINITY_DN10043_c0_g1_i13	AT4G20070.1	69.937	316	61	1	1650	703	244	525	1.56e-159	462
TRINITY_DN10043_c0_g1_i13	AT4G20070.1	80	75	15	0	1955	1731	169	243	1.56e-159	121
TRINITY_DN10043_c0_g1_i15	AT4G20070.1	77.009	448	103	0	2046	703	78	525	0	723
TRINITY_DN10043_c0_g1_i38	AT4G20070.1	78.385	421	91	0	1965	703	105	525	0	697
TRINITY_DN100456_c0_g1_i1	AT5G56030.1	81.657	169	31	0	508	2	295	463	4.85e-85	264
TRINITY_DN10045_c0_g1_i2	AT3G15040.1	56.818	88	35	1	603	857	153	240	3.96e-18	83.2
TRINITY_DN10045_c0_g1_i7	AT3G15040.1	56.818	88	35	1	569	823	153	240	2.63e-18	83.6
TRINITY_DN10045_c0_g1_i8	AT3G15040.1	44.91	167	67	4	351	776	74	240	1.05e-19	89
TRINITY_DN10045_c0_g1_i9	AT3G15040.1	44.311	167	68	4	351	776	74	240	5.22e-20	88.2
TRINITY_DN10045_c1_g1_i10	AT3G05700.1	44.493	227	118	5	1026	358	1	223	4.62e-44	153
TRINITY_DN10045_c1_g1_i13	AT3G05700.1	49.02	102	50	2	782	477	1	100	1.06e-24	100
TRINITY_DN10045_c1_g1_i14	AT3G05700.2	44.737	76	40	2	1655	1428	1	74	2.72e-10	60.8
TRINITY_DN10045_c1_g1_i16	AT3G05700.1	43.86	228	120	4	1032	358	1	223	1.4e-44	154
TRINITY_DN10045_c1_g1_i4	AT3G05700.2	48.077	104	50	2	388	77	1	100	3.77e-23	92
TRINITY_DN10046_c0_g1_i2	AT1G30460.1	75	304	69	4	950	45	227	525	2.85e-129	384
TRINITY_DN10046_c0_g1_i4	AT1G30460.1	61.62	568	169	15	2252	576	104	631	2.65e-167	496
TRINITY_DN10046_c0_g1_i6	AT1G30460.1	75.987	304	66	4	1930	1025	227	525	1.01e-123	382
TRINITY_DN10046_c0_g1_i9	AT1G30460.1	71.163	430	110	8	2296	1025	104	525	8.77e-159	475
TRINITY_DN10047_c0_g1_i1	AT1G12930.1	67.606	426	136	1	2662	1391	373	798	0	587
TRINITY_DN10047_c0_g1_i1	AT1G12930.1	62.396	359	116	3	7104	6028	1	340	5.89e-107	369
TRINITY_DN10047_c0_g1_i1	AT1G12930.1	68.627	204	62	1	1142	537	798	1001	1.41e-72	266
TRINITY_DN10047_c0_g1_i23	AT1G12930.1	67.848	762	243	1	2816	537	240	1001	0	1029
TRINITY_DN10047_c0_g1_i37	AT1G12930.1	68.045	629	197	2	2411	537	373	1001	0	851
TRINITY_DN10047_c0_g1_i37	AT1G12930.1	68.208	173	54	1	6295	5777	169	340	1.24e-63	238
TRINITY_DN10047_c0_g1_i37	AT1G12930.1	59.884	172	57	1	6963	6448	1	160	9.47e-32	137
TRINITY_DN10047_c0_g1_i53	AT1G12930.1	66.6	497	166	0	1746	256	240	736	0	660
TRINITY_DN10047_c0_g1_i7	AT1G12930.1	65.509	403	139	0	3090	1882	240	642	1.7e-169	524
TRINITY_DN10047_c0_g1_i7	AT1G12930.1	70.442	362	105	1	1616	537	640	1001	9.57e-165	511
TRINITY_DN10048_c0_g1_i2	AT3G11330.1	59.454	513	186	4	1974	451	4	499	2.82e-155	459
TRINITY_DN10048_c0_g1_i4	AT3G11330.1	59.454	513	185	4	1971	451	4	499	2.31e-154	457
TRINITY_DN10048_c0_g1_i6	AT3G11330.1	56.783	516	198	5	2394	862	4	499	2.2e-142	431
TRINITY_DN10048_c0_g1_i7	AT5G05850.1	65.244	164	52	2	939	451	347	506	1.68e-46	164
TRINITY_DN10048_c0_g1_i8	AT3G11330.1	56.783	516	197	5	2391	862	4	499	1.78e-141	429
TRINITY_DN10048_c1_g1_i1	AT5G64930.1	40.175	458	253	7	2329	962	89	527	5.81e-84	283
TRINITY_DN10048_c1_g1_i12	AT5G64930.1	39.651	459	254	6	1636	269	89	527	1.68e-81	271
TRINITY_DN10048_c1_g1_i9	AT5G64930.1	38.315	368	209	5	1366	269	176	527	5.03e-65	219
TRINITY_DN100498_c0_g1_i1	AT5G08370.2	46.825	126	65	1	382	5	230	353	5.11e-33	119
TRINITY_DN10049_c0_g1_i1	AT4G15802.1	84.127	63	10	0	921	733	1	63	1.56e-31	114
TRINITY_DN10049_c0_g1_i18	AT4G15802.1	84.127	63	10	0	921	733	1	63	2.29e-31	114
TRINITY_DN1004_c0_g1_i10	AT5G08720.1	68.204	607	167	6	2519	723	129	717	0	791
TRINITY_DN1004_c0_g1_i10	AT5G08720.1	35.838	173	92	6	1940	1440	86	245	1.84e-15	82
TRINITY_DN1004_c0_g1_i10	AT5G08720.1	75	48	12	0	2803	2660	83	130	1.71e-14	79
TRINITY_DN1004_c0_g1_i13	AT5G08720.1	77.663	291	57	3	1927	1061	326	610	0	439
TRINITY_DN1004_c0_g1_i13	AT5G08720.1	56.808	213	75	2	2643	2017	129	328	0	224
TRINITY_DN1004_c0_g1_i13	AT5G08720.1	63.889	108	36	1	1037	723	610	717	0	137
TRINITY_DN1004_c0_g1_i13	AT5G08720.1	37.748	151	86	5	1900	1466	97	245	8.44e-16	83.2
TRINITY_DN1004_c0_g1_i13	AT5G08720.1	75	48	12	0	2927	2784	83	130	1.8e-14	79
TRINITY_DN1004_c0_g1_i19	AT5G08720.1	69.414	631	163	6	3030	1168	107	717	0	833
TRINITY_DN1004_c0_g1_i19	AT5G08720.1	35.838	173	92	6	2385	1885	86	245	1.92e-15	81.6
TRINITY_DN1004_c0_g1_i6	AT5G08720.1	61.569	255	81	2	758	6	85	326	8.62e-97	300
TRINITY_DN1004_c0_g1_i6	AT5G08720.1	37.324	142	79	5	710	294	339	473	5.95e-15	75.5
TRINITY_DN1004_c0_g1_i7	AT5G08720.1	67.993	578	143	7	1676	3	158	713	0	729
TRINITY_DN1004_c0_g1_i7	AT5G08720.1	35.838	173	92	6	1184	684	86	245	2.4e-16	83.2
TRINITY_DN100503_c0_g1_i1	AT2G36700.1	29.756	205	127	6	6	596	48	243	1.37e-11	62.8
TRINITY_DN100527_c0_g1_i1	AT1G29965.1	43.697	119	67	0	417	61	60	178	8.91e-31	109
TRINITY_DN10052_c0_g1_i11	AT5G17170.1	73.438	128	33	1	1019	636	38	164	2.88e-75	154
TRINITY_DN10052_c0_g1_i11	AT5G17170.1	88.158	76	9	0	579	352	166	241	2.88e-75	148
TRINITY_DN10052_c0_g1_i3	AT5G17170.2	67.347	147	38	2	1777	1364	38	183	2.35e-44	159
TRINITY_DN10052_c0_g1_i3	AT5G17170.2	75	36	9	0	272	165	165	200	4.03e-09	58.2
TRINITY_DN10052_c0_g1_i4	AT5G17170.1	79.024	205	42	1	966	352	38	241	2.56e-100	302
TRINITY_DN10052_c0_g1_i9	AT5G17170.1	75.962	208	48	2	656	36	38	244	1.08e-93	281
TRINITY_DN100530_c0_g1_i1	AT1G49240.1	80.357	168	33	0	1	504	210	377	9.8e-100	296
TRINITY_DN100530_c2_g2_i1	AT3G12110.1	84.906	106	16	0	2	319	263	368	5.7e-65	201
TRINITY_DN10053_c0_g1_i1	AT1G07380.1	75.909	220	53	0	1	660	227	446	1.41e-116	350
TRINITY_DN100540_c0_g1_i1	AT2G06510.1	33.058	121	72	2	372	34	323	442	4.21e-12	62.8
TRINITY_DN100548_c0_g1_i1	AT1G65960.2	52.222	90	43	0	271	2	10	99	3.54e-30	113
TRINITY_DN10054_c0_g1_i10	AT1G71860.3	72.607	303	81	1	1693	785	36	336	2.73e-169	487
TRINITY_DN100550_c0_g1_i1	AT2G21390.1	81.739	115	21	0	3	347	8	122	1.92e-64	211
TRINITY_DN100550_c0_g1_i1	AT2G21390.1	29.71	138	64	3	24	344	141	276	4.7e-14	67.4
TRINITY_DN100550_c0_g1_i1	AT2G21390.1	30	80	56	0	108	347	1	80	4.39e-08	50.4
TRINITY_DN10055_c0_g1_i2	AT1G68570.1	76.91	589	132	4	137	1894	4	591	0	908
TRINITY_DN10055_c0_g1_i2	AT1G68570.1	41.304	92	48	3	2458	2730	157	243	3.94e-08	57.8
TRINITY_DN10055_c0_g1_i6	AT1G68570.2	77.338	278	61	2	1647	2477	259	535	2.1e-144	446
TRINITY_DN10055_c0_g1_i6	AT1G68570.2	81.609	261	47	1	227	1009	5	264	9.56e-132	413
TRINITY_DN10055_c0_g1_i8	AT1G68570.2	79.275	193	39	1	824	1402	78	269	7.76e-92	290
TRINITY_DN10055_c0_g1_i8	AT1G68570.2	89.041	73	8	0	227	445	5	77	5.09e-34	135
TRINITY_DN100562_c0_g1_i1	AT5G57625.1	35.714	140	59	7	743	348	79	195	1.58e-12	67
TRINITY_DN100562_c0_g1_i2	AT5G57625.1	35.714	140	59	7	743	348	79	195	1.55e-12	65.5
TRINITY_DN10056_c0_g2_i1	AT1G79850.1	67.391	138	37	2	1764	1351	18	147	2.45e-38	139
TRINITY_DN100572_c0_g1_i2	AT5G53560.1	49.315	73	37	0	342	124	8	80	3.71e-21	84.3
TRINITY_DN10057_c0_g1_i1	AT3G51550.1	76.119	134	27	2	1	393	764	895	4.37e-45	164
TRINITY_DN10058_c0_g1_i1	AT1G14650.3	69.191	581	155	8	360	2081	50	613	0	657
TRINITY_DN10058_c0_g1_i1	AT1G14650.3	75	92	19	1	2307	2582	680	767	1.12e-32	137
TRINITY_DN10058_c0_g1_i13	AT1G14650.3	67.953	596	164	8	311	2068	35	613	0	653
TRINITY_DN10058_c0_g1_i13	AT1G14650.3	75	92	19	1	2294	2569	680	767	1.06e-32	137
TRINITY_DN10058_c0_g1_i14	AT1G14650.3	68.289	596	164	9	311	2074	35	613	0	663
TRINITY_DN10058_c0_g1_i14	AT1G14650.3	76.087	92	18	1	2300	2575	680	767	1.73e-33	139
TRINITY_DN10058_c0_g1_i18	AT1G14650.3	69.535	581	155	9	482	2209	50	613	0	668
TRINITY_DN10058_c0_g1_i18	AT1G14650.3	76.087	92	18	1	2435	2710	680	767	1.85e-33	139
TRINITY_DN10058_c1_g1_i13	AT3G19800.2	47.368	152	67	2	1039	623	8	159	1.15e-48	115
TRINITY_DN10058_c1_g1_i13	AT3G19800.2	70.312	64	19	0	534	343	162	225	1.15e-48	98.2
TRINITY_DN10058_c1_g1_i14	AT3G19800.2	54.587	218	86	2	957	343	8	225	4.43e-65	214
TRINITY_DN10058_c1_g1_i15	AT3G19800.1	56.14	114	49	1	961	623	49	162	1.7e-48	115
TRINITY_DN10058_c1_g1_i15	AT3G19800.1	70.312	64	19	0	534	343	165	228	1.7e-48	98.2
TRINITY_DN10058_c1_g1_i4	AT3G19800.1	54.839	124	55	1	883	515	49	172	1.55e-51	125
TRINITY_DN10058_c1_g1_i4	AT3G19800.1	70.312	64	19	0	534	343	165	228	1.55e-51	98.2
TRINITY_DN10058_c1_g1_i8	AT3G19800.1	70.312	64	19	0	534	343	165	228	6.7e-41	98.2
TRINITY_DN10058_c1_g1_i8	AT3G19800.1	62.5	56	20	1	787	623	107	162	6.7e-41	68.9
TRINITY_DN10058_c1_g1_i8	AT3G19800.1	46.429	56	30	0	939	772	49	104	6.7e-41	40
TRINITY_DN100594_c0_g1_i1	AT1G21370.2	36.893	103	57	3	307	5	204	300	5.96e-11	58.2
TRINITY_DN1005_c0_g1_i1	AT4G30260.2	61.5	200	68	4	1647	1057	53	246	7.95e-55	189
TRINITY_DN1005_c0_g1_i1	AT4G30260.2	85.714	91	13	0	732	460	265	355	3.16e-34	133
TRINITY_DN1005_c0_g1_i10	AT4G30260.2	72.168	309	77	4	1377	460	53	355	1.34e-109	328
TRINITY_DN1005_c0_g1_i3	AT4G30260.2	70.769	325	76	6	999	64	37	355	5.35e-112	331
TRINITY_DN1005_c0_g1_i7	AT4G30260.2	72.222	324	72	6	996	64	37	355	8.85e-113	333
TRINITY_DN10060_c0_g1_i1	AT4G23160.3	47.436	546	263	7	2521	902	27	554	9.15e-143	475
TRINITY_DN10060_c0_g1_i6	AT1G21280.1	32.258	155	93	4	484	38	16	164	2.43e-19	84.3
TRINITY_DN10060_c0_g1_i7	AT4G23160.3	47.436	546	263	7	2521	902	27	554	8.91e-143	475
TRINITY_DN10061_c0_g1_i2	AT1G67090.1	75.74	169	41	0	734	228	10	178	1.52e-97	286
TRINITY_DN10061_c0_g1_i6	AT1G67090.1	77.108	166	38	0	1169	672	10	175	2.51e-95	285
TRINITY_DN10061_c0_g1_i7	AT1G67090.1	75.148	169	42	0	734	228	10	178	8.69e-97	284
TRINITY_DN10061_c0_g1_i8	AT1G67090.1	76.506	166	39	0	1169	672	10	175	1.5e-94	283
TRINITY_DN100627_c0_g1_i1	AT3G58730.1	50.698	215	105	1	99	743	1	214	9.25e-70	224
TRINITY_DN100629_c0_g1_i1	AT5G66140.1	56.863	51	21	1	33	185	160	209	9.88e-13	63.2
TRINITY_DN100629_c0_g1_i2	AT5G66140.1	56.863	51	21	1	33	185	160	209	1.36e-12	63.2
TRINITY_DN10062_c0_g1_i2	AT2G25730.3	68.627	2397	697	17	121	7266	131	2487	0	3116
TRINITY_DN100630_c0_g1_i1	AT4G01560.1	46	100	43	2	299	3	237	326	5.32e-20	82.8
TRINITY_DN100638_c1_g1_i1	AT1G03010.2	75.758	132	27	2	774	391	292	422	6.31e-52	178
TRINITY_DN100638_c1_g1_i1	AT1G03010.2	82.353	85	13	1	251	3	422	506	4.5e-39	143
TRINITY_DN100638_c1_g1_i2	AT1G03010.2	78.241	216	40	3	632	3	292	506	3.17e-105	315
TRINITY_DN100638_c1_g1_i3	AT1G03010.2	75.188	133	28	2	777	391	292	423	2.37e-52	179
TRINITY_DN100638_c1_g1_i3	AT1G03010.2	80	85	15	1	251	3	422	506	2.54e-37	139
TRINITY_DN10063_c0_g1_i12	AT1G21080.3	80.357	336	62	3	263	1270	1	332	0	554
TRINITY_DN10063_c0_g1_i13	AT1G21080.1	75.253	396	93	3	217	1404	1	391	0	591
TRINITY_DN10063_c0_g1_i18	AT1G21080.1	75.063	397	93	4	293	1483	1	391	0	591
TRINITY_DN10063_c0_g1_i5	AT1G21080.3	83.624	287	46	1	217	1077	1	286	4.11e-177	499
TRINITY_DN10063_c0_g1_i8	AT1G76700.1	85.069	288	42	1	379	1242	1	287	5.46e-177	501
TRINITY_DN100640_c0_g1_i12	AT2G40230.1	66.667	285	91	3	1158	304	151	431	4.32e-134	391
TRINITY_DN100640_c0_g1_i13	AT2G40230.1	64.76	437	144	6	1602	304	1	431	0	566
TRINITY_DN100640_c0_g1_i2	AT2G40230.1	71.296	216	61	1	951	304	217	431	3.36e-112	332
TRINITY_DN100640_c0_g1_i9	AT2G40230.1	58.434	166	61	4	486	1	55	216	7.13e-57	185
TRINITY_DN100647_c0_g1_i1	AT4G16480.3	34.862	109	57	3	13	327	464	562	2.78e-13	67.8
TRINITY_DN10065_c0_g1_i17	AT5G46390.1	81.818	44	8	0	2	133	324	367	3.43e-15	78.2
TRINITY_DN10066_c0_g2_i14	AT5G14770.5	43.683	1021	468	9	232	3273	15	935	0	802
TRINITY_DN10067_c0_g1_i1	AT1G70200.1	68	50	16	0	257	108	112	161	3.69e-15	74.7
TRINITY_DN10067_c0_g1_i3	AT1G70200.1	61.875	160	60	1	658	182	112	271	2.08e-59	201
TRINITY_DN10067_c0_g1_i7	AT1G70200.1	61.875	160	60	1	1530	1054	112	271	7.88e-57	202
TRINITY_DN10068_c0_g1_i1	AT1G55020.1	60.891	202	77	2	613	11	13	213	3.44e-71	235
TRINITY_DN10068_c0_g1_i2	AT1G55020.1	56.863	153	64	2	1083	628	13	164	2.04e-50	183
TRINITY_DN10068_c0_g1_i2	AT1G55020.1	69.231	52	16	0	166	11	162	213	7.95e-08	55.5
TRINITY_DN10069_c0_g1_i1	AT3G14470.2	29.507	993	592	29	261	2987	39	1007	6.55e-85	304
TRINITY_DN10069_c0_g1_i10	AT3G14470.2	28.421	1045	591	32	261	3185	39	996	2.31e-87	311
TRINITY_DN10069_c0_g1_i14	AT3G14470.2	32.007	603	334	17	3	1634	198	783	9.1e-75	257
TRINITY_DN10069_c0_g1_i18	AT3G14470.2	38.144	194	105	3	105	641	580	773	5.06e-30	117
TRINITY_DN10069_c0_g1_i19	AT3G14470.2	29.412	238	152	7	261	950	39	268	1.99e-17	83.6
TRINITY_DN10069_c0_g1_i2	AT3G14470.2	29.825	1026	584	32	261	3092	39	1010	1.37e-93	326
TRINITY_DN10069_c0_g1_i23	AT3G44480.2	27.368	190	107	10	320	856	728	897	1.36e-08	57.4
TRINITY_DN1006_c0_g1_i10	AT3G46590.4	49.138	232	88	8	1317	2003	134	338	1.55e-43	162
TRINITY_DN1006_c0_g1_i16	AT1G07540.1	64.372	247	72	4	255	995	379	609	1.68e-88	281
TRINITY_DN1006_c0_g1_i18	AT5G59430.5	45.771	201	85	6	1302	1898	145	323	3.29e-32	133
TRINITY_DN1006_c0_g1_i2	AT1G07540.1	46.547	666	280	16	656	2605	4	609	5.71e-146	452
TRINITY_DN1006_c0_g1_i26	AT1G07540.1	46.936	669	285	17	656	2641	4	609	7.94e-148	457
TRINITY_DN1006_c0_g1_i29	AT3G46590.4	44.498	209	86	8	1317	1934	134	315	1.52e-35	139
TRINITY_DN1006_c0_g1_i4	AT5G59430.3	48.661	224	91	6	1302	1967	145	346	4.33e-39	152
TRINITY_DN10071_c0_g1_i10	AT5G49400.1	76.842	95	18	1	2132	1860	46	140	6.52e-40	149
TRINITY_DN10071_c0_g1_i11	AT5G49400.1	76.842	95	18	1	1969	1697	46	140	1.91e-40	150
TRINITY_DN10071_c0_g1_i12	AT5G49400.1	76.842	95	18	1	1969	1697	46	140	8.01e-40	149
TRINITY_DN10071_c0_g1_i19	AT5G49400.1	76.842	95	18	1	1011	739	46	140	1.8e-42	151
TRINITY_DN10072_c0_g1_i2	AT4G33490.2	59.091	154	53	3	340	801	1	144	2.73e-55	184
TRINITY_DN10072_c0_g1_i3	AT4G33490.1	65.854	123	36	1	433	801	25	141	1.92e-53	178
TRINITY_DN10072_c0_g1_i4	AT4G33490.2	54.63	108	39	3	340	663	1	98	6.43e-26	109
TRINITY_DN10072_c0_g1_i4	AT4G33490.2	67.347	49	16	0	1122	1268	96	144	7.76e-16	79.7
TRINITY_DN100732_c0_g1_i2	AT5G60010.1	24.667	150	72	5	363	7	699	838	2.46e-08	51.6
TRINITY_DN10073_c0_g1_i1	AT4G03520.1	55.652	115	50	1	595	936	71	185	1.06e-43	150
TRINITY_DN10073_c0_g1_i2	AT4G03520.1	48.649	148	74	2	507	947	39	185	2.69e-44	152
TRINITY_DN100747_c0_g1_i1	AT5G16340.1	43.2	125	67	1	375	1	189	309	1.71e-32	120
TRINITY_DN10074_c0_g1_i2	AT1G36940.1	46.988	166	76	5	755	264	15	170	1.05e-25	102
TRINITY_DN100754_c0_g1_i1	AT1G55150.1	71.429	105	30	0	11	325	343	447	3.07e-50	166
TRINITY_DN10075_c0_g1_i1	AT4G28220.1	72.212	547	146	1	1681	3321	31	571	0	843
TRINITY_DN10075_c0_g1_i12	AT4G21490.1	57.068	191	79	1	319	891	1	188	6.92e-72	232
TRINITY_DN10076_c0_g1_i2	AT4G11530.1	76	225	53	1	1	672	389	613	2.69e-125	370
TRINITY_DN10076_c0_g1_i6	AT4G23180.1	78.333	180	39	0	1	540	385	564	2.03e-104	315
TRINITY_DN10076_c0_g2_i1	AT4G11530.1	69.474	95	28	1	340	621	519	613	2.85e-41	148
TRINITY_DN10076_c0_g2_i2	AT4G11530.1	72.571	175	47	1	74	595	439	613	7.07e-89	275
TRINITY_DN100775_c0_g1_i1	AT3G09540.2	31.387	137	80	5	101	502	128	253	5.08e-10	57.4
TRINITY_DN100775_c0_g1_i2	AT3G24670.1	28.571	147	90	4	80	502	188	325	5.98e-10	57.4
TRINITY_DN100781_c0_g1_i2	AT2G04750.1	50	150	75	0	2	451	207	356	5.77e-47	161
TRINITY_DN100784_c0_g1_i1	AT4G26870.1	51.205	166	77	2	497	3	237	399	7.67e-47	160
TRINITY_DN100785_c0_g1_i1	AT1G20860.2	45.714	140	74	1	58	477	176	313	2.05e-29	113
TRINITY_DN100799_c0_g2_i5	AT1G11290.1	35.714	686	425	3	380	2437	138	807	2.29e-147	456
TRINITY_DN100799_c0_g2_i5	AT1G11290.1	23.364	321	232	3	275	1213	304	618	7.83e-21	99
TRINITY_DN1007_c0_g1_i1	AT1G08060.2	41.431	601	324	13	2595	4346	407	996	1.22e-103	367
TRINITY_DN1007_c0_g2_i3	AT1G08060.2	39.496	119	71	1	1181	1537	907	1024	3.07e-19	92.4
TRINITY_DN1007_c1_g1_i1	AT1G74190.1	35.386	828	451	19	1288	3582	151	957	6.31e-119	401
TRINITY_DN1007_c1_g1_i1	AT1G74190.1	27.796	939	475	32	313	2832	17	851	2.47e-46	182
TRINITY_DN1007_c1_g1_i1	AT1G74190.1	26	650	286	14	1720	3246	101	696	5.33e-30	130
TRINITY_DN1007_c1_g1_i10	AT1G74190.1	40.419	334	174	7	10	963	633	957	1.84e-63	221
TRINITY_DN1007_c1_g1_i10	AT1G74190.1	26.897	290	141	9	1	690	368	646	2.96e-14	75.9
TRINITY_DN1007_c1_g1_i10	AT1G74190.1	32.547	212	94	3	1	636	537	699	1.17e-13	73.9
TRINITY_DN1007_c1_g1_i11	AT1G07390.4	32.756	1154	630	26	337	3702	35	1074	7.3e-124	418
TRINITY_DN1007_c1_g1_i12	AT2G25470.1	38.372	430	246	10	1	1263	515	934	3.38e-77	262
TRINITY_DN1007_c1_g1_i12	AT2G25470.1	31.699	306	158	6	4	915	419	675	2.14e-22	102
TRINITY_DN1007_c1_g1_i12	AT2G25470.1	28.61	374	232	11	1	1023	128	499	4.45e-17	85.5
TRINITY_DN1007_c1_g1_i12	AT2G25470.1	31.421	366	194	13	1	966	200	552	2.34e-16	83.2
TRINITY_DN1007_c1_g1_i17	AT5G49290.3	33.272	541	254	17	313	1815	17	490	1.43e-56	204
TRINITY_DN1007_c1_g1_i17	AT5G49290.3	28.153	444	205	19	553	1806	205	560	5.67e-11	66.2
TRINITY_DN1007_c1_g1_i17	AT5G49290.3	26.846	298	185	8	943	1812	404	676	3.27e-10	63.9
TRINITY_DN1007_c1_g1_i19	AT1G74190.1	37.257	977	524	27	313	3084	17	957	3.83e-157	494
TRINITY_DN1007_c1_g1_i2	AT1G74170.2	33.867	1125	587	34	313	3564	17	1025	5.6e-132	439
TRINITY_DN1007_c1_g1_i22	AT1G15780.3	47.561	164	68	4	607	137	74	226	6.82e-31	119
TRINITY_DN1007_c1_g1_i23	AT1G74170.2	33.812	1115	565	33	313	3465	17	1022	7.3e-134	444
TRINITY_DN1007_c1_g1_i36	AT1G15780.3	45.455	165	77	3	628	137	74	226	5.5e-28	111
TRINITY_DN1007_c1_g1_i38	AT1G74180.1	32.967	455	222	15	341	1669	27	410	1.32e-37	149
TRINITY_DN1007_c1_g1_i39	AT1G74170.2	33.107	882	455	33	313	2718	17	843	1.39e-82	288
TRINITY_DN1007_c1_g1_i39	AT1G74170.2	29.145	772	379	23	553	2535	185	899	3.02e-30	129
TRINITY_DN1007_c1_g1_i39	AT1G74170.2	28.217	443	276	14	1105	2358	511	936	6.27e-21	99.8
TRINITY_DN1007_c2_g1_i1	AT3G44530.2	68.827	1049	293	13	445	3564	1	1024	0	1387
TRINITY_DN1007_c2_g1_i3	AT3G44530.2	68.255	1049	300	12	445	3567	1	1024	0	1377
TRINITY_DN1007_c3_g1_i1	AT4G34138.1	64.234	137	48	1	2	412	232	367	3.12e-59	190
TRINITY_DN1007_c3_g1_i2	AT4G34138.1	66.429	140	45	2	2	418	229	367	1.66e-60	194
TRINITY_DN1007_c5_g1_i2	AT3G11010.1	46.729	107	52	2	2	316	135	238	4.98e-14	67
TRINITY_DN1007_c5_g1_i2	AT3G11010.1	42.718	103	58	1	2	310	63	164	1.17e-10	57.4
TRINITY_DN1007_c5_g1_i2	AT3G11010.1	41.772	79	45	1	83	319	711	788	3.01e-10	56.2
TRINITY_DN1007_c5_g1_i2	AT3G11010.1	35.156	128	60	2	2	316	183	310	3.29e-09	53.1
TRINITY_DN10080_c0_g1_i1	AT5G13390.1	81.667	120	19	1	6	356	758	877	6.76e-59	195
TRINITY_DN100817_c0_g1_i2	AT4G12560.3	25.123	203	136	7	911	336	172	369	5.6e-10	60.5
TRINITY_DN10081_c0_g1_i1	AT5G39950.1	60.741	135	46	2	1790	1398	1	132	1.95e-52	177
TRINITY_DN10081_c0_g1_i4	AT5G39950.1	66.265	83	28	0	1332	1084	50	132	1.84e-38	131
TRINITY_DN10081_c0_g1_i4	AT5G39950.1	50	54	20	2	1555	1406	1	51	1.84e-38	47.8
TRINITY_DN100828_c0_g1_i1	AT4G02080.1	68.317	101	29	2	386	93	91	191	4.32e-43	140
TRINITY_DN10082_c0_g1_i1	AT3G51560.1	44.231	104	53	2	319	11	263	362	6.07e-16	72.4
TRINITY_DN10082_c0_g1_i2	AT5G46470.1	48	50	25	1	329	183	194	243	8.19e-09	52.4
TRINITY_DN10082_c0_g1_i4	AT5G45050.3	32.673	202	127	4	598	5	148	344	2.83e-17	80.1
TRINITY_DN10083_c0_g1_i1	AT2G01570.1	40.833	120	59	5	141	473	225	341	6.01e-16	74.3
TRINITY_DN10083_c0_g1_i4	AT2G01570.1	38.333	120	69	4	141	494	225	341	4.6e-11	60.8
TRINITY_DN100850_c0_g1_i1	AT3G57300.4	37.5	200	92	6	49	606	455	635	1.21e-30	118
TRINITY_DN100850_c0_g2_i1	AT3G57300.3	57.333	75	31	1	103	327	562	635	2.51e-23	93.6
TRINITY_DN10085_c0_g1_i12	AT4G28020.1	62.391	343	95	2	1138	110	31	339	1.3e-152	436
TRINITY_DN10085_c0_g1_i27	AT4G28020.1	54.731	391	95	3	1282	110	31	339	1.48e-143	415
TRINITY_DN100877_c0_g2_i1	AT3G24090.1	55.31	226	99	1	989	318	452	677	4.97e-78	252
TRINITY_DN100877_c0_g2_i8	AT5G21105.3	27.358	318	168	7	2607	1678	58	320	1.21e-27	119
TRINITY_DN100877_c0_g4_i1	AT4G39830.1	25.253	594	321	20	2747	1113	52	571	8.09e-41	160
TRINITY_DN100877_c1_g1_i1	AT3G24090.1	57.009	107	46	0	2	322	512	618	2.82e-35	128
TRINITY_DN100877_c1_g1_i2	AT3G24090.1	51.969	127	61	0	2	382	492	618	8.12e-39	139
TRINITY_DN100877_c2_g1_i1	AT3G24090.1	65.031	163	53	1	1	477	323	485	3.39e-58	192
TRINITY_DN100877_c4_g1_i3	AT5G13150.1	36.823	277	146	6	178	960	49	312	1.24e-52	183
TRINITY_DN100877_c6_g1_i1	AT3G24090.1	61.386	101	39	0	3	305	422	522	8.61e-26	100
TRINITY_DN10088_c0_g1_i3	AT5G59990.1	59.355	155	51	5	553	95	93	237	5.43e-34	124
TRINITY_DN100891_c0_g1_i1	AT2G32730.1	63.717	113	41	0	2	340	681	793	3.72e-37	133
TRINITY_DN100899_c0_g1_i1	AT5G46800.3	28.49	351	186	11	25	1041	3	300	3.59e-27	110
TRINITY_DN10089_c0_g1_i10	AT1G11880.2	64.439	374	130	2	1966	848	1	372	1.61e-145	433
TRINITY_DN10089_c0_g1_i12	AT1G11880.3	48.921	139	62	3	1170	754	200	329	4.25e-30	119
TRINITY_DN10089_c0_g1_i12	AT1G11880.3	68.254	63	19	1	671	483	320	381	8.13e-19	87.8
TRINITY_DN10089_c0_g1_i14	AT1G11880.2	58.702	339	107	3	1014	1	1	307	4.82e-110	332
TRINITY_DN10089_c0_g1_i20	AT1G11880.1	61.677	501	179	6	1982	483	1	489	0	547
TRINITY_DN10089_c0_g1_i21	AT1G11880.2	64.439	374	130	2	2342	1224	1	372	5.9e-144	433
TRINITY_DN10089_c0_g1_i24	AT1G11880.2	64.401	309	107	2	2284	1361	1	307	3.54e-110	345
TRINITY_DN10089_c0_g1_i24	AT1G11880.2	64.179	67	24	0	1137	937	306	372	3.63e-19	91.3
TRINITY_DN10089_c0_g1_i29	AT1G11880.2	55.987	309	102	3	831	1	1	307	1.8e-92	279
TRINITY_DN1008_c0_g1_i10	AT5G57130.1	44.868	1101	441	36	3242	210	1	1025	0	739
TRINITY_DN1008_c0_g1_i17	AT5G57130.1	45.686	1101	434	36	3248	210	1	1025	0	753
TRINITY_DN1008_c0_g1_i23	AT4G29920.2	40.705	823	385	24	2502	172	255	1020	5.72e-161	496
TRINITY_DN1008_c0_g1_i7	AT4G29920.2	42.054	818	377	24	2490	172	255	1020	2.63e-164	505
TRINITY_DN1008_c0_g1_i9	AT5G57130.1	45.761	1097	433	38	3230	210	1	1025	0	744
TRINITY_DN100907_c0_g1_i1	AT3G13772.1	51.136	176	86	0	6	533	403	578	3.76e-56	187
TRINITY_DN100917_c0_g1_i1	AT1G09090.2	25.434	173	92	5	268	735	514	666	5.42e-12	65.9
TRINITY_DN10091_c0_g1_i10	AT1G70505.4	53.488	258	107	5	2199	1444	21	271	5.46e-88	270
TRINITY_DN10091_c0_g1_i10	AT1G70505.4	48.718	78	11	1	1355	1122	272	320	5.46e-88	75.9
TRINITY_DN10091_c0_g1_i10	AT1G70505.4	71.875	32	9	0	586	491	319	350	3.65e-08	57
TRINITY_DN10091_c0_g1_i13	AT1G70505.4	73.626	91	24	0	760	488	261	351	6.73e-67	154
TRINITY_DN10091_c0_g1_i13	AT1G70505.4	52.672	131	54	4	1148	759	138	261	6.73e-67	119
TRINITY_DN10091_c0_g1_i32	AT1G70505.4	58.58	338	127	5	1483	488	21	351	3.2e-139	408
TRINITY_DN100923_c0_g1_i3	AT3G46970.1	48.916	323	159	2	1100	147	515	836	7.72e-103	322
TRINITY_DN100923_c0_g1_i5	AT3G46970.1	48.75	320	158	2	1090	146	518	836	9.03e-100	314
TRINITY_DN100923_c0_g1_i6	AT3G46970.1	49.516	517	251	5	1675	146	323	836	8.71e-175	516
TRINITY_DN100923_c0_g1_i8	AT3G46970.1	47.847	209	103	2	758	147	629	836	4.66e-58	198
TRINITY_DN10092_c0_g1_i1	AT5G54940.3	77.679	112	25	0	775	440	1	112	2.61e-55	179
TRINITY_DN100938_c0_g2_i1	AT3G59140.1	25.974	231	149	7	3	674	840	1055	5.39e-12	65.5
TRINITY_DN100942_c0_g1_i1	AT1G54490.1	50.42	119	47	3	8	334	51	167	2.9e-27	104
TRINITY_DN100943_c0_g1_i2	AT1G03070.3	34.568	243	142	5	787	110	5	247	5.38e-29	112
TRINITY_DN100943_c1_g1_i8	AT1G03070.3	35.023	217	119	3	3	611	39	247	1.59e-29	110
TRINITY_DN100943_c1_g2_i1	AT4G15470.1	28.743	167	93	7	49	513	2	154	1.28e-09	56.2
TRINITY_DN100943_c1_g3_i1	AT4G15470.1	34.836	244	139	5	199	882	16	255	1.97e-34	126
TRINITY_DN100946_c0_g1_i1	AT2G39970.1	37.209	129	69	5	63	413	112	240	3.87e-16	73.6
TRINITY_DN100946_c0_g1_i2	AT2G39970.1	34.857	175	100	6	16	498	66	240	9.35e-22	90.1
TRINITY_DN10094_c0_g1_i12	AT1G11000.3	50	404	188	4	1773	595	136	536	1.46e-125	391
TRINITY_DN10094_c0_g1_i12	AT1G11000.3	41.837	98	57	0	2356	2063	1	98	2.53e-08	58.2
TRINITY_DN10094_c0_g1_i14	AT1G11000.2	46.341	410	188	4	2411	1185	1	379	2.99e-105	333
TRINITY_DN10094_c0_g1_i4	AT1G11000.3	46.449	521	273	4	2181	625	1	517	1.87e-145	441
TRINITY_DN100952_c0_g1_i1	AT1G09630.1	71.93	114	31	1	344	3	14	126	1.19e-58	180
TRINITY_DN100958_c0_g2_i1	AT2G28190.1	55.147	136	59	2	410	3	66	199	7.56e-44	144
TRINITY_DN10095_c0_g1_i1	AT2G42010.2	89.109	101	11	0	304	2	789	889	4.13e-60	197
TRINITY_DN100974_c0_g1_i1	AT5G20080.1	51	200	95	2	605	6	132	328	2.76e-70	217
TRINITY_DN100978_c0_g1_i1	AT5G42740.3	44.828	116	59	1	26	358	408	523	9.58e-24	95.5
TRINITY_DN10097_c0_g1_i13	AT5G43600.1	77.778	81	18	0	1492	1250	351	431	2.2e-32	129
TRINITY_DN10097_c0_g1_i13	AT5G43600.1	75.51	49	12	0	976	830	428	476	4.93e-19	90.5
TRINITY_DN10097_c0_g1_i18	AT5G43600.1	80.734	327	58	3	3015	2041	27	350	8.41e-156	471
TRINITY_DN10097_c0_g1_i18	AT5G43600.1	77.778	81	18	0	1811	1569	351	431	2.59e-31	129
TRINITY_DN10097_c0_g1_i18	AT5G43600.1	73.529	34	9	0	911	810	443	476	3.45e-08	58.2
TRINITY_DN10097_c0_g1_i23	AT5G43600.1	77.895	95	21	0	1389	1105	351	445	3.02e-43	159
TRINITY_DN10097_c0_g1_i23	AT5G43600.1	73.529	34	9	0	911	810	443	476	1.8e-08	57.4
TRINITY_DN10097_c0_g1_i27	AT5G43600.1	81.39	446	78	3	2141	810	34	476	0	681
TRINITY_DN100991_c0_g1_i1	AT3G09940.2	36.8	125	62	7	453	100	231	345	1.41e-12	64.3
TRINITY_DN100996_c0_g1_i1	AT3G08690.2	79.452	146	30	0	102	539	1	146	3.43e-88	256
TRINITY_DN1009_c0_g1_i10	AT3G19770.1	72.368	304	75	2	316	1218	1	298	2.44e-147	432
TRINITY_DN1009_c0_g1_i10	AT3G19770.1	56.19	105	41	2	1236	1538	303	406	2.44e-147	111
TRINITY_DN1009_c0_g1_i12	AT3G19770.1	61.326	362	124	6	802	1866	81	433	2.42e-137	420
TRINITY_DN1009_c0_g1_i12	AT3G19770.1	78.75	80	17	0	316	555	1	80	9.99e-37	146
TRINITY_DN1009_c0_g1_i13	AT3G19770.1	73.381	139	37	0	316	732	1	139	9.99e-57	198
TRINITY_DN1009_c0_g1_i14	AT3G19770.1	68.305	407	118	4	317	1528	1	399	0	533
TRINITY_DN1009_c0_g1_i23	AT3G19770.1	67.874	414	118	5	317	1537	1	406	0	535
TRINITY_DN100_c0_g1_i14	AT4G38630.1	67.5	400	104	7	153	1325	1	383	5.09e-150	435
TRINITY_DN100_c0_g1_i17	AT4G38630.1	69.251	387	98	6	160	1311	1	369	5.2e-148	436
TRINITY_DN100_c0_g1_i2	AT4G38630.1	75.484	155	36	2	3	464	81	234	9.87e-58	194
TRINITY_DN100_c0_g1_i2	AT4G38630.1	50.495	101	36	3	757	1053	281	369	5.27e-17	82.8
TRINITY_DN10100_c0_g1_i5	AT3G14470.2	33.6	125	75	2	2	373	411	528	2.36e-17	79.3
TRINITY_DN10100_c0_g1_i6	AT3G14470.2	35.2	125	73	2	2	373	411	528	4.65e-19	84
TRINITY_DN10100_c0_g1_i9	AT3G14460.1	37.19	121	75	1	2	361	403	523	2.08e-16	76.3
TRINITY_DN101013_c0_g1_i1	AT5G09970.1	73.292	161	42	1	2	481	374	534	1.73e-79	246
TRINITY_DN101016_c0_g1_i1	AT4G34880.2	35.256	156	97	2	128	595	39	190	2.58e-26	93.2
TRINITY_DN101016_c0_g1_i1	AT4G34880.2	31.343	67	45	1	696	893	213	279	2.58e-26	44.3
TRINITY_DN10101_c0_g1_i1	AT2G01260.3	54.225	142	55	4	416	3	1	136	3.06e-37	132
TRINITY_DN10101_c0_g1_i2	AT2G01260.3	52.113	142	58	4	416	3	1	136	1.37e-33	124
TRINITY_DN101022_c0_g1_i1	AT2G30260.1	30.286	175	95	5	622	119	77	231	4.55e-13	66.2
TRINITY_DN10102_c0_g1_i1	AT1G77290.3	73.783	267	69	1	997	197	1	266	3.75e-145	414
TRINITY_DN101033_c0_g1_i1	ATCG01310.1	35.417	96	53	2	288	1	125	211	6.29e-09	52.8
TRINITY_DN10103_c0_g1_i10	AT4G16390.1	65.473	698	226	8	93	2162	5	695	0	890
TRINITY_DN10103_c0_g1_i12	AT4G16390.1	66.099	705	224	9	93	2183	5	702	0	917
TRINITY_DN10103_c0_g1_i13	AT4G16390.1	65.106	705	231	9	93	2183	5	702	0	912
TRINITY_DN10103_c0_g1_i2	AT4G16390.1	64.113	705	238	8	93	2183	5	702	0	889
TRINITY_DN10103_c1_g1_i1	AT4G16390.1	70.968	93	27	0	281	3	173	265	6.76e-43	149
TRINITY_DN10103_c1_g1_i2	AT4G16390.1	71.277	94	27	0	284	3	172	265	8.73e-43	148
TRINITY_DN101046_c0_g1_i1	AT2G38230.1	75	180	45	0	2	541	73	252	1.58e-86	257
TRINITY_DN10106_c0_g1_i2	AT1G02640.1	47.619	273	134	5	798	1	3	273	3.01e-80	257
TRINITY_DN10106_c0_g1_i3	AT1G02640.1	39.148	728	410	18	2142	19	45	759	7.85e-152	461
TRINITY_DN10106_c0_g1_i6	AT1G02640.1	36.767	563	316	16	1840	224	201	747	1.09e-93	305
TRINITY_DN101078_c0_g1_i1	AT1G51690.2	64.486	107	38	0	340	20	208	314	1.69e-44	151
TRINITY_DN101078_c0_g1_i2	AT1G51690.2	67.241	116	38	0	353	6	208	323	4.53e-52	171
TRINITY_DN10107_c0_g1_i1	AT4G24700.1	48.78	123	52	6	1455	1111	24	143	1.48e-19	85.9
TRINITY_DN101080_c0_g1_i2	AT1G43170.4	65.278	144	48	1	6	431	157	300	6.17e-66	204
TRINITY_DN10108_c0_g1_i1	AT4G24480.3	56.768	990	342	17	3406	545	1	940	0	1029
TRINITY_DN10108_c0_g1_i35	AT4G24480.3	53.968	882	320	17	3800	1263	1	832	0	842
TRINITY_DN10108_c0_g1_i35	AT4G24480.3	79.63	108	22	0	868	545	833	940	3.55e-48	187
TRINITY_DN101090_c0_g1_i1	AT1G55860.1	45.045	333	174	4	8	982	3343	3674	1.06e-89	296
TRINITY_DN101090_c0_g1_i3	AT1G55860.1	45.266	338	175	5	8	994	3343	3679	1.01e-90	298
TRINITY_DN101099_c0_g1_i1	AT1G24540.1	57.595	158	59	3	37	495	252	406	2.58e-50	169
TRINITY_DN101099_c0_g1_i2	AT1G24540.1	59.817	219	80	3	3	644	191	406	1.72e-84	260
TRINITY_DN1010_c0_g1_i10	AT3G11630.1	54.839	124	9	1	625	254	190	266	6.48e-36	131
TRINITY_DN1010_c0_g1_i15	AT5G06290.1	87.793	213	25	1	1384	749	61	273	8.83e-134	392
TRINITY_DN1010_c0_g1_i16	AT5G06290.1	88.263	213	24	1	889	254	61	273	2.19e-138	395
TRINITY_DN1010_c0_g1_i22	AT5G06290.2	90.361	83	8	0	1106	858	115	197	2.1e-48	164
TRINITY_DN1010_c0_g1_i22	AT5G06290.2	85.714	42	6	0	484	359	197	238	5.16e-16	77.4
TRINITY_DN1010_c0_g1_i23	AT5G06290.1	87.793	213	25	1	884	249	61	273	3.35e-136	390
TRINITY_DN1010_c0_g1_i24	AT3G11630.1	92.208	77	6	0	479	249	190	266	1.6e-45	156
TRINITY_DN1010_c0_g1_i24	AT3G11630.1	83.333	54	6	1	1021	869	146	199	7.2e-20	88.2
TRINITY_DN101104_c0_g1_i1	AT3G46970.1	48.507	134	57	3	44	418	635	765	1.47e-32	121
TRINITY_DN101111_c0_g1_i1	AT5G18640.5	31.461	178	113	6	143	655	64	239	5.28e-12	64.3
TRINITY_DN101113_c0_g1_i1	AT1G64790.2	30.822	292	193	6	876	19	2367	2655	1.04e-25	107
TRINITY_DN10111_c0_g1_i11	AT3G06720.2	76.068	117	27	1	852	505	416	532	1.83e-56	190
TRINITY_DN10111_c0_g2_i1	AT3G06720.2	78.632	117	24	1	1086	739	416	532	4.27e-56	192
TRINITY_DN101126_c0_g1_i1	AT2G29450.1	25.843	178	113	5	133	654	7	169	5.68e-11	61.2
TRINITY_DN10112_c0_g1_i1	AT5G06440.1	50	118	49	2	354	1	1	108	7.64e-32	114
TRINITY_DN10113_c0_g1_i10	AT2G34090.2	88.542	192	22	0	253	828	56	247	5.89e-120	352
TRINITY_DN10113_c0_g1_i11	AT2G34090.1	70.485	227	67	0	3	683	218	444	4.58e-107	322
TRINITY_DN10113_c0_g1_i14	AT2G34090.5	74.854	171	43	0	3	515	218	388	1.24e-75	254
TRINITY_DN10113_c0_g1_i14	AT2G34090.5	60.656	61	24	0	1570	1752	413	473	7.11e-16	82
TRINITY_DN10113_c0_g1_i17	AT2G34090.1	88.649	185	21	0	253	807	56	240	1.25e-112	340
TRINITY_DN10113_c0_g1_i17	AT2G34090.1	75.581	86	21	0	1186	1443	242	327	1.5e-35	137
TRINITY_DN10113_c0_g1_i19	AT2G34090.1	72.901	262	67	1	944	1717	183	444	3.46e-124	381
TRINITY_DN10113_c0_g1_i19	AT2G34090.1	76.774	155	28	1	253	717	56	202	1.22e-71	242
TRINITY_DN10113_c0_g1_i25	AT2G34090.1	78.149	389	85	0	253	1419	56	444	0	620
TRINITY_DN10113_c0_g1_i30	AT2G34090.1	76.774	155	28	1	253	717	56	202	6.74e-76	242
TRINITY_DN10113_c0_g1_i30	AT2G34090.1	87.692	65	4	1	944	1126	183	247	5.08e-27	112
TRINITY_DN10113_c0_g1_i34	AT2G34090.1	78.378	111	24	0	3	335	218	328	1.2e-50	177
TRINITY_DN10113_c0_g1_i34	AT2G34090.1	63.248	117	43	0	517	867	328	444	1.28e-40	150
TRINITY_DN10113_c0_g1_i39	AT2G34090.1	77.519	129	29	0	3	389	218	346	1.4e-56	202
TRINITY_DN10113_c0_g1_i39	AT2G34090.1	55.224	67	30	0	1794	1994	378	444	1.09e-15	81.3
TRINITY_DN10113_c0_g1_i41	AT2G34090.5	59.016	61	25	0	562	744	413	473	3.83e-16	80.5
TRINITY_DN10113_c0_g1_i7	AT2G34090.2	76.838	272	43	1	253	1008	56	327	5.54e-147	423
TRINITY_DN10113_c0_g1_i9	AT2G34090.3	81.429	210	26	1	253	882	91	287	1.44e-115	342
TRINITY_DN10114_c0_g1_i18	AT2G26990.1	88.356	438	51	0	1603	290	1	438	0	778
TRINITY_DN10114_c0_g1_i33	AT2G26990.1	81.78	472	52	1	1948	533	1	438	0	756
TRINITY_DN101152_c0_g1_i1	AT5G03300.3	47.305	167	83	2	8	508	85	246	6.54e-42	142
TRINITY_DN10115_c0_g1_i1	AT1G68740.2	68.806	670	191	8	458	2452	2	658	0	863
TRINITY_DN10115_c0_g1_i2	AT1G68740.2	80.074	271	53	1	20	829	388	658	7.68e-150	436
TRINITY_DN10115_c0_g1_i3	AT1G68740.1	69.173	798	226	8	458	2836	2	784	0	1052
TRINITY_DN10115_c0_g1_i5	AT1G68740.2	67.708	672	197	8	458	2458	2	658	0	850
TRINITY_DN10115_c0_g1_i8	AT1G68740.1	70.101	796	220	8	458	2830	2	784	0	1064
TRINITY_DN10115_c0_g1_i9	AT1G68740.1	83.735	166	27	0	2	499	619	784	7.65e-94	296
TRINITY_DN101161_c0_g1_i1	AT5G14640.2	65.294	170	57	2	46	552	81	249	2.58e-77	237
TRINITY_DN10116_c0_g1_i3	AT4G02720.1	57.143	70	27	1	213	13	4	73	6.68e-17	78.6
TRINITY_DN10117_c0_g1_i2	AT2G41790.1	73.45	968	250	2	185	3088	4	964	0	1516
TRINITY_DN101187_c0_g1_i1	AT1G12570.1	33.019	106	64	3	1163	867	223	328	2.27e-10	64.3
TRINITY_DN10118_c0_g1_i10	AT1G51740.1	71.795	312	85	2	1194	262	1	310	8.02e-137	397
TRINITY_DN10118_c0_g1_i11	AT1G51740.1	66.667	222	71	2	1316	654	1	220	5.33e-106	283
TRINITY_DN10118_c0_g1_i11	AT1G51740.1	84.946	93	14	0	540	262	218	310	5.33e-106	121
TRINITY_DN10118_c0_g1_i18	AT1G51740.1	76.071	280	64	3	1161	325	33	310	7.15e-128	370
TRINITY_DN10118_c0_g1_i7	AT1G51740.1	66.154	195	63	2	1156	575	28	220	1.56e-92	241
TRINITY_DN10118_c0_g1_i7	AT1G51740.1	81.25	96	18	0	549	262	215	310	1.56e-92	119
TRINITY_DN101195_c0_g1_i1	AT1G55150.1	61.538	208	76	2	1	624	281	484	2.4e-73	231
TRINITY_DN10119_c0_g1_i1	AT5G60900.1	47.145	823	373	21	2632	278	3	801	0	701
TRINITY_DN10119_c0_g1_i2	AT5G60900.1	46.98	149	63	8	715	305	3	147	5.31e-25	107
TRINITY_DN10119_c0_g2_i1	AT5G45160.1	49.302	430	199	4	1873	635	246	673	5.9e-134	412
TRINITY_DN10119_c0_g2_i3	AT5G45160.1	49.655	435	193	5	1754	522	246	678	9.96e-132	405
TRINITY_DN10119_c2_g1_i2	AT5G60900.1	57.025	121	48	1	541	179	699	815	2.18e-44	156
TRINITY_DN1011_c0_g1_i1	AT3G52050.8	60.326	184	62	5	344	877	24	202	1.26e-68	206
TRINITY_DN1011_c0_g1_i1	AT3G52050.8	74.576	59	15	0	879	1055	202	260	1.26e-68	73.6
TRINITY_DN1011_c0_g1_i10	AT3G52050.2	58.911	202	72	5	344	931	24	220	1.06e-63	218
TRINITY_DN1011_c0_g1_i11	AT3G52050.8	66.265	83	28	0	1	249	255	337	7.32e-29	117
TRINITY_DN1011_c0_g1_i11	AT3G52050.8	66.667	78	26	0	749	982	328	405	3.68e-27	112
TRINITY_DN1011_c0_g1_i17	AT3G52050.8	67.183	387	116	5	344	1486	24	405	2.33e-172	495
TRINITY_DN1011_c0_g1_i4	AT3G52050.2	65.668	367	115	5	344	1426	24	385	7.87e-151	451
TRINITY_DN1011_c0_g1_i4	AT3G52050.2	69.231	39	12	0	2216	2332	385	423	5.22e-10	63.2
TRINITY_DN1011_c0_g1_i6	AT3G52050.2	66.173	405	126	5	344	1540	24	423	9.74e-177	508
TRINITY_DN1011_c0_g1_i7	AT3G52050.2	65.205	342	108	5	344	1351	24	360	5.63e-134	413
TRINITY_DN1011_c0_g1_i7	AT3G52050.2	69.231	39	12	0	2866	2982	385	423	1.05e-09	62.8
TRINITY_DN101200_c1_g2_i2	AT1G18330.1	56.471	85	8	1	347	93	40	95	6.15e-24	96.7
TRINITY_DN10120_c0_g1_i17	AT5G53580.1	80	260	51	1	296	1072	40	299	5.41e-153	439
TRINITY_DN10120_c0_g1_i17	AT5G53580.1	77.049	61	14	0	1071	1253	305	365	9.21e-26	108
TRINITY_DN10120_c0_g1_i21	AT5G53580.1	79.661	177	36	0	1174	1704	189	365	2.02e-98	305
TRINITY_DN10120_c0_g1_i21	AT5G53580.1	78.523	149	31	1	296	739	40	188	4.04e-76	247
TRINITY_DN10120_c0_g1_i26	AT5G53580.1	79.141	326	67	1	296	1270	40	365	0	550
TRINITY_DN10120_c0_g1_i9	AT5G53580.1	78.676	272	57	1	296	1108	40	311	7.41e-153	451
TRINITY_DN10120_c0_g1_i9	AT5G53580.1	77.419	62	14	0	1539	1724	304	365	1.17e-25	110
TRINITY_DN10121_c0_g1_i1	AT1G21270.1	39.301	458	256	12	1426	65	9	448	1.43e-98	315
TRINITY_DN10121_c0_g1_i2	AT1G21270.1	45.492	732	374	14	2515	335	9	720	0	627
TRINITY_DN10121_c0_g2_i1	AT1G75820.1	67.913	963	301	4	3095	225	20	980	0	1252
TRINITY_DN101232_c0_g1_i1	AT4G39220.2	48.438	128	55	2	386	3	7	123	1.38e-37	126
TRINITY_DN101237_c0_g1_i1	AT4G34460.2	57.558	172	63	6	699	214	136	307	2.81e-55	179
TRINITY_DN101238_c0_g1_i1	AT4G09720.6	52.83	106	43	3	506	201	70	172	2.84e-28	103
TRINITY_DN10123_c0_g2_i3	AT3G52380.1	72.093	129	36	0	391	5	144	272	1.71e-67	209
TRINITY_DN10123_c0_g2_i3	AT3G52380.1	44.118	68	30	2	385	191	249	311	8.34e-08	51.2
TRINITY_DN10123_c0_g2_i5	AT3G52380.1	69.784	139	42	0	421	5	134	272	7.91e-71	216
TRINITY_DN10123_c0_g2_i5	AT3G52380.1	44.444	72	32	2	397	191	245	311	2.34e-09	54.7
TRINITY_DN101242_c0_g1_i1	AT4G37990.1	43.75	80	43	2	2	238	151	229	3.44e-08	50.4
TRINITY_DN101243_c0_g1_i1	AT1G25682.2	53.571	84	34	4	84	332	13	92	3.37e-21	85.9
TRINITY_DN101250_c0_g1_i1	AT5G15520.1	50	144	64	3	48	473	4	141	4.28e-37	126
TRINITY_DN101259_c1_g1_i3	AT3G13790.1	60.286	559	202	7	2486	867	26	583	0	684
TRINITY_DN10125_c0_g1_i1	AT3G49660.1	75.884	311	69	3	1276	347	10	315	6.17e-179	504
TRINITY_DN10125_c0_g1_i2	AT3G49660.1	75.321	312	71	3	1484	552	10	316	4.94e-177	502
TRINITY_DN10125_c0_g1_i5	AT3G49660.1	75.241	311	73	2	1484	552	10	316	6.78e-166	474
TRINITY_DN101261_c0_g3_i1	AT1G09140.3	35.119	168	102	4	1436	951	6	172	4.47e-22	96.3
TRINITY_DN101261_c0_g3_i2	AT3G53500.2	39.773	88	49	3	286	29	10	95	3.48e-12	62.8
TRINITY_DN10126_c0_g1_i31	AT5G27550.2	80.42	143	28	0	645	217	283	425	2.3e-91	238
TRINITY_DN10126_c0_g1_i31	AT5G27550.2	77.465	71	16	0	215	3	425	495	2.3e-91	117
TRINITY_DN10126_c0_g1_i31	AT5G27550.2	68.323	161	41	1	1477	1025	124	284	5.29e-55	197
TRINITY_DN10126_c0_g1_i37	AT5G27550.2	68.394	193	60	1	1568	993	70	262	3.48e-71	242
TRINITY_DN10126_c0_g1_i37	AT5G27550.2	54.545	143	47	3	591	217	283	425	1.74e-33	135
TRINITY_DN10126_c0_g1_i37	AT5G27550.2	52.381	126	54	1	362	3	370	495	1.43e-28	120
TRINITY_DN10126_c0_g1_i49	AT5G27550.2	69.953	213	63	1	638	3	70	282	4.93e-89	278
TRINITY_DN10126_c0_g1_i58	AT5G27550.2	47.682	302	76	6	876	217	124	425	4.16e-61	207
TRINITY_DN10126_c0_g1_i58	AT5G27550.2	52.381	126	54	1	362	3	370	495	3.9e-31	123
TRINITY_DN10126_c0_g1_i67	AT5G27550.2	80.42	143	28	0	645	217	283	425	9.22e-92	238
TRINITY_DN10126_c0_g1_i67	AT5G27550.2	77.465	71	16	0	215	3	425	495	9.22e-92	119
TRINITY_DN10126_c0_g1_i67	AT5G27550.2	65.468	139	38	1	1433	1047	124	262	2.68e-41	157
TRINITY_DN10126_c0_g1_i68	AT5G27550.2	77.64	161	36	0	896	414	124	284	3.44e-73	239
TRINITY_DN10126_c0_g1_i75	AT5G27550.2	58.94	302	60	3	930	217	124	425	2.5e-114	313
TRINITY_DN10126_c0_g1_i75	AT5G27550.2	77.465	71	16	0	215	3	425	495	2.5e-114	117
TRINITY_DN10127_c0_g1_i6	AT3G17430.2	83.807	352	47	3	217	1269	30	372	0	580
TRINITY_DN10127_c0_g1_i7	AT3G17430.2	84.986	353	43	2	674	1729	29	372	0	593
TRINITY_DN10127_c0_g1_i8	AT3G17430.2	82.517	286	40	3	249	1103	96	372	2.81e-159	457
TRINITY_DN101286_c0_g1_i1	AT3G51260.2	71	100	29	0	2	301	4	103	1.85e-47	152
TRINITY_DN101298_c0_g1_i1	AT4G33250.1	38.889	108	63	1	3	326	45	149	9.28e-22	85.9
TRINITY_DN10129_c0_g1_i2	AT1G15030.1	64.384	146	49	2	1436	1002	216	359	2.8e-53	190
TRINITY_DN10129_c0_g1_i2	AT1G15030.1	53.68	231	88	8	2193	1516	10	226	2.48e-46	171
TRINITY_DN10129_c0_g1_i3	AT2G01260.3	53.793	145	57	6	1665	1243	15	153	1.17e-34	133
TRINITY_DN10129_c0_g1_i4	AT2G01260.1	58.225	383	125	10	2132	1002	15	368	1.17e-116	360
TRINITY_DN10129_c0_g1_i6	AT2G01260.1	59.008	383	122	10	1797	667	15	368	1.69e-119	365
TRINITY_DN101314_c0_g1_i2	AT3G52090.1	43.636	110	60	1	332	3	1	108	1.81e-28	100
TRINITY_DN10131_c0_g1_i1	AT3G21360.1	75.153	326	73	3	206	1168	8	330	2.65e-174	498
TRINITY_DN10131_c0_g1_i10	AT3G21360.1	71.154	208	53	2	227	838	8	212	1.33e-119	289
TRINITY_DN10131_c0_g1_i10	AT3G21360.1	78.261	92	19	1	928	1200	210	301	1.33e-119	160
TRINITY_DN10131_c0_g1_i30	AT3G21360.1	74.074	297	69	3	206	1081	8	301	2.19e-156	443
TRINITY_DN10132_c0_g1_i1	AT4G18340.2	71.812	149	42	0	14	460	28	176	4.6e-78	236
TRINITY_DN10133_c0_g1_i2	AT3G02580.1	77.978	277	58	1	1560	739	5	281	1.74e-152	440
TRINITY_DN10133_c0_g1_i3	AT3G02580.1	76.173	277	63	1	1123	302	5	281	2.77e-161	457
TRINITY_DN10133_c0_g2_i1	AT4G38180.1	73.459	795	190	5	2551	206	2	788	0	1137
TRINITY_DN10133_c0_g2_i2	AT4G38180.1	73.3	794	200	2	2572	206	2	788	0	1161
TRINITY_DN101341_c0_g1_i10	AT1G26560.1	78.704	216	46	0	516	1163	30	245	1.9e-129	382
TRINITY_DN101341_c0_g1_i12	AT1G26560.1	77.165	127	29	0	984	1364	119	245	8.39e-67	223
TRINITY_DN101341_c0_g1_i12	AT1G26560.1	78.889	90	19	0	516	785	30	119	4.94e-43	159
TRINITY_DN101341_c0_g1_i2	AT1G26560.1	69.907	216	41	1	516	1091	30	245	2.59e-108	327
TRINITY_DN101341_c0_g1_i8	AT1G26560.1	73.239	71	19	0	516	728	30	100	3.51e-35	117
TRINITY_DN101341_c0_g1_i8	AT1G26560.1	76.923	26	6	0	797	874	93	118	3.51e-35	50.4
TRINITY_DN10134_c0_g1_i2	AT1G43860.1	82.231	242	43	0	97	822	1	242	3.21e-147	419
TRINITY_DN10134_c0_g1_i25	AT1G43860.1	64.516	403	96	4	97	1263	1	370	8.18e-178	509
TRINITY_DN10134_c0_g1_i26	AT1G43860.1	73.243	370	85	3	97	1164	1	370	0	560
TRINITY_DN10134_c0_g1_i5	AT1G43860.1	72.703	370	87	3	97	1164	1	370	0	556
TRINITY_DN10135_c0_g1_i12	AT5G53150.4	44.201	319	163	7	1752	802	364	669	6.26e-84	280
TRINITY_DN10135_c0_g1_i13	AT5G53150.6	37.793	725	394	15	2886	802	1	698	3.65e-151	469
TRINITY_DN10135_c0_g1_i15	AT5G53150.4	54.464	224	101	1	1513	845	448	671	2.08e-83	284
TRINITY_DN10135_c0_g1_i15	AT5G53150.4	36.576	257	113	10	2695	2057	70	320	1.35e-32	136
TRINITY_DN10135_c0_g1_i2	AT5G53150.4	44.062	320	161	6	1795	845	367	671	4.73e-84	288
TRINITY_DN10135_c0_g1_i2	AT5G53150.4	41.754	285	141	5	2935	2132	1	277	1.44e-60	221
TRINITY_DN10135_c0_g1_i6	AT5G53150.6	37.687	735	374	19	2865	802	1	698	7.45e-150	465
TRINITY_DN10135_c0_g1_i9	AT5G53150.4	54.464	224	101	1	1513	845	448	671	1.47e-84	284
TRINITY_DN101367_c0_g1_i1	AT4G34490.1	43.03	165	92	2	497	6	312	475	5.05e-40	141
TRINITY_DN101367_c0_g1_i2	AT4G34490.1	44.706	170	89	3	503	6	307	475	1.69e-41	146
TRINITY_DN10136_c0_g1_i10	AT5G22330.1	88.428	458	53	0	160	1533	1	458	0	793
TRINITY_DN10136_c0_g1_i13	AT5G22330.1	86.9	458	59	1	160	1530	1	458	0	771
TRINITY_DN10136_c0_g1_i20	AT5G22330.1	88.21	458	54	0	139	1512	1	458	0	788
TRINITY_DN10137_c0_g1_i10	AT5G60760.2	53.171	205	91	3	1064	453	329	529	2.43e-35	135
TRINITY_DN10137_c0_g1_i12	AT5G60760.2	53.659	205	90	3	828	217	329	529	5.28e-37	137
TRINITY_DN10137_c0_g1_i2	AT5G60760.2	53.933	89	39	1	315	49	329	415	3.98e-08	50.1
TRINITY_DN10137_c0_g1_i3	AT5G60760.2	53.398	206	90	3	1036	422	329	529	1.87e-27	113
TRINITY_DN101380_c0_g1_i3	AT3G63380.1	70.728	591	166	3	1983	217	422	1007	0	864
TRINITY_DN101380_c0_g1_i4	AT3G63380.1	68.078	614	187	2	1938	109	422	1030	0	871
TRINITY_DN101380_c0_g2_i2	AT4G23160.3	47.486	179	90	3	668	141	423	600	8.04e-47	166
TRINITY_DN10139_c0_g1_i3	AT4G17140.3	64.201	2961	969	20	13529	4758	1	2907	0	3693
TRINITY_DN10139_c0_g1_i3	AT4G17140.3	68.668	1366	410	8	4577	489	2854	4204	0	1861
TRINITY_DN10139_c0_g1_i3	AT4G17140.3	33.6	125	80	3	6839	6465	4046	4167	1.79e-11	72
TRINITY_DN10139_c0_g1_i3	AT4G17140.3	25.325	154	94	2	7514	7053	4053	4185	3.5e-09	64.7
TRINITY_DN10139_c0_g1_i3	AT4G17140.3	38.372	86	51	1	938	687	2238	2323	4.35e-08	60.8
TRINITY_DN10139_c0_g1_i9	AT4G17140.3	66.452	1863	569	9	5566	65	1	1836	0	2394
TRINITY_DN1013_c0_g1_i11	AT5G25280.3	65.772	149	43	5	277	702	65	212	4.77e-53	171
TRINITY_DN1013_c0_g1_i6	AT5G11090.1	64.623	212	50	8	147	725	12	217	2.63e-55	185
TRINITY_DN101400_c0_g1_i1	AT1G50590.1	44.898	245	130	5	736	8	53	294	2.59e-66	208
TRINITY_DN101407_c0_g1_i1	AT3G05560.3	54.206	107	46	2	137	451	10	115	8.47e-23	88.6
TRINITY_DN101407_c0_g1_i10	AT3G05560.3	52.632	114	45	3	116	451	9	115	3.94e-22	87.8
TRINITY_DN101407_c0_g1_i11	AT3G05560.3	53.636	110	48	2	128	451	7	115	5.55e-23	89.7
TRINITY_DN101407_c0_g1_i6	AT3G05560.3	55.14	107	45	2	137	451	10	115	3.58e-23	89.4
TRINITY_DN10140_c0_g1_i10	AT5G63060.1	64.179	134	28	1	732	331	149	262	2.64e-51	176
TRINITY_DN10140_c0_g1_i18	AT5G63060.1	69.547	243	73	1	1059	331	21	262	3.49e-105	312
TRINITY_DN10140_c0_g1_i22	AT5G63060.1	67.978	178	56	1	2530	1997	21	197	1.21e-59	204
TRINITY_DN101420_c0_g1_i1	AT2G34500.1	36.885	122	73	2	400	41	371	490	2.51e-17	77.4
TRINITY_DN101427_c0_g1_i1	AT3G54140.2	27.273	253	142	5	1035	307	38	258	2.66e-18	89
TRINITY_DN101435_c0_g2_i1	AT2G34930.1	43.836	146	70	3	633	199	23	157	1.14e-28	114
TRINITY_DN101435_c0_g2_i1	AT2G34930.1	34.127	126	82	1	375	1	282	407	4.9e-10	59.7
TRINITY_DN101435_c0_g2_i1	AT2G34930.1	33.594	128	75	3	378	10	306	428	2.07e-08	55.1
TRINITY_DN101435_c0_g2_i2	AT2G34930.1	32.886	298	164	8	822	16	378	668	8.02e-36	136
TRINITY_DN101435_c0_g2_i2	AT2G34930.1	28.309	272	143	5	822	10	620	840	1.8e-17	82.8
TRINITY_DN101435_c0_g2_i2	AT2G34930.1	30.872	298	177	11	828	4	115	406	4.8e-16	78.6
TRINITY_DN101435_c0_g2_i2	AT2G34930.1	26.19	294	165	5	816	10	598	864	1.66e-15	77
TRINITY_DN101435_c0_g2_i2	AT2G34930.1	28.571	245	129	9	828	124	666	874	2.03e-11	64.7
TRINITY_DN101435_c0_g2_i2	AT2G34930.1	38.095	63	39	0	822	634	814	876	7.61e-08	53.9
TRINITY_DN10143_c0_g1_i14	AT2G39470.1	67.176	131	41	1	1265	879	44	174	6.11e-56	187
TRINITY_DN10143_c0_g1_i14	AT2G39470.1	38.596	114	24	2	520	182	170	238	2.17e-14	73.6
TRINITY_DN10143_c0_g1_i18	AT2G39470.3	73.684	95	25	0	1317	1033	47	141	2.3e-43	152
TRINITY_DN10143_c0_g1_i3	AT2G39470.2	63.768	69	24	1	385	182	162	230	4.32e-24	95.1
TRINITY_DN10143_c0_g1_i35	AT2G39470.1	65.641	195	65	1	760	182	44	238	6.57e-93	277
TRINITY_DN101446_c0_g1_i1	AT5G59160.3	47.573	103	54	0	309	1	87	189	1.39e-28	105
TRINITY_DN10144_c0_g1_i1	AT5G23090.5	84.416	154	22	1	371	826	1	154	6.25e-83	250
TRINITY_DN10144_c0_g1_i6	AT5G23090.5	83.226	155	23	2	376	834	1	154	1.28e-79	242
TRINITY_DN10144_c0_g1_i8	AT5G23090.5	92.233	103	8	0	376	684	1	103	5.62e-64	201
TRINITY_DN10144_c0_g2_i1	AT5G23090.3	95.833	24	1	0	108	179	67	90	9.19e-09	51.6
TRINITY_DN10145_c0_g1_i1	AT3G14470.2	38.462	182	110	1	540	1	249	430	1.3e-36	134
TRINITY_DN10145_c0_g1_i10	AT3G14470.2	36.296	135	84	1	422	24	215	349	9.14e-25	99
TRINITY_DN10145_c0_g1_i12	AT3G14470.2	37.963	216	132	1	642	1	215	430	1.26e-44	159
TRINITY_DN10145_c0_g1_i15	AT3G14470.2	36.574	216	135	1	642	1	215	430	2.56e-43	155
TRINITY_DN10145_c0_g1_i21	AT3G14470.2	40.741	81	46	1	298	62	268	348	1.81e-12	62.4
TRINITY_DN10145_c0_g1_i24	AT3G14470.2	37.963	216	132	1	642	1	215	430	1.79e-45	161
TRINITY_DN10145_c0_g1_i25	AT3G14470.2	36.574	216	135	1	642	1	215	430	6.28e-41	148
TRINITY_DN10145_c0_g1_i26	AT3G14470.2	38.06	134	81	1	457	62	215	348	2.1e-19	84.3
TRINITY_DN10145_c0_g1_i3	AT3G46530.1	42.553	94	50	3	316	41	257	348	6.82e-14	66.6
TRINITY_DN10145_c0_g1_i5	AT3G14470.2	37.5	216	133	1	642	1	215	430	5.14e-45	160
TRINITY_DN10145_c0_g1_i6	AT3G14470.2	38.596	171	103	1	507	1	260	430	1.76e-29	114
TRINITY_DN10146_c0_g1_i14	AT2G46570.1	64.103	429	117	1	1	1287	178	569	0	592
TRINITY_DN10146_c0_g1_i18	AT2G46570.2	70.701	314	92	0	1	942	128	441	6.21e-167	478
TRINITY_DN10146_c0_g1_i18	AT2G46570.2	67.442	43	14	0	968	1096	442	484	2.54e-14	75.5
TRINITY_DN10146_c0_g1_i20	AT5G03260.1	82.4	125	22	0	71	445	433	557	2.02e-70	226
TRINITY_DN10146_c0_g1_i4	AT5G03260.1	77.612	536	120	0	195	1802	22	557	0	884
TRINITY_DN10146_c0_g2_i1	AT2G38080.1	67.695	486	154	2	3	1454	74	558	0	698
TRINITY_DN10147_c0_g1_i3	AT5G63140.1	69.008	242	73	2	3	722	141	382	2.66e-116	360
TRINITY_DN10147_c0_g1_i4	AT5G63140.1	66.486	370	119	3	281	1384	16	382	2.22e-176	520
TRINITY_DN10147_c0_g1_i5	AT5G63140.1	65.676	370	122	3	281	1384	16	382	1.86e-174	515
TRINITY_DN10147_c0_g1_i7	AT5G63140.1	66.486	370	119	3	281	1384	16	382	0	520
TRINITY_DN101484_c0_g1_i2	AT3G53020.1	57.759	116	48	1	30	374	3	118	5.35e-43	140
TRINITY_DN101489_c0_g1_i1	AT4G28620.1	48.718	117	60	0	28	378	434	550	4.71e-37	133
TRINITY_DN10148_c0_g1_i1	AT3G25530.1	80.969	289	55	0	271	1137	1	289	2.66e-170	482
TRINITY_DN101492_c0_g1_i1	AT3G45940.1	43.59	117	58	3	15	365	202	310	6.08e-26	101
TRINITY_DN101498_c0_g1_i1	AT4G28220.2	38.406	138	82	1	416	3	194	328	1.25e-28	109
TRINITY_DN101498_c0_g1_i2	AT4G28220.1	37.594	133	80	2	405	7	194	323	1.58e-25	100
TRINITY_DN1014_c0_g1_i10	AT5G16560.1	37.5	432	209	14	472	1734	19	400	2.62e-53	189
TRINITY_DN1014_c0_g1_i15	AT1G01230.1	83.439	157	26	0	948	478	1	157	1.96e-89	285
TRINITY_DN1014_c0_g1_i2	AT1G01230.1	83.439	157	26	0	948	478	1	157	3.52e-90	285
TRINITY_DN1014_c0_g1_i3	AT1G01230.1	83.439	157	26	0	948	478	1	157	2.11e-89	285
TRINITY_DN1014_c0_g1_i7	AT5G16560.1	35.714	434	222	12	472	1749	19	403	3.67e-49	177
TRINITY_DN1014_c0_g2_i1	AT1G01230.1	81.529	157	29	0	837	367	1	157	5.24e-95	278
TRINITY_DN1014_c1_g1_i12	AT3G27470.4	70.073	411	94	3	403	1626	2	386	0	592
TRINITY_DN1014_c1_g1_i16	AT3G27470.4	69.565	414	94	3	336	1568	2	386	0	590
TRINITY_DN1014_c1_g1_i28	AT3G27470.4	60.174	344	96	4	408	1403	2	316	1.13e-138	405
TRINITY_DN1014_c1_g1_i28	AT3G27470.4	87.5	40	5	0	1376	1495	284	323	7.18e-17	83.2
TRINITY_DN1014_c1_g1_i3	AT3G27470.4	74.805	385	94	2	403	1548	2	386	0	605
TRINITY_DN1014_c1_g1_i37	AT1G67850.4	80.412	97	19	0	2	292	215	311	5.55e-73	180
TRINITY_DN1014_c1_g1_i37	AT1G67850.4	67.568	74	23	1	378	596	312	385	5.55e-73	114
TRINITY_DN101506_c0_g1_i1	AT1G02670.7	41.25	80	47	0	371	132	565	644	2.33e-16	74.3
TRINITY_DN10150_c0_g1_i3	AT3G18640.3	60.741	135	46	1	1124	741	541	675	1.06e-35	146
TRINITY_DN10150_c0_g1_i3	AT3G18640.3	25.237	527	256	22	2912	1359	97	494	1.06e-16	86.3
TRINITY_DN10150_c0_g1_i5	AT3G18640.3	59.259	135	48	1	1223	840	541	675	1.27e-34	142
TRINITY_DN10150_c0_g1_i5	AT3G18640.3	25.769	520	253	20	2984	1458	97	494	5.08e-18	90.5
TRINITY_DN10151_c0_g1_i11	AT5G58950.1	57.197	528	209	4	2243	702	1	525	0	602
TRINITY_DN10151_c0_g1_i13	AT5G58950.1	57.547	424	173	3	1815	553	5	424	6.16e-165	483
TRINITY_DN10151_c0_g1_i14	AT5G58950.1	57.333	525	206	4	2217	685	5	525	0	593
TRINITY_DN10151_c0_g1_i15	AT5G58950.1	57.765	528	206	4	2226	685	1	525	0	606
TRINITY_DN10151_c0_g1_i32	AT5G58950.1	57.845	427	174	3	1824	553	1	424	1.37e-169	495
TRINITY_DN101545_c0_g1_i1	AT1G30710.1	28.729	181	121	5	103	630	72	249	6.88e-10	60.8
TRINITY_DN101545_c0_g1_i4	AT1G30710.1	28.729	181	121	5	212	739	72	249	1.26e-09	61.6
TRINITY_DN101545_c0_g1_i6	AT1G30710.1	28.729	181	121	5	212	739	72	249	1.07e-09	61.6
TRINITY_DN101546_c0_g1_i1	AT3G02090.2	67.347	147	48	0	180	620	96	242	7.62e-64	206
TRINITY_DN101546_c0_g1_i3	AT3G02090.2	67.544	114	37	0	8	349	129	242	9.24e-48	160
TRINITY_DN10156_c0_g2_i11	AT1G69980.1	50	106	43	2	180	491	21	118	5.54e-27	101
TRINITY_DN10156_c0_g2_i4	AT1G69980.1	53.03	66	23	1	139	336	21	78	8.99e-16	67.4
TRINITY_DN10156_c0_g2_i4	AT1G69980.1	44.118	34	17	1	332	427	85	118	8.99e-16	33.1
TRINITY_DN10156_c0_g2_i6	AT1G69980.1	50.943	106	42	2	139	450	21	118	2.79e-28	104
TRINITY_DN10156_c0_g2_i9	AT1G69980.1	50.725	69	26	1	139	345	21	81	1.31e-14	68.2
TRINITY_DN10157_c0_g1_i22	AT4G21300.1	52.315	799	374	4	4046	1665	31	827	0	835
TRINITY_DN10159_c0_g1_i6	AT1G30610.2	63.937	574	197	4	2121	418	406	975	0	783
TRINITY_DN10159_c0_g1_i9	AT1G30610.2	62.791	559	187	5	1673	48	421	975	0	739
TRINITY_DN1015_c0_g1_i1	AT5G16150.3	80.851	47	8	1	142	2	94	139	6.05e-17	82
TRINITY_DN101600_c0_g1_i1	AT2G40010.1	43.269	104	57	1	310	5	7	110	1.14e-19	82.8
TRINITY_DN101604_c0_g1_i1	AT1G34150.1	39.45	109	36	3	341	33	189	273	4.09e-16	73.2
TRINITY_DN10161_c0_g1_i2	AT5G36970.1	52.19	274	102	4	128	940	1	248	2.56e-66	211
TRINITY_DN10161_c0_g1_i9	AT5G36970.1	55.431	267	100	2	209	1009	1	248	7.73e-78	242
TRINITY_DN101628_c0_g1_i1	AT1G59900.2	59.836	122	45	2	3	362	74	193	6.33e-42	142
TRINITY_DN101628_c0_g1_i2	AT1G59900.2	61.029	136	49	2	3	404	74	207	1.86e-50	165
TRINITY_DN10162_c0_g1_i6	AT2G28290.1	84.906	159	23	1	479	3	650	807	3.1e-90	287
TRINITY_DN10162_c0_g1_i8	AT2G28290.2	91.549	71	6	0	215	3	737	807	3.91e-38	144
TRINITY_DN10162_c0_g1_i8	AT2G28290.2	63.043	46	16	1	968	831	678	722	1.87e-12	54.7
TRINITY_DN10162_c0_g1_i8	AT2G28290.2	86.667	15	2	0	717	673	722	736	1.87e-12	36.2
TRINITY_DN101633_c0_g1_i1	AT3G44310.4	29.046	241	142	8	801	106	4	224	1.35e-24	98.6
TRINITY_DN101633_c0_g1_i2	AT3G44310.3	28.969	359	209	13	1131	106	17	346	4.57e-35	132
TRINITY_DN101646_c0_g1_i2	AT4G31250.1	44.595	74	41	0	2	223	167	240	4.7e-15	72
TRINITY_DN101647_c0_g1_i1	AT1G17290.1	45.473	486	245	7	1431	1	66	540	1.02e-143	425
TRINITY_DN101648_c0_g1_i1	AT4G30220.1	100	24	0	0	320	249	19	42	1.64e-10	53.5
TRINITY_DN101649_c0_g1_i1	AT4G09670.1	72.269	357	99	0	1667	597	1	357	0	520
TRINITY_DN10164_c0_g2_i2	AT2G27100.1	72.093	172	42	1	517	2	491	656	3.38e-55	185
TRINITY_DN10164_c0_g2_i5	AT2G27100.1	83.099	71	12	0	1326	1114	491	561	7.14e-33	132
TRINITY_DN10164_c0_g3_i1	AT2G27100.1	76.552	145	32	1	436	2	354	496	1.64e-70	225
TRINITY_DN10164_c0_g3_i2	AT2G27100.1	75.862	145	33	1	436	2	354	496	2.8e-70	224
TRINITY_DN10165_c0_g1_i11	AT1G67570.1	64.563	412	142	3	314	1537	44	455	1.26e-178	519
TRINITY_DN10165_c0_g1_i12	AT1G67570.2	62.022	366	135	3	314	1399	44	409	2.27e-149	438
TRINITY_DN10165_c0_g1_i16	AT1G67570.2	59.591	391	153	4	314	1474	44	433	2.35e-147	437
TRINITY_DN10165_c0_g1_i25	AT1G67570.2	62.738	263	98	0	314	1102	44	306	1.71e-101	321
TRINITY_DN10165_c0_g1_i25	AT1G67570.2	60.204	98	35	3	1346	1627	312	409	2.98e-26	113
TRINITY_DN10166_c0_g1_i10	AT4G26500.1	61.944	360	110	6	1240	191	29	371	1.38e-134	393
TRINITY_DN10166_c0_g1_i3	AT4G26500.1	71.154	156	40	4	510	55	25	179	6.12e-60	194
TRINITY_DN10166_c0_g1_i4	AT4G26500.1	68.489	311	76	3	1327	413	77	371	1.16e-135	399
TRINITY_DN10166_c0_g1_i5	AT4G26500.1	61.389	360	112	6	1462	413	29	371	2.8e-131	387
TRINITY_DN10166_c0_g1_i6	AT4G26500.1	69.132	311	74	3	1105	191	77	371	7.97e-139	405
TRINITY_DN10166_c0_g1_i9	AT4G26500.1	64.658	365	100	8	1252	191	25	371	1.99e-138	404
TRINITY_DN101673_c0_g2_i1	AT3G12580.1	69.298	114	35	0	480	139	504	617	1.11e-46	163
TRINITY_DN101681_c0_g1_i4	AT4G23710.1	37.864	103	62	2	461	156	3	104	1.44e-11	58.5
TRINITY_DN101683_c0_g1_i1	AT1G31812.1	40.964	83	45	2	135	383	6	84	1.67e-09	53.1
TRINITY_DN101683_c0_g1_i3	AT1G31812.1	40.964	83	45	2	79	327	6	84	1.35e-09	53.1
TRINITY_DN10169_c0_g1_i1	AT4G05420.2	78	100	22	0	58	357	874	973	1.08e-37	137
TRINITY_DN1016_c0_g1_i1	AT3G51240.1	79.89	363	68	1	1538	450	1	358	0	620
TRINITY_DN1016_c0_g2_i1	AT5G66010.1	71.939	196	49	2	931	353	50	242	5.2e-101	300
TRINITY_DN1016_c0_g2_i3	AT5G66010.1	70.079	254	61	4	1105	353	1	242	4.1e-118	345
TRINITY_DN101704_c0_g1_i1	AT5G35790.1	56.977	172	74	0	13	528	198	369	2.86e-68	218
TRINITY_DN10171_c0_g1_i2	AT4G13600.1	78.824	85	18	0	936	682	61	145	3.06e-44	154
TRINITY_DN10171_c0_g1_i6	AT4G13600.1	76.744	86	20	0	930	673	59	144	2.38e-42	148
TRINITY_DN101721_c0_g1_i1	AT3G49010.7	61	100	38	1	2	298	41	140	1.37e-33	115
TRINITY_DN101723_c0_g1_i1	AT3G02760.2	65.854	164	52	3	219	710	447	606	8.14e-69	227
TRINITY_DN101726_c0_g1_i2	AT3G58680.1	34.694	147	83	3	750	310	9	142	5.17e-13	66.2
TRINITY_DN101737_c0_g1_i5	ATMG00730.1	50.36	139	69	0	14	430	106	244	3.07e-45	149
TRINITY_DN101737_c2_g1_i2	ATMG00730.1	49.78	227	114	0	1905	1225	37	263	5.05e-46	166
TRINITY_DN10174_c0_g1_i12	AT1G30450.3	86.301	73	10	0	1471	1689	429	501	7.77e-33	134
TRINITY_DN10174_c0_g1_i12	AT1G30450.3	81.69	71	9	1	2	202	368	438	1.11e-18	90.9
TRINITY_DN10174_c0_g1_i14	AT1G30450.4	87.313	134	17	0	2	403	237	370	3.39e-53	179
TRINITY_DN10174_c0_g1_i4	AT1G30450.4	76.923	78	15	1	2	226	237	314	2.57e-20	95.1
TRINITY_DN101751_c0_g1_i1	AT3G12390.1	61.538	52	20	0	158	3	59	110	1.14e-17	75.5
TRINITY_DN101752_c0_g1_i1	AT1G08750.3	40.217	92	50	2	1265	990	203	289	3.03e-12	68.6
TRINITY_DN101759_c0_g1_i1	AT5G51820.1	51.943	566	257	10	126	1796	64	623	0	570
TRINITY_DN101759_c0_g2_i2	AT1G10340.1	35.572	551	324	11	166	1755	7	547	9.41e-80	266
TRINITY_DN101759_c0_g2_i5	AT1G10340.1	33.566	286	175	5	166	996	7	286	4.75e-35	135
TRINITY_DN101759_c0_g4_i1	AT1G70730.1	58.333	96	39	1	63	347	490	585	1e-27	106
TRINITY_DN101759_c1_g1_i1	AT1G70730.1	52.632	171	66	6	472	2	142	311	8.08e-47	160
TRINITY_DN101759_c1_g2_i1	AT5G51820.1	55.357	280	111	6	2	820	351	623	1.3e-96	299
TRINITY_DN101760_c0_g1_i2	AT5G60390.3	74.468	141	36	0	500	78	289	429	9.91e-74	228
TRINITY_DN101760_c0_g1_i3	AT5G60390.3	73.759	141	37	0	500	78	289	429	5.5e-73	226
TRINITY_DN101760_c0_g1_i5	AT5G60390.3	75.714	140	34	0	497	78	290	429	2.7e-73	227
TRINITY_DN101760_c0_g3_i2	AT5G60390.3	70.093	107	32	0	336	16	296	402	1.01e-50	166
TRINITY_DN101760_c0_g3_i3	AT5G60390.3	74.627	134	34	0	491	90	296	429	1.59e-69	217
TRINITY_DN10176_c0_g1_i1	AT4G36860.2	89.922	129	13	0	389	3	257	385	1.51e-75	248
TRINITY_DN10176_c0_g1_i1	AT4G36860.2	69.663	89	24	2	1712	1455	169	257	6.35e-35	137
TRINITY_DN10176_c0_g1_i11	AT4G36860.1	80.62	258	49	1	1303	530	297	553	1.02e-138	409
TRINITY_DN10176_c0_g1_i12	AT4G36860.3	76.364	165	36	1	1015	530	413	577	2.12e-108	236
TRINITY_DN10176_c0_g1_i12	AT4G36860.3	88.298	94	11	0	1377	1096	321	414	2.12e-108	176
TRINITY_DN10176_c0_g1_i15	AT4G36860.1	81.008	258	48	1	1177	404	297	553	8.22e-140	410
TRINITY_DN10176_c0_g1_i17	AT4G36860.3	75.904	166	39	1	1027	530	413	577	1.1e-103	221
TRINITY_DN10176_c0_g1_i17	AT4G36860.3	88.298	94	11	0	1389	1108	321	414	1.1e-103	176
TRINITY_DN10176_c0_g1_i6	AT4G36860.2	80.184	217	41	1	647	3	169	385	9.82e-131	376
TRINITY_DN10176_c0_g1_i7	AT4G36860.2	80.645	217	39	2	644	3	169	385	9.02e-130	374
TRINITY_DN10176_c0_g1_i8	AT4G36860.3	79.275	386	77	2	1681	530	193	577	0	608
TRINITY_DN101780_c0_g1_i5	AT2G17220.1	53.179	346	139	5	1275	241	45	368	8.37e-111	337
TRINITY_DN101780_c0_g1_i6	AT2G17220.2	59.218	179	73	0	777	241	189	367	7.56e-88	213
TRINITY_DN101780_c0_g1_i6	AT2G17220.2	47.799	159	61	4	1373	897	44	180	7.56e-88	131
TRINITY_DN101780_c0_g1_i7	AT2G17220.1	47.926	217	90	5	1806	1159	45	239	8.31e-50	180
TRINITY_DN101780_c0_g1_i7	AT2G17220.1	63.265	98	36	0	534	241	271	368	1.46e-30	125
TRINITY_DN101780_c0_g1_i8	AT2G17220.1	60.684	234	89	3	939	241	137	368	5.23e-85	272
TRINITY_DN101780_c0_g1_i8	AT2G17220.1	38.053	113	50	2	1464	1126	45	137	8.08e-13	71.2
TRINITY_DN101780_c0_g2_i1	AT2G17220.1	54.462	325	138	4	1275	304	53	368	1.66e-109	335
TRINITY_DN101780_c0_g2_i3	AT2G17220.1	53.963	328	141	4	1275	295	53	371	1.62e-110	335
TRINITY_DN101787_c0_g1_i1	AT3G54440.2	29.464	112	76	1	19	354	937	1045	5.89e-12	61.6
TRINITY_DN10178_c0_g1_i12	AT5G17760.1	58.599	471	169	5	1972	611	1	462	1.43e-180	525
TRINITY_DN10178_c0_g1_i13	AT5G17760.1	57.749	471	174	5	1975	611	1	462	5.45e-178	518
TRINITY_DN10178_c0_g1_i15	AT5G17760.2	56.917	253	90	2	2849	2130	92	338	4.12e-86	280
TRINITY_DN10178_c0_g1_i16	AT5G17760.1	56.9	471	178	5	1975	611	1	462	2.23e-175	513
TRINITY_DN10178_c0_g1_i5	AT2G18190.1	39.45	218	115	3	665	27	11	216	5.72e-50	174
TRINITY_DN10178_c0_g1_i9	AT2G18190.1	46.739	276	129	5	810	1	11	274	1.68e-84	265
TRINITY_DN101794_c0_g1_i1	AT5G37500.1	26.131	199	127	4	401	985	538	720	2.24e-08	57
TRINITY_DN1017_c0_g1_i11	AT2G25970.1	64.762	315	84	8	5302	4400	1	302	2.09e-100	338
TRINITY_DN1017_c0_g1_i11	AT2G25970.1	47.163	282	112	15	1390	566	296	547	2.17e-10	66.2
TRINITY_DN1017_c0_g1_i11	AT2G25970.1	46.479	71	37	1	4606	4394	138	207	5.95e-10	65.1
TRINITY_DN1017_c0_g1_i4	AT2G25970.1	60.569	246	85	5	5196	4471	65	302	6.55e-74	260
TRINITY_DN10181_c0_g1_i2	AT1G02520.3	83.699	319	50	1	2	952	949	1267	0	543
TRINITY_DN10181_c0_g1_i2	AT1G02520.3	56.646	316	136	1	5	952	299	613	1.84e-110	348
TRINITY_DN10181_c0_g1_i4	AT1G02520.3	81.548	168	31	0	2	505	949	1116	1.73e-90	288
TRINITY_DN10181_c0_g1_i4	AT1G02520.3	43.713	167	94	0	5	505	299	465	9.89e-39	141
TRINITY_DN10181_c0_g1_i5	AT1G02520.3	82.54	252	42	1	2	751	949	1200	1.19e-140	427
TRINITY_DN10181_c0_g1_i5	AT1G02520.3	53.414	249	115	1	5	751	299	546	6.31e-77	254
TRINITY_DN10181_c0_g2_i2	AT3G62150.3	87.293	181	23	0	1	543	1116	1296	2.85e-94	301
TRINITY_DN10181_c0_g2_i2	AT3G62150.3	65.341	176	60	1	1	528	467	641	8.14e-63	213
TRINITY_DN101820_c1_g1_i1	AT1G67520.4	27.063	303	140	14	701	3	184	475	1.55e-12	67
TRINITY_DN101821_c0_g1_i1	ATMG00860.1	33.628	113	72	2	337	5	2	113	1.02e-17	74.3
TRINITY_DN101834_c0_g1_i1	AT1G07440.1	33.835	133	77	1	469	71	134	255	1.76e-15	72
TRINITY_DN10183_c0_g1_i11	AT5G42900.3	40.465	215	107	9	1197	565	42	239	8.96e-32	122
TRINITY_DN10183_c0_g1_i16	AT5G42900.3	41.395	215	105	9	1197	565	42	239	1.09e-32	125
TRINITY_DN10183_c0_g1_i17	AT5G42900.2	40.69	145	72	5	2055	1630	42	175	1.14e-20	92.8
TRINITY_DN10183_c0_g1_i8	AT5G42900.3	30.952	252	111	9	1332	586	42	233	1.28e-19	89
TRINITY_DN101840_c1_g1_i1	AT3G59650.1	34.831	89	58	0	299	33	6	94	1.81e-17	72.4
TRINITY_DN10184_c0_g1_i1	AT5G44180.3	78.125	96	20	1	1	288	1065	1159	4.46e-46	159
TRINITY_DN10185_c0_g1_i1	AT3G23700.1	64.975	197	44	1	1	591	221	392	5.87e-75	233
TRINITY_DN10185_c0_g1_i11	AT3G23700.1	69.737	228	69	0	441	1124	95	322	2.35e-107	326
TRINITY_DN10185_c0_g1_i15	AT3G23700.1	66.154	130	44	0	441	830	95	224	2.1e-63	193
TRINITY_DN10185_c0_g1_i15	AT3G23700.1	70.455	44	13	0	902	1033	217	260	2.1e-63	70.1
TRINITY_DN10185_c0_g1_i15	AT3G23700.1	72.143	140	39	0	1829	2248	253	392	9.73e-54	191
TRINITY_DN10185_c0_g1_i21	AT3G23700.1	75.893	112	27	0	71	406	197	308	1.42e-48	160
TRINITY_DN10185_c0_g1_i23	AT3G23700.1	66.563	323	83	1	441	1409	95	392	2.89e-146	426
TRINITY_DN10185_c0_g1_i27	AT3G23700.1	71.812	298	84	0	441	1334	95	392	7.6e-151	436
TRINITY_DN10185_c0_g1_i40	AT3G23700.1	70.233	215	64	0	441	1085	95	309	9.94e-103	309
TRINITY_DN101860_c0_g1_i1	AT1G24430.1	48.26	431	210	6	57	1331	1	424	2.34e-138	409
TRINITY_DN101865_c0_g1_i1	AT5G02450.1	62.921	89	33	0	1	267	6	94	2.26e-33	112
TRINITY_DN101865_c0_g1_i2	AT3G53740.4	53.535	99	44	2	22	315	1	98	8.83e-28	99.4
TRINITY_DN10186_c0_g1_i1	AT1G21010.1	50	220	94	6	959	318	1	210	1.32e-55	182
TRINITY_DN10186_c0_g1_i2	AT1G21010.1	52.752	218	89	6	953	318	1	210	1.45e-57	190
TRINITY_DN10187_c0_g1_i1	AT4G13540.1	41.803	122	61	3	447	91	68	182	1.22e-15	75.5
TRINITY_DN10187_c0_g2_i2	AT4G13540.1	42.342	111	61	2	754	428	83	192	8.07e-16	74.3
TRINITY_DN101885_c0_g1_i1	AT2G17845.1	43.59	78	40	3	71	292	186	263	1.35e-08	52.4
TRINITY_DN10188_c0_g1_i1	AT5G24810.1	73.684	95	25	0	789	505	246	340	4.63e-40	148
TRINITY_DN10188_c0_g1_i1	AT5G24810.1	73.585	53	14	0	163	5	333	385	2.55e-17	82
TRINITY_DN10188_c0_g1_i2	AT5G24810.1	75.714	140	34	0	424	5	246	385	3.61e-69	225
TRINITY_DN10188_c0_g1_i3	AT5G24810.1	81.633	98	18	0	298	5	288	385	5.6e-52	174
TRINITY_DN10188_c0_g1_i4	AT5G24810.2	72.632	95	26	0	780	496	277	371	2.03e-39	146
TRINITY_DN10188_c0_g1_i4	AT5G24810.2	80.435	46	9	0	142	5	371	416	3.23e-18	84.7
TRINITY_DN101891_c0_g1_i1	AT3G63440.1	71.2	125	36	0	554	180	409	533	3.24e-61	199
TRINITY_DN101897_c0_g1_i1	AT1G67430.1	68.148	135	42	1	404	3	1	135	1.03e-59	182
TRINITY_DN101898_c0_g1_i1	AT2G33120.2	42.353	85	48	1	64	318	118	201	9.91e-20	80.5
TRINITY_DN10189_c0_g1_i10	AT1G75710.1	67.726	409	92	10	1343	231	56	462	6.36e-143	419
TRINITY_DN10189_c0_g1_i17	AT1G75710.1	68.127	411	90	7	1343	231	53	462	1.48e-149	436
TRINITY_DN10189_c0_g1_i6	AT1G75710.1	68.039	413	91	8	1349	231	51	462	5.12e-155	447
TRINITY_DN10189_c0_g2_i1	AT2G35470.1	45.238	168	82	5	1328	840	1	163	2.36e-16	77.4
TRINITY_DN10189_c0_g2_i3	AT2G35470.1	46.988	166	81	4	1325	840	1	163	1.09e-20	89.4
TRINITY_DN1018_c0_g1_i2	AT4G29680.1	76.749	443	99	1	247	1563	52	494	0	683
TRINITY_DN1018_c0_g1_i4	AT4G29680.1	76.923	403	89	1	247	1443	52	454	0	619
TRINITY_DN1018_c0_g1_i8	AT4G29680.1	70.909	495	141	2	324	1802	1	494	0	704
TRINITY_DN10190_c0_g1_i1	AT4G36890.1	67.355	242	75	2	366	1079	22	263	6.25e-74	238
TRINITY_DN10190_c0_g1_i10	AT4G36890.1	68.011	372	115	2	366	1469	22	393	2.57e-146	429
TRINITY_DN10190_c0_g1_i11	AT5G67230.1	65.951	326	95	7	232	1197	1	314	6.18e-117	350
TRINITY_DN10190_c0_g1_i6	AT4G36890.1	68	350	108	2	366	1403	22	371	2.72e-133	396
TRINITY_DN101917_c0_g1_i1	AT2G17380.1	53.982	113	52	0	10	348	2	114	6.47e-46	146
TRINITY_DN10191_c0_g1_i11	AT5G45170.1	51.818	220	86	4	169	807	4	210	2.54e-62	213
TRINITY_DN10191_c0_g1_i11	AT5G45170.1	54.688	64	29	0	1865	2056	212	275	3.82e-13	72.4
TRINITY_DN10191_c0_g1_i13	AT5G45170.1	56.201	379	146	4	169	1284	4	369	2.41e-129	386
TRINITY_DN101929_c0_g1_i2	AT1G80070.1	70.312	64	19	0	299	108	2277	2340	6.84e-25	97.4
TRINITY_DN101930_c0_g1_i1	AT1G49430.1	34.454	119	78	0	2	358	517	635	2.66e-18	79.7
TRINITY_DN10193_c0_g1_i1	AT2G21220.1	72.816	103	28	0	975	667	1	103	4.11e-48	163
TRINITY_DN10193_c0_g2_i1	AT1G75580.1	75.728	103	22	1	959	660	1	103	5.92e-51	166
TRINITY_DN10193_c0_g2_i2	AT1G75580.1	75.728	103	22	1	959	660	1	103	5.28e-51	166
TRINITY_DN10193_c0_g3_i1	AT1G75580.1	75.728	103	22	1	672	373	1	103	1.17e-51	165
TRINITY_DN10194_c0_g1_i1	AT1G55350.6	78.846	104	22	0	4	315	1365	1468	9.35e-53	177
TRINITY_DN10195_c0_g1_i1	AT5G58260.1	76.136	176	38	2	99	626	28	199	9.66e-89	269
TRINITY_DN10195_c0_g1_i2	AT5G58260.1	76.136	176	38	2	311	838	28	199	4.49e-88	270
TRINITY_DN10196_c0_g1_i1	AT1G12050.1	82.014	417	75	0	155	1405	4	420	0	728
TRINITY_DN10196_c0_g1_i2	AT1G12050.1	76	450	75	1	155	1504	4	420	0	712
TRINITY_DN10196_c0_g1_i6	AT1G12050.1	81.373	306	57	0	155	1072	4	309	0	523
TRINITY_DN10196_c0_g1_i6	AT1G12050.1	73.438	64	17	0	1242	1433	296	359	3.24e-25	108
TRINITY_DN10197_c0_g1_i14	AT2G05210.3	41.667	156	79	4	457	14	314	465	1.16e-35	129
TRINITY_DN10197_c0_g1_i28	AT5G06310.1	30.814	172	77	3	582	73	73	204	4.51e-20	87.4
TRINITY_DN10197_c0_g1_i30	AT2G05210.3	42.675	157	76	4	650	210	313	465	1.73e-44	132
TRINITY_DN10197_c0_g1_i30	AT2G05210.3	42.188	64	33	1	1033	842	237	296	1.73e-44	53.1
TRINITY_DN10197_c0_g1_i30	AT2G05210.3	61.905	21	8	0	828	766	300	320	1.73e-44	33.9
TRINITY_DN10197_c0_g1_i54	AT2G05210.3	43.21	162	83	3	2128	1643	168	320	1.66e-31	125
TRINITY_DN10197_c0_g1_i54	AT2G05210.3	38.095	42	20	1	1530	1423	312	353	1.66e-31	31.6
TRINITY_DN10197_c0_g1_i54	AT2G05210.3	43.333	120	60	3	580	233	350	465	1.13e-22	103
TRINITY_DN10197_c0_g1_i57	AT5G06310.1	39.427	279	158	4	2573	1743	9	278	9.12e-59	208
TRINITY_DN10197_c0_g1_i57	AT5G06310.1	41.379	116	60	3	580	239	340	449	5.52e-20	94.7
TRINITY_DN10197_c0_g1_i69	AT2G05210.3	40.632	475	242	11	1591	233	9	465	4.57e-110	338
TRINITY_DN10197_c0_g1_i79	AT5G06310.1	38.356	292	169	4	2690	1821	9	291	2.34e-59	211
TRINITY_DN10197_c0_g1_i79	AT5G06310.1	41.379	116	60	3	580	239	340	449	5.88e-20	94.7
TRINITY_DN101988_c0_g1_i1	AT3G15020.2	67.347	147	47	1	140	580	29	174	1.83e-57	183
TRINITY_DN10198_c0_g1_i13	AT4G03540.1	69.643	112	34	0	463	798	26	137	5.78e-44	152
TRINITY_DN10198_c0_g1_i15	AT1G03700.1	69.421	121	37	0	664	1026	17	137	1.81e-47	162
TRINITY_DN10198_c0_g1_i18	AT1G03700.1	69.159	107	33	0	45	365	17	123	1.95e-41	135
TRINITY_DN10198_c0_g1_i2	AT1G03700.1	61.644	146	56	0	436	873	17	162	4.13e-46	155
TRINITY_DN10198_c0_g1_i22	AT1G03700.1	69.421	121	37	0	664	1026	17	137	2.99e-47	162
TRINITY_DN10198_c0_g1_i27	AT4G03540.1	69.091	110	34	0	463	792	26	135	1.58e-44	148
TRINITY_DN10198_c0_g1_i29	AT1G03700.1	62.346	162	60	1	619	1101	1	162	1.03e-51	172
TRINITY_DN10198_c0_g1_i6	AT1G03700.1	66.423	137	45	1	619	1026	1	137	1.07e-49	169
TRINITY_DN1019_c0_g1_i1	AT4G17950.1	60.759	237	74	6	534	1187	106	342	3.98e-61	210
TRINITY_DN1019_c0_g1_i11	AT4G17950.1	59.494	237	74	6	534	1178	106	342	1.29e-75	243
TRINITY_DN1019_c0_g1_i4	AT4G17950.1	59.916	237	73	6	534	1178	106	342	6.93e-61	209
TRINITY_DN1019_c0_g1_i6	AT4G17950.1	59.916	237	73	6	329	973	106	342	9.18e-62	210
TRINITY_DN1019_c0_g1_i7	AT4G17950.1	60.759	237	74	6	329	982	106	342	1.38e-76	243
TRINITY_DN1019_c0_g1_i9	AT4G17950.1	60.759	237	74	6	329	982	106	342	7.02e-62	211
TRINITY_DN1019_c1_g1_i1	AT1G10630.2	97.541	122	3	0	7	372	1	122	4.15e-84	243
TRINITY_DN1019_c1_g1_i13	AT1G10630.2	97.238	181	5	0	207	749	1	181	6.92e-128	365
TRINITY_DN1019_c1_g1_i14	AT5G14670.1	96.133	181	7	0	197	739	1	181	9.1e-128	364
TRINITY_DN101_c0_g1_i11	AT4G22990.3	82.679	433	72	1	362	1651	1	433	0	751
TRINITY_DN101_c0_g1_i30	AT4G22990.1	80.81	667	122	3	439	2427	1	665	0	1050
TRINITY_DN101_c0_g1_i5	AT4G22990.1	77.476	515	110	3	362	1894	1	513	0	786
TRINITY_DN101_c0_g1_i6	AT4G22990.1	80.599	701	130	3	439	2529	1	699	0	1095
TRINITY_DN10200_c0_g1_i1	AT5G23450.5	50	116	44	4	376	29	51	152	1.59e-17	77.8
TRINITY_DN102012_c0_g1_i1	AT1G17290.1	47.739	199	93	4	592	2	70	259	8.06e-54	182
TRINITY_DN10201_c0_g1_i1	AT5G50150.1	81.771	384	65	4	1361	219	39	420	0	625
TRINITY_DN10201_c0_g1_i11	AT5G50150.1	80.99	384	68	4	1407	265	39	420	0	619
TRINITY_DN10201_c0_g1_i2	AT5G50150.1	82.031	384	64	4	1361	219	39	420	0	624
TRINITY_DN10201_c0_g1_i7	AT5G50150.1	83.871	186	27	2	1140	586	112	295	1.09e-108	325
TRINITY_DN10202_c0_g1_i12	AT1G18300.1	64.571	175	57	4	373	885	26	199	6.67e-72	226
TRINITY_DN10202_c0_g1_i16	AT1G18300.1	55.721	201	54	5	373	963	26	195	5.09e-65	209
TRINITY_DN10202_c0_g1_i19	AT1G18300.1	66.049	162	51	3	8	484	35	195	4.76e-57	193
TRINITY_DN10202_c0_g1_i22	AT1G18300.1	64.458	166	55	3	8	496	35	199	4.04e-72	218
TRINITY_DN10202_c0_g1_i30	AT1G18300.1	39.194	273	59	8	373	1179	26	195	6.35e-48	164
TRINITY_DN10202_c0_g1_i6	AT1G18300.1	64.085	142	47	3	8	424	35	175	1.36e-44	158
TRINITY_DN10202_c0_g1_i6	AT1G18300.1	73.913	23	6	0	516	584	172	194	1.36e-44	42.4
TRINITY_DN102034_c0_g1_i1	AT3G02340.2	51.163	43	21	0	364	236	347	389	8.66e-13	64.3
TRINITY_DN10203_c0_g1_i1	AT5G12410.1	53.696	257	104	7	1538	801	12	264	1.28e-67	224
TRINITY_DN10203_c0_g1_i1	AT5G12410.1	75.652	115	28	0	537	193	261	375	3.03e-56	194
TRINITY_DN10203_c0_g1_i2	AT5G12410.1	60.598	368	130	7	1394	324	12	375	9.21e-142	413
TRINITY_DN10203_c0_g1_i5	AT5G12410.1	56.081	296	115	7	3294	2440	12	303	3.19e-87	287
TRINITY_DN10203_c0_g1_i6	AT5G12410.1	58.824	374	135	6	1411	332	7	375	8.38e-140	410
TRINITY_DN102042_c0_g1_i1	AT1G78060.1	79.126	206	42	1	2	616	132	337	5.62e-119	355
TRINITY_DN102042_c0_g1_i2	AT1G78060.1	77.707	157	34	1	2	469	132	288	2.63e-86	269
TRINITY_DN102044_c0_g1_i1	AT2G44100.2	69.744	195	59	0	590	6	11	205	3.88e-97	288
TRINITY_DN10204_c0_g1_i1	AT3G05070.1	76.471	102	24	0	747	442	41	142	4.63e-45	152
TRINITY_DN10204_c0_g1_i4	AT3G05070.1	67.308	52	17	0	254	99	41	92	4.06e-16	72
TRINITY_DN10206_c0_g1_i2	AT4G20330.1	64.407	295	80	4	178	1029	1	281	8.19e-120	352
TRINITY_DN10206_c0_g1_i4	AT4G20330.1	47.934	242	55	4	178	873	1	181	4.61e-58	198
TRINITY_DN10206_c0_g1_i4	AT4G20330.1	68.75	112	32	2	1394	1726	171	280	1.63e-36	139
TRINITY_DN10206_c0_g1_i5	AT4G20330.1	59.278	194	56	3	178	729	1	181	1.94e-65	217
TRINITY_DN10206_c0_g1_i5	AT4G20330.1	68.75	112	32	2	1250	1582	171	280	1.22e-36	139
TRINITY_DN10206_c0_g2_i2	AT4G05460.1	53.691	298	120	6	1323	442	18	301	1.81e-99	301
TRINITY_DN102078_c0_g1_i1	AT3G05760.2	32.558	86	54	2	335	589	41	123	1.19e-09	55.5
TRINITY_DN102078_c0_g1_i2	AT3G05760.2	30.233	86	56	2	335	589	41	123	8.4e-09	53.1
TRINITY_DN102085_c0_g1_i1	AT3G12110.1	99.18	122	1	0	366	1	44	165	1.41e-86	256
TRINITY_DN10208_c0_g1_i1	AT3G12200.4	47.143	140	68	3	2	412	173	309	4.54e-19	91.3
TRINITY_DN10208_c0_g1_i1	AT3G12200.4	40.909	154	74	4	920	1378	368	505	1.99e-12	70.5
TRINITY_DN10208_c0_g1_i3	AT3G12200.3	35.351	413	179	12	2	1216	167	499	2.29e-34	137
TRINITY_DN10208_c0_g1_i6	AT3G12200.3	47.143	140	68	3	2	412	167	303	4.31e-19	91.3
TRINITY_DN10208_c0_g1_i6	AT3G12200.3	38.312	154	78	4	920	1378	362	499	4.27e-11	66.2
TRINITY_DN10208_c0_g1_i8	AT3G12200.1	45.638	149	75	3	2	439	239	384	3.59e-19	91.7
TRINITY_DN10208_c0_g1_i8	AT3G12200.1	64.516	62	22	0	1037	1222	510	571	7.59e-11	65.5
TRINITY_DN10209_c0_g1_i1	AT1G49230.1	56.329	158	58	3	1015	572	63	219	1.95e-45	157
TRINITY_DN1020_c0_g1_i3	AT1G06680.1	73.518	253	62	2	1391	642	1	251	2.69e-128	377
TRINITY_DN1020_c0_g1_i5	AT1G06680.1	72.51	251	64	2	748	5	1	249	5.9e-129	371
TRINITY_DN1020_c0_g2_i2	AT1G68040.1	46.847	222	111	3	360	1016	2	219	1.19e-63	209
TRINITY_DN1020_c0_g2_i4	AT1G68040.1	40.643	342	190	5	360	1358	2	339	5.58e-87	275
TRINITY_DN10210_c0_g1_i11	AT3G26700.3	64.246	358	123	4	297	1358	24	380	1.29e-153	444
TRINITY_DN10210_c0_g1_i12	AT3G26700.3	65.979	194	64	2	866	1444	188	380	5.74e-127	262
TRINITY_DN10210_c0_g1_i12	AT3G26700.3	69.091	165	49	2	361	849	24	188	5.74e-127	212
TRINITY_DN10210_c0_g1_i16	AT3G26700.3	68.367	196	60	2	1030	1614	186	380	1.61e-85	272
TRINITY_DN10210_c0_g1_i16	AT3G26700.3	63.03	165	58	2	297	782	24	188	3.36e-62	211
TRINITY_DN10210_c0_g1_i19	AT3G26700.3	65.922	358	118	4	361	1425	24	380	2.1e-153	444
TRINITY_DN10210_c0_g1_i21	AT3G26700.3	68.557	194	59	2	820	1398	188	380	2.22e-129	271
TRINITY_DN10210_c0_g1_i21	AT3G26700.3	63.03	165	58	2	297	782	24	188	2.22e-129	211
TRINITY_DN10210_c0_g1_i23	AT3G26700.3	66.48	358	116	4	361	1425	24	380	1.16e-154	448
TRINITY_DN10210_c0_g1_i26	AT3G26700.3	63.687	358	125	4	297	1358	24	380	2.16e-152	441
TRINITY_DN10211_c0_g1_i1	AT1G10760.3	91.262	103	9	0	310	2	1169	1271	3.43e-62	204
TRINITY_DN102121_c0_g1_i3	AT1G02690.1	50	116	53	2	2	349	398	508	2.72e-28	115
TRINITY_DN102121_c0_g1_i6	AT1G09270.3	59.766	256	97	3	3	767	170	420	1.06e-94	288
TRINITY_DN102121_c0_g1_i6	AT1G09270.3	27.711	166	116	4	6	491	1	166	4.16e-08	54.7
TRINITY_DN102123_c0_g2_i1	AT5G51970.2	32.381	105	68	2	465	157	251	354	4.94e-10	57.4
TRINITY_DN102126_c0_g1_i1	AT2G21390.1	44.068	118	66	0	355	2	409	526	1.67e-23	94.7
TRINITY_DN102135_c0_g1_i1	AT1G51980.1	42	100	54	2	311	12	350	445	5.67e-19	82.4
TRINITY_DN102135_c0_g1_i2	AT1G51980.1	42	100	54	2	311	12	350	445	7.51e-19	82.4
TRINITY_DN10213_c0_g1_i1	AT4G25170.1	45.56	259	114	8	112	858	82	323	2.26e-52	179
TRINITY_DN10213_c0_g1_i3	AT4G25170.1	50.303	165	78	2	173	664	138	299	1.08e-39	144
TRINITY_DN102144_c0_g1_i1	AT2G18390.1	67.521	117	38	0	55	405	17	133	1.45e-51	162
TRINITY_DN10214_c0_g1_i1	AT3G14470.2	43.333	90	51	0	297	28	4	93	1.01e-17	78.2
TRINITY_DN102150_c0_g1_i1	AT2G37770.1	48.913	92	42	2	81	341	6	97	2.02e-21	86.3
TRINITY_DN102152_c0_g1_i1	AT5G66760.1	62.559	211	79	0	1	633	358	568	5.81e-79	248
TRINITY_DN102152_c0_g1_i2	AT5G66760.1	63.033	211	78	0	1	633	358	568	1.77e-79	249
TRINITY_DN102152_c0_g2_i2	AT5G66760.1	53.623	138	64	0	2	415	431	568	1.24e-41	146
TRINITY_DN102152_c1_g1_i1	AT5G66760.1	58.824	102	42	0	312	7	486	587	2.52e-32	119
TRINITY_DN102164_c0_g1_i1	AT3G24503.1	43.137	51	29	0	171	323	17	67	4.16e-10	55.8
TRINITY_DN102164_c0_g1_i3	AT1G23800.2	52.29	262	122	2	138	920	42	301	3.75e-91	277
TRINITY_DN102164_c0_g1_i4	AT3G24503.1	43.137	51	29	0	222	374	17	67	8.93e-10	55.5
TRINITY_DN102182_c0_g1_i1	AT5G45900.1	64.912	57	20	0	117	287	429	485	1.6e-25	86.3
TRINITY_DN102182_c0_g1_i1	AT5G45900.1	63.636	44	16	0	1	132	387	430	1.6e-25	46.2
TRINITY_DN102186_c0_g1_i1	AT3G28715.1	41.25	160	74	2	1	480	187	326	4.04e-32	117
TRINITY_DN102186_c0_g3_i1	AT3G28710.1	54.645	183	80	2	5	550	149	329	1.15e-63	200
TRINITY_DN102186_c0_g5_i1	AT3G28710.1	47.714	350	163	3	56	1102	9	339	1.41e-115	340
TRINITY_DN102186_c1_g1_i1	AT3G28715.1	44.382	178	79	3	636	103	186	343	2.6e-44	151
TRINITY_DN10218_c0_g1_i1	AT4G17330.2	46.117	206	83	7	613	2	977	1156	1.4e-39	144
TRINITY_DN102192_c0_g1_i1	AT5G07390.1	33.588	131	80	2	1	372	772	902	8.39e-20	90.1
TRINITY_DN1021_c0_g1_i2	AT5G03330.2	47.343	207	33	3	1230	1847	225	356	3.68e-49	177
TRINITY_DN1021_c0_g1_i2	AT5G03330.2	42.593	162	76	6	167	607	48	207	5.97e-17	84
TRINITY_DN1021_c0_g1_i21	AT5G03330.2	72.932	133	35	1	1629	2024	224	356	1.68e-61	211
TRINITY_DN1021_c0_g1_i21	AT5G03330.2	60	55	21	1	845	1009	154	207	1.57e-11	67.4
TRINITY_DN1021_c0_g1_i25	AT5G03330.2	42.804	271	96	7	436	1200	48	275	1.17e-47	166
TRINITY_DN1021_c0_g1_i4	AT5G03330.2	44.293	368	149	7	313	1374	1	326	3.56e-84	263
TRINITY_DN1021_c0_g1_i51	AT5G03330.2	45	180	82	6	436	930	48	225	8.63e-26	110
TRINITY_DN1021_c0_g1_i51	AT5G03330.2	72.308	65	17	1	1992	2183	292	356	1.74e-23	103
TRINITY_DN1021_c0_g1_i51	AT5G03330.2	35.915	142	16	2	1287	1712	225	291	6.85e-15	77.8
TRINITY_DN1021_c0_g1_i59	AT5G03330.2	73.6	125	32	1	1326	1697	224	348	1.2e-57	197
TRINITY_DN1021_c0_g1_i59	AT5G03330.2	40.773	233	117	8	313	972	1	225	1.02e-27	115
TRINITY_DN1021_c0_g1_i9	AT5G03330.4	66.129	124	42	0	866	1237	162	285	2.48e-54	184
TRINITY_DN1021_c1_g1_i10	AT4G33920.1	77.698	139	28	1	417	1	1	136	1.26e-71	224
TRINITY_DN1021_c1_g1_i3	AT4G33920.1	77.077	349	72	3	1040	3	1	344	0	548
TRINITY_DN1021_c1_g1_i4	AT4G33920.1	80	215	40	2	711	70	1	213	1.49e-111	330
TRINITY_DN1021_c1_g1_i8	AT4G33920.2	75.972	283	64	3	1364	522	8	288	1.34e-143	412
TRINITY_DN1021_c1_g1_i9	AT4G33920.1	77.273	88	18	1	351	88	1	86	6.7e-42	146
TRINITY_DN102207_c0_g2_i1	AT2G27020.1	43.59	117	66	0	3	353	4	120	1.85e-28	104
TRINITY_DN10220_c0_g1_i10	AT5G49960.1	69.219	679	200	3	2522	510	147	824	0	926
TRINITY_DN10220_c0_g1_i12	AT5G49960.1	72.039	608	160	3	2307	511	218	824	0	883
TRINITY_DN10220_c0_g1_i5	AT5G49960.1	69.072	679	201	3	2522	510	147	824	0	922
TRINITY_DN10220_c0_g1_i7	AT5G49960.1	72.533	608	157	3	2307	511	218	824	0	889
TRINITY_DN102211_c0_g1_i1	AT5G13980.2	51.887	106	51	0	5	322	719	824	7.15e-32	119
TRINITY_DN102218_c0_g2_i1	AT4G34230.1	40.876	137	74	6	12	416	144	275	2.94e-17	77
TRINITY_DN10221_c0_g1_i1	AT5G41620.1	50.706	637	237	18	400	2244	42	623	1.9e-169	506
TRINITY_DN10221_c0_g1_i11	AT5G41620.1	61.314	411	129	7	400	1587	42	437	1.56e-149	442
TRINITY_DN10221_c0_g1_i13	AT5G41620.1	50.863	637	239	15	400	2253	42	623	2.78e-175	521
TRINITY_DN10221_c0_g1_i15	AT5G41620.1	62.287	411	125	7	400	1587	42	437	2.6e-160	470
TRINITY_DN10221_c0_g1_i3	AT5G41620.1	64.8	375	109	7	400	1473	42	410	1.81e-157	461
TRINITY_DN10221_c0_g1_i5	AT5G41620.2	69.718	142	42	1	3	425	83	224	3.46e-64	202
TRINITY_DN10221_c0_g1_i7	AT5G41620.1	51.02	637	235	18	400	2244	42	623	4.39e-174	518
TRINITY_DN10222_c0_g1_i1	AT1G10690.1	44.248	113	57	4	502	834	1	109	1.41e-22	92.4
TRINITY_DN102236_c0_g1_i1	AT2G28290.2	56.25	112	49	0	365	30	731	842	2.93e-41	146
TRINITY_DN102236_c0_g1_i3	AT2G28290.2	55.046	109	49	0	356	30	734	842	1.12e-39	140
TRINITY_DN10223_c0_g1_i1	AT5G44800.1	57.194	278	100	7	807	1	464	731	9.42e-90	292
TRINITY_DN10224_c0_g1_i1	AT1G76450.1	72.881	118	32	0	633	986	130	247	2.18e-57	192
TRINITY_DN10224_c0_g1_i1	AT1G76450.1	46.939	98	46	1	310	585	54	151	2.89e-21	94
TRINITY_DN10224_c0_g1_i11	AT1G76450.1	65.979	194	66	0	310	891	54	247	6.72e-92	281
TRINITY_DN10224_c0_g1_i13	AT1G76450.1	62.617	107	40	0	310	630	54	160	3.28e-42	145
TRINITY_DN10225_c0_g1_i1	AT2G46400.1	36.056	355	149	11	612	1643	1	288	8.1e-51	178
TRINITY_DN10225_c0_g1_i11	AT4G23810.1	47.887	213	84	4	612	1169	7	219	2.78e-47	171
TRINITY_DN10225_c0_g1_i17	AT2G46400.1	35.328	351	151	10	695	1717	4	288	2.95e-50	177
TRINITY_DN10225_c0_g1_i2	AT1G30570.1	64.176	843	282	10	2908	410	1	833	0	1089
TRINITY_DN102290_c0_g1_i1	AT3G10920.1	53.061	196	89	1	693	115	32	227	8.46e-78	236
TRINITY_DN102290_c0_g2_i1	AT3G10920.1	52.041	196	91	1	612	34	32	227	5.75e-76	230
TRINITY_DN102290_c1_g1_i1	AT3G10920.1	56.604	106	43	1	1	309	93	198	6.24e-39	130
TRINITY_DN102293_c0_g1_i1	AT1G06350.1	34	150	90	3	5	448	111	253	1.98e-18	80.1
TRINITY_DN10229_c0_g1_i14	AT1G19990.1	73.469	49	13	0	855	1001	115	163	4.3e-19	87.4
TRINITY_DN10229_c0_g1_i16	AT5G11600.2	66.667	63	18	1	553	732	108	170	5.22e-20	89.4
TRINITY_DN10229_c0_g1_i18	AT5G11600.2	66.667	63	18	1	574	753	108	170	4.85e-20	89.7
TRINITY_DN1022_c0_g1_i1	AT2G03500.1	59.483	348	97	13	251	1252	1	318	1.06e-91	291
TRINITY_DN1022_c0_g2_i1	AT3G04930.2	75.862	116	28	0	479	132	127	242	9.93e-57	188
TRINITY_DN1022_c0_g3_i1	AT3G04930.2	76.068	117	25	2	817	473	127	242	1.11e-55	188
TRINITY_DN1022_c1_g1_i10	AT1G69380.1	78.243	239	50	2	1473	760	136	373	1.05e-129	387
TRINITY_DN1022_c1_g1_i10	AT1G69380.1	43.878	98	52	3	1766	1476	1	96	3.19e-13	72.4
TRINITY_DN1022_c1_g1_i7	AT1G69380.1	75.962	104	24	1	685	377	136	239	2.28e-55	163
TRINITY_DN1022_c1_g1_i7	AT1G69380.1	43.878	98	52	3	978	688	1	96	2.28e-55	72.4
TRINITY_DN1022_c1_g2_i1	AT2G39770.3	91.413	361	31	0	523	1605	1	361	0	683
TRINITY_DN1022_c1_g2_i5	AT2G39770.3	89.751	361	37	0	260	1342	1	361	0	644
TRINITY_DN102307_c0_g1_i1	AT1G24510.1	61.565	294	113	0	883	2	34	327	2.9e-134	392
TRINITY_DN10230_c0_g1_i1	AT2G34570.1	55.556	252	102	3	302	1054	1	243	7.08e-97	291
TRINITY_DN10230_c0_g1_i3	AT2G34570.1	54.074	270	107	4	302	1084	1	262	5.14e-97	296
TRINITY_DN10230_c0_g1_i5	AT2G34570.1	53.306	242	103	4	302	1018	1	235	1.74e-87	266
TRINITY_DN102324_c0_g1_i1	AT3G29250.2	29.379	177	97	5	67	564	11	170	1.26e-14	70.9
TRINITY_DN102324_c0_g1_i2	AT3G29250.2	29.944	177	96	5	67	564	11	170	2.25e-15	72.8
TRINITY_DN10232_c0_g1_i1	AT3G26560.1	90.115	870	84	2	2607	1	208	1076	0	1543
TRINITY_DN10232_c0_g1_i1	AT3G26560.1	58.182	110	41	1	3180	2851	6	110	9.93e-29	125
TRINITY_DN10232_c0_g1_i12	AT3G26560.1	88.43	363	40	2	1165	80	279	640	0	571
TRINITY_DN10232_c0_g1_i13	AT3G26560.1	90.334	869	84	0	2607	1	208	1076	0	1556
TRINITY_DN10232_c0_g1_i13	AT3G26560.1	58.182	110	41	1	3180	2851	6	110	8.97e-29	125
TRINITY_DN10232_c0_g1_i6	AT3G26560.1	91.6	869	73	0	2607	1	208	1076	0	1571
TRINITY_DN10232_c0_g1_i6	AT3G26560.1	58.182	110	41	1	3180	2851	6	110	1.03e-28	125
TRINITY_DN102333_c0_g1_i1	AT3G23940.2	65.6	125	43	0	2	376	261	385	1.18e-47	161
TRINITY_DN10234_c0_g1_i10	AT3G56130.1	59.565	230	90	2	968	288	50	279	1.76e-71	228
TRINITY_DN10234_c0_g1_i11	AT3G56130.1	64.646	198	68	1	872	285	82	279	1.68e-72	225
TRINITY_DN10234_c0_g1_i16	AT3G56130.4	53.846	234	96	4	2159	1470	50	275	1.17e-56	196
TRINITY_DN10234_c0_g1_i4	AT3G56130.1	54.275	269	116	4	1166	372	14	279	7.55e-73	231
TRINITY_DN10235_c0_g1_i11	AT5G05740.1	79.859	283	57	0	1139	291	265	547	2.76e-130	399
TRINITY_DN10235_c0_g1_i11	AT5G05740.1	44.28	271	110	7	2018	1302	5	266	6.7e-61	216
TRINITY_DN10235_c0_g1_i16	AT5G05740.3	79.92	249	50	0	1037	291	267	515	5.14e-107	342
TRINITY_DN10235_c0_g1_i16	AT5G05740.3	40.054	367	157	14	2520	1519	4	340	3.27e-61	218
TRINITY_DN10235_c0_g1_i19	AT5G05740.3	79.92	249	50	0	1037	291	267	515	2.95e-107	342
TRINITY_DN10235_c0_g1_i19	AT5G05740.3	49.388	245	103	7	2435	1719	5	234	5.67e-71	228
TRINITY_DN10235_c0_g1_i19	AT5G05740.3	79.412	34	7	0	1626	1525	233	266	5.67e-71	61.2
TRINITY_DN10235_c0_g1_i21	AT5G05740.3	79.92	249	50	0	1037	291	267	515	3.21e-107	342
TRINITY_DN10235_c0_g1_i21	AT5G05740.3	48.594	249	103	7	2447	1719	5	234	9.6e-69	220
TRINITY_DN10235_c0_g1_i21	AT5G05740.3	79.412	34	7	0	1626	1525	233	266	9.6e-69	61.2
TRINITY_DN10235_c0_g1_i22	AT1G23740.1	73.502	317	83	1	1301	351	66	381	8.23e-139	405
TRINITY_DN10235_c0_g1_i37	AT5G05740.3	79.92	249	50	0	1037	291	267	515	1.59e-107	342
TRINITY_DN10235_c0_g1_i37	AT5G05740.3	52.482	282	109	7	2352	1525	4	266	6.28e-80	269
TRINITY_DN10235_c0_g1_i4	AT5G05740.2	57.143	329	125	6	2031	1054	5	320	4.28e-112	351
TRINITY_DN10235_c0_g1_i4	AT5G05740.2	80	200	40	0	890	291	319	518	1.1e-80	268
TRINITY_DN10235_c0_g1_i49	AT5G05740.2	64.602	452	144	6	2181	835	5	443	1.5e-180	530
TRINITY_DN10235_c0_g1_i49	AT5G05740.2	71.053	76	22	0	518	291	443	518	4.62e-18	89
TRINITY_DN10235_c0_g1_i64	AT5G05740.2	65.655	527	165	6	1862	291	5	518	0	615
TRINITY_DN10235_c0_g1_i71	AT1G23740.1	74.336	226	58	0	753	76	156	381	1.43e-101	309
TRINITY_DN10235_c0_g1_i71	AT1G23740.1	65.753	73	24	1	1311	1093	66	137	1.46e-23	102
TRINITY_DN10236_c0_g1_i1	AT3G51100.1	58.427	178	71	3	855	328	35	211	2.4e-64	203
TRINITY_DN10236_c0_g1_i4	AT3G51100.1	59.259	189	74	3	1048	488	24	211	4.5e-68	217
TRINITY_DN10236_c0_g2_i1	AT3G51100.1	56.18	178	75	3	981	454	35	211	2.77e-63	202
TRINITY_DN10236_c0_g2_i3	AT3G51100.1	56.18	178	75	3	981	454	35	211	1.42e-63	203
TRINITY_DN102375_c0_g1_i1	AT1G03750.1	44.037	109	50	4	2	325	160	258	8.74e-18	77.8
TRINITY_DN102378_c0_g1_i1	AT5G13980.2	65.882	85	29	0	73	327	47	131	1.03e-33	123
TRINITY_DN102380_c0_g1_i2	AT4G28540.1	48.246	114	59	0	363	22	206	319	5.61e-30	112
TRINITY_DN102382_c0_g1_i2	AT2G21790.1	70.922	141	40	1	690	271	676	816	1.1e-62	209
TRINITY_DN102382_c0_g1_i7	AT2G21790.1	81.373	102	19	0	507	202	676	777	4.25e-54	183
TRINITY_DN102382_c0_g1_i9	AT2G21790.1	72.093	129	31	2	423	49	676	803	7.7e-58	192
TRINITY_DN102383_c0_g1_i1	AT5G60390.3	60.345	116	46	0	3	350	321	436	4.77e-46	155
TRINITY_DN102385_c0_g2_i1	AT1G29880.1	85	20	3	0	320	261	490	509	5.52e-08	37.4
TRINITY_DN102385_c0_g2_i1	AT1G29880.1	66.667	24	8	0	496	425	471	494	5.52e-08	36.6
TRINITY_DN10238_c0_g1_i2	AT4G19210.1	92.727	605	44	0	2372	558	1	605	0	1171
TRINITY_DN10238_c0_g1_i5	AT4G19210.1	88.59	631	46	1	2450	558	1	605	0	1153
TRINITY_DN10238_c0_g1_i6	AT4G19210.1	92.397	605	46	0	2349	535	1	605	0	1165
TRINITY_DN10239_c0_g1_i2	AT3G03050.1	86.139	101	12	1	1	303	533	631	2.31e-54	181
TRINITY_DN1023_c0_g1_i1	AT1G61620.1	77.597	308	62	1	98	1000	1	308	4.71e-162	458
TRINITY_DN1023_c0_g1_i12	AT1G61620.1	78.571	308	59	1	130	1032	1	308	5.37e-159	451
TRINITY_DN1023_c0_g1_i15	AT1G61620.1	77.922	308	61	1	162	1064	1	308	6.1e-158	450
TRINITY_DN1023_c0_g1_i3	AT1G61620.1	77.273	308	63	1	98	1000	1	308	6.48e-162	459
TRINITY_DN102400_c0_g1_i1	AT1G12210.1	42.537	134	64	5	379	2	396	524	1.47e-19	83.6
TRINITY_DN102400_c0_g1_i3	AT1G12210.1	39.552	134	68	5	379	2	396	524	1.29e-16	75.1
TRINITY_DN102400_c0_g1_i4	AT1G12210.1	41.791	134	65	5	379	2	396	524	1.24e-18	80.9
TRINITY_DN102400_c0_g1_i5	AT1G12210.1	41.045	134	66	5	379	2	396	524	4.93e-18	79.3
TRINITY_DN10241_c0_g1_i10	AT3G04120.1	71.585	183	14	1	1	549	193	337	1.09e-81	251
TRINITY_DN10241_c0_g1_i14	AT3G04120.1	88.727	275	31	0	1	825	63	337	6.03e-165	468
TRINITY_DN10241_c0_g1_i16	AT1G13440.2	86.709	158	21	0	2	475	152	309	2.38e-95	284
TRINITY_DN10241_c0_g1_i18	AT3G04120.1	91.72	157	13	0	1	471	63	219	6.59e-99	264
TRINITY_DN10241_c0_g1_i18	AT3G04120.1	62.5	104	10	1	579	890	220	294	6.59e-99	117
TRINITY_DN10241_c0_g1_i18	AT3G04120.1	42.857	91	14	1	964	1236	285	337	3.37e-12	68.6
TRINITY_DN10241_c0_g1_i6	AT3G04120.1	90.345	145	14	0	1	435	193	337	8.31e-90	270
TRINITY_DN10241_c0_g1_i7	AT3G04120.1	89.818	275	28	0	1	825	63	337	1.09e-167	473
TRINITY_DN10241_c1_g1_i1	AT1G13440.2	87.156	109	14	0	327	1	11	119	2.01e-67	207
TRINITY_DN10241_c1_g2_i1	AT3G04120.1	92.523	107	8	0	2	322	113	219	2.79e-68	208
TRINITY_DN102420_c0_g1_i1	AT2G37770.1	53.774	106	43	2	101	400	6	111	2.19e-28	105
TRINITY_DN10242_c0_g1_i1	AT3G03050.1	75.799	219	50	2	3	650	181	399	1.05e-93	296
TRINITY_DN10243_c0_g1_i1	AT5G55340.1	43.988	341	180	5	1172	159	1	333	8.96e-79	248
TRINITY_DN102442_c0_g1_i1	AT3G54470.1	43.373	83	47	0	70	318	217	299	1.29e-10	57
TRINITY_DN102442_c1_g1_i1	AT3G54470.1	39.881	168	90	4	6	506	319	476	2.31e-30	115
TRINITY_DN102469_c0_g1_i1	AT3G27820.1	31.053	380	230	12	656	1747	22	385	1.14e-30	126
TRINITY_DN10246_c0_g1_i10	AT4G34135.1	38.76	129	74	2	93	470	221	347	9.56e-15	77.8
TRINITY_DN10246_c0_g1_i16	AT4G34135.1	38.76	129	74	2	93	470	221	347	1.03e-14	77.8
TRINITY_DN10246_c0_g1_i20	AT4G34135.1	38.76	129	74	2	93	470	221	347	6.67e-15	77.8
TRINITY_DN102476_c0_g1_i1	AT4G15093.1	28.163	245	161	5	113	838	9	241	3.09e-17	80.9
TRINITY_DN102477_c0_g1_i1	AT5G43060.1	37.5	80	45	1	262	38	42	121	2.04e-12	62.4
TRINITY_DN10247_c0_g1_i10	AT2G38430.1	38.494	239	129	6	251	955	1	225	5.33e-46	160
TRINITY_DN10247_c0_g1_i11	AT2G38430.1	38.494	239	129	6	251	955	1	225	6.38e-46	160
TRINITY_DN10247_c0_g1_i15	AT2G38430.1	36.364	220	126	5	9	662	18	225	1.73e-40	142
TRINITY_DN10247_c0_g1_i17	AT2G38430.1	35.909	220	127	5	9	662	18	225	1.52e-39	140
TRINITY_DN10247_c0_g1_i18	AT2G38430.1	36.154	130	72	2	3	392	107	225	8.85e-22	89.4
TRINITY_DN10247_c0_g1_i19	AT2G38430.1	39.024	164	94	4	251	736	1	160	2e-30	117
TRINITY_DN10247_c0_g1_i20	AT2G38430.1	36.818	220	125	5	9	662	18	225	1.07e-40	143
TRINITY_DN10247_c0_g1_i21	AT2G38430.1	38.397	237	132	5	251	955	1	225	8.99e-47	162
TRINITY_DN10247_c0_g1_i23	AT2G38430.1	38.397	237	132	5	251	955	1	225	4.41e-46	160
TRINITY_DN10247_c0_g1_i24	AT2G38430.1	37.553	237	134	5	251	955	1	225	1.98e-44	156
TRINITY_DN10247_c0_g1_i4	AT2G38430.1	37.681	207	111	6	3	611	33	225	1.81e-34	126
TRINITY_DN10247_c0_g1_i6	AT2G38430.1	37.561	205	110	6	251	853	1	191	3.16e-33	125
TRINITY_DN102488_c0_g1_i1	AT1G72560.7	23.348	227	150	7	5	658	749	960	4.21e-12	66.2
TRINITY_DN10248_c0_g1_i1	AT5G55390.3	46.995	183	89	3	80	625	7	182	2.22e-44	174
TRINITY_DN10248_c0_g2_i11	AT5G55390.3	51.233	933	413	16	62	2794	1	913	0	918
TRINITY_DN10248_c0_g2_i11	AT5G55390.3	50.683	951	408	17	8342	5541	7	913	0	903
TRINITY_DN102492_c0_g1_i1	AT2G14120.3	29.461	241	115	4	580	14	504	741	1.15e-21	92.4
TRINITY_DN102492_c0_g1_i2	AT2G14120.2	27.82	266	143	6	1056	406	475	740	9.95e-18	85.1
TRINITY_DN10249_c0_g1_i11	AT2G23380.1	64.891	920	291	11	3186	436	12	902	0	1065
TRINITY_DN10249_c0_g1_i13	AT2G23380.2	50.128	391	176	7	1250	84	9	382	1.25e-100	314
TRINITY_DN10249_c0_g1_i15	AT2G23380.1	65.109	920	289	11	3186	436	12	902	0	1070
TRINITY_DN10249_c0_g1_i19	AT2G23380.1	67.172	725	207	8	2568	436	195	902	0	886
TRINITY_DN10249_c2_g1_i1	AT2G23380.1	39.806	103	54	2	10	318	41	135	1.65e-16	73.9
TRINITY_DN1024_c1_g1_i1	AT1G04620.1	83.721	258	33	1	216	989	40	288	1.21e-159	458
TRINITY_DN1024_c1_g1_i10	AT1G04620.1	83.333	186	31	0	216	773	40	225	1.13e-110	333
TRINITY_DN1024_c1_g1_i10	AT1G04620.1	77.108	83	10	1	761	1009	215	288	1.58e-32	128
TRINITY_DN1024_c1_g1_i5	AT1G04620.1	88.693	283	32	0	216	1064	40	322	0	541
TRINITY_DN1024_c1_g1_i7	AT1G04620.1	87.967	241	29	0	216	938	40	280	3.7e-160	456
TRINITY_DN1024_c1_g1_i7	AT1G04620.1	94.286	35	2	0	938	1042	288	322	2.99e-14	73.9
TRINITY_DN10250_c0_g1_i1	AT1G32060.1	73.127	387	53	4	653	1813	1	336	0	577
TRINITY_DN10250_c0_g1_i2	AT1G32060.1	74.324	444	63	4	343	1674	1	393	0	674
TRINITY_DN10250_c0_g1_i3	AT1G32060.1	82.587	402	61	3	343	1548	1	393	0	695
TRINITY_DN10250_c0_g1_i4	AT1G32060.1	90	210	21	0	1	630	184	393	1.99e-139	404
TRINITY_DN10250_c0_g1_i5	AT1G32060.1	82.029	345	53	3	653	1687	1	336	0	592
TRINITY_DN102513_c0_g1_i1	AT1G30000.1	44.928	69	38	0	142	348	128	196	1.26e-14	68.9
TRINITY_DN10251_c0_g1_i4	AT4G39810.1	72.33	206	57	0	744	127	9	214	5.41e-106	310
TRINITY_DN10251_c0_g1_i5	AT4G39810.1	64.639	263	77	1	1239	451	9	255	1.29e-119	350
TRINITY_DN10251_c0_g1_i7	AT4G39810.1	66.16	263	73	1	1203	415	9	255	1.73e-120	352
TRINITY_DN10251_c0_g1_i8	AT4G39810.1	65.399	263	75	1	1203	415	9	255	1.5e-118	348
TRINITY_DN10251_c0_g1_i9	AT4G39810.1	67.094	234	61	1	1303	602	9	226	5.71e-107	320
TRINITY_DN10252_c0_g1_i14	AT2G42220.1	62.656	241	64	1	1149	427	16	230	3.12e-102	302
TRINITY_DN10252_c0_g1_i15	AT2G42220.1	60.265	151	59	1	1994	1545	1	151	4.61e-53	183
TRINITY_DN10252_c0_g1_i15	AT2G42220.1	60.714	112	12	1	765	430	150	229	4.04e-32	125
TRINITY_DN10252_c0_g1_i18	AT2G42220.1	68.261	230	72	1	1113	427	1	230	1.87e-108	320
TRINITY_DN10252_c0_g1_i21	AT2G42220.1	62.14	243	64	1	1158	430	16	230	6.86e-102	301
TRINITY_DN102536_c0_g1_i1	AT5G20520.1	43.275	171	92	4	521	9	26	191	2.92e-36	129
TRINITY_DN102536_c1_g1_i1	AT5G20520.1	38.71	124	61	3	2	331	156	278	7.6e-18	77
TRINITY_DN10253_c0_g1_i7	AT3G51770.2	72.569	977	231	6	484	3360	1	958	0	1410
TRINITY_DN10253_c0_g1_i8	AT3G51770.2	76.269	788	178	2	2	2365	110	888	0	1226
TRINITY_DN10253_c0_g1_i8	AT3G51770.2	30.348	201	139	1	938	1540	743	942	7.73e-20	95.5
TRINITY_DN10254_c0_g1_i14	AT2G36290.2	61.792	212	80	1	2	634	130	341	4.94e-92	284
TRINITY_DN10254_c0_g1_i5	AT3G54250.1	82.1	419	72	1	1643	396	1	419	0	692
TRINITY_DN10254_c0_g1_i7	AT3G54250.1	80.916	262	47	1	2186	1410	158	419	1.85e-149	442
TRINITY_DN102550_c0_g1_i1	AT3G26560.1	51.485	101	48	1	303	1	339	438	5.9e-21	86.7
TRINITY_DN102551_c0_g1_i1	AT5G66760.1	87.611	113	14	0	339	1	310	422	3.47e-69	218
TRINITY_DN102551_c0_g1_i2	AT5G66760.1	75.13	193	48	0	611	33	310	502	8.79e-100	302
TRINITY_DN102551_c0_g2_i1	AT2G18450.1	61.927	218	81	1	654	1	408	623	1.96e-85	265
TRINITY_DN10255_c0_g1_i2	AT1G24764.1	82.432	370	55	3	1155	76	1	370	3.98e-163	476
TRINITY_DN10255_c0_g1_i3	AT1G68060.1	78.15	627	125	7	2362	503	1	622	0	747
TRINITY_DN10255_c0_g1_i5	AT1G24764.1	77.358	636	125	9	2085	229	1	634	0	810
TRINITY_DN10256_c0_g1_i10	AT3G07090.2	63.214	280	85	4	1491	652	1	262	7.91e-122	362
TRINITY_DN102573_c0_g1_i2	AT1G08100.1	34.783	161	99	4	827	348	105	260	1.35e-24	103
TRINITY_DN10257_c0_g1_i1	AT1G03060.3	65.693	137	47	0	461	51	1020	1156	1.84e-60	201
TRINITY_DN102589_c0_g1_i1	AT1G23290.1	66.216	148	47	2	11	451	1	146	2.03e-49	156
TRINITY_DN10258_c0_g1_i1	AT1G14060.1	89.474	19	2	0	265	321	82	100	3.68e-08	49.3
TRINITY_DN10258_c0_g1_i2	AT1G14060.1	89.474	19	2	0	265	321	82	100	2.49e-08	49.7
TRINITY_DN10258_c0_g2_i1	AT1G14060.1	69.492	59	18	0	343	519	82	140	2.75e-26	100
TRINITY_DN10258_c0_g2_i2	AT1G14060.1	69.492	59	18	0	343	519	82	140	2e-26	100
TRINITY_DN102591_c0_g1_i1	AT4G34310.3	28.972	214	106	9	660	106	683	879	4.45e-14	71.2
TRINITY_DN1025_c0_g1_i10	AT1G04940.1	82.71	214	37	0	911	270	61	274	1.16e-122	360
TRINITY_DN1025_c0_g1_i13	AT1G04940.1	83.178	214	36	0	911	270	61	274	7.38e-126	363
TRINITY_DN1025_c0_g1_i16	AT1G04940.1	84.962	133	20	0	401	3	79	211	7e-72	226
TRINITY_DN1025_c0_g1_i17	AT1G04940.1	86.667	195	26	0	854	270	80	274	5.52e-119	347
TRINITY_DN1025_c0_g1_i2	AT1G04940.1	84.962	133	20	0	401	3	79	211	1.67e-73	227
TRINITY_DN1025_c0_g1_i5	AT1G04940.1	86.667	195	26	0	942	358	80	274	3.37e-119	347
TRINITY_DN10260_c0_g1_i1	AT1G06680.1	63.462	104	33	2	304	2	1	102	4.04e-36	126
TRINITY_DN102610_c0_g1_i1	AT5G03555.1	33.607	122	75	4	588	232	464	582	2.57e-11	62.8
TRINITY_DN10261_c0_g1_i1	AT4G25140.1	41.667	108	30	1	271	594	81	155	4.29e-22	91.7
TRINITY_DN10261_c0_g1_i2	AT4G25140.1	60	75	30	0	2662	2886	81	155	2.41e-26	107
TRINITY_DN10261_c0_g2_i3	AT1G30650.1	43.657	268	90	11	763	2	8	228	2.42e-44	159
TRINITY_DN10261_c0_g2_i4	AT1G30650.1	43.985	266	90	12	757	2	8	228	2.8e-45	157
TRINITY_DN10261_c0_g2_i6	AT1G30650.1	44.828	261	89	10	739	2	8	228	4.18e-49	172
TRINITY_DN10261_c0_g2_i7	AT1G30650.1	43.985	266	90	10	757	2	8	228	2.57e-48	170
TRINITY_DN10262_c0_g1_i1	AT3G10650.2	59.551	89	27	3	259	17	380	467	4.82e-23	92.4
TRINITY_DN102633_c0_g1_i1	AT1G79840.6	33.333	90	50	2	541	299	40	128	5.64e-09	59.3
TRINITY_DN10263_c0_g1_i1	AT3G42170.2	58.333	120	50	0	362	3	322	441	1.4e-43	150
TRINITY_DN102641_c0_g1_i1	AT3G15020.1	52.066	121	57	1	21	383	222	341	5.03e-34	122
TRINITY_DN10264_c0_g1_i1	AT1G32220.1	75.401	187	46	0	711	1271	109	295	8.27e-75	239
TRINITY_DN10264_c0_g1_i1	AT1G32220.1	70.732	82	23	1	253	495	36	117	1.2e-20	93.2
TRINITY_DN10264_c0_g1_i2	AT1G32220.1	75.385	260	64	0	253	1032	36	295	1.71e-109	325
TRINITY_DN10264_c0_g2_i1	AT5G24690.1	76.19	336	73	5	1106	105	174	504	0	527
TRINITY_DN10264_c0_g2_i10	AT5G24690.1	75.719	313	69	5	1037	105	197	504	1.05e-170	485
TRINITY_DN10264_c0_g2_i5	AT5G24690.1	76.471	255	54	1	747	1	51	305	1.69e-103	316
TRINITY_DN10264_c0_g2_i6	AT5G24690.1	72.985	459	106	6	1740	403	51	504	0	595
TRINITY_DN10264_c0_g2_i7	AT5G24690.1	74.51	459	104	6	1755	403	51	504	0	600
TRINITY_DN102650_c0_g1_i2	ATMG00510.1	64.341	129	46	0	2	388	266	394	6.14e-56	180
TRINITY_DN10266_c0_g1_i1	AT3G08510.4	52.711	461	199	7	1348	2	3	456	1.97e-150	440
TRINITY_DN10266_c0_g2_i1	AT3G08510.2	56.574	578	225	7	2115	451	6	580	0	657
TRINITY_DN10266_c0_g2_i4	AT3G08510.2	68.519	216	64	1	1086	451	365	580	3.01e-107	326
TRINITY_DN10266_c0_g2_i6	AT5G58670.1	59.545	220	89	0	933	274	5	224	4.61e-83	265
TRINITY_DN102698_c0_g1_i1	AT5G35700.1	46.154	104	55	1	318	10	342	445	6.7e-17	75.1
TRINITY_DN102698_c0_g1_i2	AT5G35700.1	45.283	106	53	2	343	35	342	445	5.45e-15	70.1
TRINITY_DN10269_c0_g1_i1	AT4G37650.1	47.475	99	45	3	2	277	356	454	4.46e-21	87
TRINITY_DN10269_c0_g1_i2	AT4G37650.1	48.485	99	44	3	2	277	356	454	1.32e-21	88.6
TRINITY_DN1026_c0_g1_i10	AT4G04920.2	81.212	330	62	0	2	991	398	727	0	538
TRINITY_DN1026_c0_g1_i11	AT4G04920.2	71.48	554	133	9	1	1629	728	1267	0	701
TRINITY_DN1026_c0_g1_i12	AT4G04920.1	81.733	750	134	1	360	2600	77	826	0	1237
TRINITY_DN1026_c0_g1_i13	AT4G04920.3	84.426	122	19	0	1	366	728	849	9.39e-65	214
TRINITY_DN1026_c0_g1_i15	AT4G04920.2	72.051	551	135	8	1	1629	728	1267	0	707
TRINITY_DN1026_c0_g1_i16	AT4G04920.3	81.625	751	135	1	404	2647	76	826	0	1237
TRINITY_DN1026_c0_g1_i18	AT4G04920.3	80.982	652	121	1	404	2350	76	727	0	1061
TRINITY_DN1026_c0_g1_i18	AT4G04920.3	70.936	406	101	5	3095	4291	728	1123	1.63e-156	507
TRINITY_DN1026_c0_g1_i3	AT4G04920.1	81.541	558	103	0	360	2033	77	634	0	908
TRINITY_DN1026_c0_g1_i8	AT4G04920.1	81.106	651	120	1	360	2303	77	727	0	1060
TRINITY_DN1026_c0_g1_i8	AT4G04920.1	69.231	416	101	5	3048	4244	728	1133	5.16e-155	503
TRINITY_DN102702_c0_g1_i1	AT5G01930.1	25.18	278	181	5	1446	619	8	260	1.37e-16	82.8
TRINITY_DN10270_c0_g1_i1	AT5G37710.1	70.089	448	120	3	267	1604	1	436	0	634
TRINITY_DN10270_c0_g1_i12	AT5G37710.1	73.123	253	67	1	267	1022	1	253	0	401
TRINITY_DN10270_c0_g1_i12	AT5G37710.1	65.979	194	53	2	1045	1623	255	436	0	260
TRINITY_DN10270_c0_g1_i8	AT5G37710.1	70.536	448	118	4	267	1604	1	436	0	633
TRINITY_DN10270_c0_g2_i2	AT3G05700.1	76	100	24	0	317	616	1	100	6.71e-42	144
TRINITY_DN10270_c0_g2_i3	AT3G05700.1	74	100	26	0	327	626	1	100	2.16e-40	140
TRINITY_DN10270_c0_g2_i4	AT3G05700.1	62.085	211	77	1	317	940	1	211	3.56e-89	270
TRINITY_DN10270_c0_g2_i7	AT3G05700.1	60.664	211	80	1	327	950	1	211	6.35e-71	224
TRINITY_DN102718_c0_g1_i2	AT5G48580.1	50.4	125	58	2	420	55	12	135	2.41e-35	120
TRINITY_DN10271_c0_g1_i1	AT3G57890.1	77.419	124	25	1	2	364	50	173	4.29e-58	188
TRINITY_DN102725_c0_g1_i1	ATMG01190.1	60.577	104	41	0	314	3	8	111	3.37e-36	130
TRINITY_DN102725_c0_g1_i2	ATMG01190.1	58.621	87	36	0	261	1	8	94	1.78e-27	105
TRINITY_DN102725_c0_g2_i1	ATMG01190.1	54.412	68	31	0	206	3	5	72	4.62e-18	78.2
TRINITY_DN10272_c0_g1_i10	AT3G18750.5	75.701	214	52	0	644	3	6	219	1.64e-116	343
TRINITY_DN10272_c0_g1_i12	AT5G41990.1	57.647	595	201	10	1979	207	8	555	0	603
TRINITY_DN10272_c0_g1_i4	AT5G41990.1	57.239	594	205	9	1979	207	8	555	0	607
TRINITY_DN10272_c0_g1_i9	AT5G41990.1	66.905	420	134	2	1260	1	8	422	0	556
TRINITY_DN102736_c0_g1_i1	AT2G36390.1	59.223	103	41	1	2	310	497	598	1.49e-35	128
TRINITY_DN10273_c0_g1_i2	AT5G61820.2	48.025	481	220	6	1750	356	7	473	1.13e-157	466
TRINITY_DN10273_c0_g2_i1	AT5G61820.2	50.743	471	208	8	1532	168	11	473	3.54e-163	476
TRINITY_DN10273_c1_g1_i1	AT5G61820.2	61.682	107	39	1	315	1	172	278	3.2e-45	152
TRINITY_DN10274_c0_g1_i1	AT4G30930.1	78.195	133	29	0	1614	1216	119	251	4.07e-50	176
TRINITY_DN10274_c0_g1_i10	AT4G30930.1	78.195	133	29	0	799	401	119	251	2.38e-52	177
TRINITY_DN10274_c0_g1_i3	AT4G30930.1	73.077	78	21	0	1967	1734	119	196	5.58e-33	129
TRINITY_DN10274_c0_g1_i7	AT4G30930.1	71.93	57	16	0	275	105	119	175	1.8e-23	95.9
TRINITY_DN10274_c0_g1_i9	AT4G30930.1	73.077	78	21	0	1967	1734	119	196	3.34e-33	129
TRINITY_DN10275_c0_g1_i1	AT3G59630.3	77.907	86	19	0	258	1	180	265	9.32e-38	142
TRINITY_DN10275_c0_g1_i1	AT3G59630.3	47.934	121	54	2	1196	834	71	182	3.89e-25	106
TRINITY_DN10275_c0_g1_i13	AT3G59630.3	77.907	86	19	0	258	1	180	265	4.36e-36	142
TRINITY_DN10275_c0_g1_i13	AT3G59630.3	48.78	123	54	2	1204	836	69	182	4.16e-24	106
TRINITY_DN10275_c0_g1_i13	AT3G59630.3	57.955	88	37	0	2059	1796	1	88	5.52e-20	94
TRINITY_DN10275_c0_g1_i14	AT3G59630.3	77.907	86	19	0	258	1	180	265	9.51e-38	142
TRINITY_DN10275_c0_g1_i14	AT3G59630.3	83.871	31	5	0	928	836	152	182	1.09e-18	58.9
TRINITY_DN10275_c0_g1_i14	AT3G59630.3	36.735	98	53	2	1199	906	71	159	1.09e-18	53.5
TRINITY_DN10275_c0_g1_i15	AT3G59630.2	78.788	66	14	0	1736	1539	266	331	5.81e-39	111
TRINITY_DN10275_c0_g1_i15	AT3G59630.2	83.784	37	6	0	1462	1352	326	362	5.81e-39	69.7
TRINITY_DN10275_c0_g1_i15	AT3G59630.2	52.239	134	58	4	834	451	358	491	1.2e-31	129
TRINITY_DN10275_c0_g1_i4	AT3G59630.2	61.258	493	175	7	1911	451	9	491	0	578
TRINITY_DN10276_c0_g1_i11	AT3G02020.1	81.657	507	89	1	509	2017	53	559	0	845
TRINITY_DN10276_c0_g1_i13	AT3G02020.1	78.876	516	105	1	447	1982	44	559	0	834
TRINITY_DN10276_c0_g1_i14	AT3G23600.1	56.667	240	103	1	941	222	1	239	4.14e-95	284
TRINITY_DN10276_c0_g1_i6	AT3G02020.1	81.46	507	90	1	509	2017	53	559	0	841
TRINITY_DN102775_c1_g1_i1	ATMG00070.1	55.34	103	45	1	3	311	89	190	2.48e-36	124
TRINITY_DN10277_c0_g1_i1	AT3G08530.1	90.805	87	8	0	391	131	1571	1657	1.07e-38	138
TRINITY_DN10277_c0_g1_i3	AT3G08530.1	90.244	82	8	0	603	358	1571	1652	3.14e-34	129
TRINITY_DN10278_c0_g1_i10	AT3G26040.1	35.934	423	258	10	195	1439	17	434	8.92e-76	247
TRINITY_DN10278_c0_g1_i5	AT3G26040.1	32.388	423	235	10	173	1303	17	434	1.8e-60	204
TRINITY_DN10278_c0_g1_i6	AT3G26040.1	35.934	423	258	10	173	1417	17	434	3.39e-76	246
TRINITY_DN102792_c0_g1_i1	AT3G60240.2	36.634	101	48	4	309	7	1092	1176	2.12e-09	53.9
TRINITY_DN102794_c0_g1_i1	AT1G74030.1	58.163	98	41	0	6	299	312	409	3.76e-33	119
TRINITY_DN102798_c0_g1_i1	AT4G26870.1	43.077	455	245	5	2544	1192	88	532	5.27e-128	395
TRINITY_DN10279_c0_g1_i4	AT3G54050.2	93.229	192	13	0	975	400	226	417	8.5e-115	350
TRINITY_DN10279_c0_g1_i4	AT3G54050.2	83.333	168	24	2	1589	1098	55	222	4.41e-87	278
TRINITY_DN10279_c0_g1_i5	AT3G54050.2	88.154	363	38	3	1473	400	55	417	0	625
TRINITY_DN10279_c0_g1_i7	AT3G54050.2	87.845	362	36	4	1114	47	58	417	0	615
TRINITY_DN1027_c0_g1_i3	AT1G76270.1	81.529	157	29	0	2	472	348	504	1.26e-87	278
TRINITY_DN1027_c0_g2_i1	AT1G76270.1	78.344	157	34	0	2	472	348	504	3.82e-88	269
TRINITY_DN102802_c1_g1_i1	AT2G39770.3	56.075	107	47	0	2	322	255	361	9.92e-40	139
TRINITY_DN10280_c0_g1_i1	AT1G68310.2	81.897	116	21	0	839	492	38	153	3.88e-64	206
TRINITY_DN10280_c0_g1_i1	AT1G68310.2	67.442	43	13	1	1276	1148	1	42	3.05e-10	59.3
TRINITY_DN10280_c0_g1_i2	AT1G68310.2	79.87	154	30	1	937	476	1	153	8.7e-86	258
TRINITY_DN10280_c0_g1_i4	AT1G68310.2	77.419	155	30	2	930	475	1	153	2.33e-81	247
TRINITY_DN10280_c0_g1_i6	AT1G68310.2	81.034	116	22	0	822	475	38	153	2.44e-63	203
TRINITY_DN10280_c0_g1_i6	AT1G68310.2	67.442	43	13	1	1259	1131	1	42	3.01e-10	59.3
TRINITY_DN10280_c0_g2_i2	AT1G53920.1	56.728	379	150	5	1266	166	7	383	6.08e-146	426
TRINITY_DN10281_c0_g1_i10	AT3G53150.1	60.079	506	182	5	1571	114	5	510	0	613
TRINITY_DN10281_c0_g1_i2	AT3G53150.1	61.818	495	176	4	1775	330	18	512	0	621
TRINITY_DN10281_c0_g1_i3	AT3G53150.1	63.915	424	149	3	1262	3	20	443	0	582
TRINITY_DN10281_c0_g1_i6	AT3G53150.1	60.236	508	182	5	1793	330	5	512	0	614
TRINITY_DN10281_c0_g1_i7	AT3G53150.1	63.855	83	30	0	330	82	146	228	3.98e-32	117
TRINITY_DN10281_c0_g1_i8	AT3G53150.1	61.663	493	176	4	1553	114	18	510	0	619
TRINITY_DN10282_c0_g1_i1	AT4G00300.1	54.433	406	169	7	296	1474	27	429	2.79e-134	407
TRINITY_DN10283_c0_g1_i17	AT1G16650.3	50.226	221	74	2	3862	3200	345	529	4.3e-37	148
TRINITY_DN10283_c0_g1_i17	AT1G16650.3	58.268	127	42	2	4203	3856	162	288	5.52e-32	133
TRINITY_DN10283_c0_g1_i3	AT1G16650.1	56.577	555	194	4	2941	1310	3	521	2.5e-179	532
TRINITY_DN10284_c0_g1_i1	AT2G17972.1	56.296	135	50	2	567	163	33	158	1.99e-41	141
TRINITY_DN102856_c0_g1_i3	AT2G38905.1	52.083	48	23	0	367	224	4	51	3.48e-10	53.5
TRINITY_DN10285_c0_g1_i1	AT4G10500.1	48.366	306	153	3	5	913	45	348	6.04e-105	313
TRINITY_DN10285_c0_g1_i2	AT4G10490.1	43.944	355	185	6	124	1167	1	348	2.08e-106	319
TRINITY_DN10285_c0_g1_i3	AT4G10490.1	44.886	352	186	4	124	1167	1	348	1.21e-110	330
TRINITY_DN10285_c0_g1_i4	AT4G10490.1	45.994	337	170	5	108	1097	17	348	3.04e-109	326
TRINITY_DN10285_c0_g1_i5	AT4G10490.1	47.006	334	171	3	108	1097	17	348	1.4e-113	337
TRINITY_DN10285_c0_g2_i1	AT4G10500.1	48.328	329	164	4	148	1125	21	346	1.52e-109	327
TRINITY_DN10285_c0_g2_i2	AT4G10500.1	47.546	326	165	4	210	1178	24	346	1.74e-105	318
TRINITY_DN10286_c0_g2_i1	AT5G13340.1	66.187	139	47	0	693	277	103	241	9.29e-21	91.3
TRINITY_DN10287_c0_g1_i3	AT5G45650.2	62.987	770	271	4	2452	185	18	787	0	954
TRINITY_DN10287_c0_g1_i4	AT5G45650.2	60.853	797	271	5	2533	185	18	787	0	941
TRINITY_DN102888_c0_g1_i1	AT4G37870.1	57.759	116	46	2	340	2	165	280	4.51e-43	150
TRINITY_DN10288_c0_g1_i11	AT3G10390.3	71.071	840	200	8	3500	1068	53	878	0	1138
TRINITY_DN10288_c0_g1_i12	AT3G10390.4	64.095	337	91	3	1010	81	1	334	2.47e-137	412
TRINITY_DN10288_c0_g1_i66	AT3G10390.1	70.435	345	91	5	1454	423	492	826	2.37e-149	449
TRINITY_DN102894_c0_g1_i1	AT1G24360.1	46.914	81	43	0	1	243	176	256	2.08e-20	85.9
TRINITY_DN10289_c0_g1_i1	AT5G26760.2	51.489	235	99	5	1254	553	1	221	3.77e-63	219
TRINITY_DN10289_c0_g1_i2	AT5G26760.1	54.545	330	139	5	1231	248	110	430	6.95e-101	322
TRINITY_DN1028_c0_g1_i3	AT5G20910.1	66.431	283	92	3	1103	255	31	310	3.02e-121	357
TRINITY_DN102905_c0_g1_i1	AT2G18020.1	71.141	149	43	0	11	457	74	222	6.93e-76	227
TRINITY_DN10292_c0_g1_i12	AT1G07310.1	55.906	127	53	1	240	611	12	138	2.39e-38	147
TRINITY_DN10292_c0_g1_i3	AT1G07310.1	55.906	127	53	1	240	611	12	138	1.03e-38	148
TRINITY_DN10292_c0_g1_i7	AT1G07310.1	55.906	127	53	1	240	611	12	138	6.88e-40	150
TRINITY_DN102935_c0_g1_i1	AT3G05590.1	59.804	102	35	1	5	310	35	130	2.79e-28	101
TRINITY_DN102941_c0_g1_i1	AT2G35120.1	52.83	106	49	1	342	25	37	141	9.58e-31	107
TRINITY_DN10294_c0_g1_i1	AT3G57880.4	90.62	661	61	1	2331	349	114	773	0	1220
TRINITY_DN10294_c0_g1_i11	AT3G57880.4	89.259	661	70	1	2185	203	114	773	0	1196
TRINITY_DN10294_c0_g1_i7	AT3G57880.4	89.869	612	61	1	2184	349	163	773	0	1114
TRINITY_DN102953_c0_g2_i1	AT3G19980.1	71.429	154	44	0	465	4	72	225	1.25e-87	259
TRINITY_DN102955_c0_g1_i2	AT2G45620.1	41.667	96	46	4	60	347	650	735	7.53e-13	70.9
TRINITY_DN102956_c0_g1_i1	AT2G18110.1	56.18	89	36	1	294	37	143	231	1.2e-27	102
TRINITY_DN102959_c0_g1_i1	AT1G43890.3	44.144	111	59	2	9	335	63	172	7.85e-24	91.3
TRINITY_DN102964_c0_g1_i1	AT4G33650.2	35.294	272	162	5	1349	558	287	552	3.53e-54	194
TRINITY_DN102964_c0_g1_i1	AT4G33650.2	34.653	101	66	0	404	102	657	757	6.04e-12	68.6
TRINITY_DN102969_c0_g1_i1	AT5G01180.3	29.412	119	68	3	37	381	408	514	7.62e-09	55.8
TRINITY_DN102978_c0_g1_i1	AT2G17360.2	68.462	130	41	0	390	1	10	139	2.19e-65	197
TRINITY_DN102978_c0_g1_i3	AT2G17360.2	66.187	139	47	0	417	1	1	139	5.11e-66	199
TRINITY_DN102978_c0_g1_i4	AT2G17360.2	67.626	139	45	0	417	1	1	139	7.75e-67	201
TRINITY_DN102980_c0_g1_i1	AT1G10210.3	62.887	97	35	1	6	296	163	258	2.02e-39	134
TRINITY_DN102990_c0_g1_i2	AT4G36020.2	51.786	56	27	0	28	195	12	67	6.07e-13	63.2
TRINITY_DN102994_c0_g1_i1	AT1G75700.2	30.693	101	65	2	139	426	6	106	1.66e-13	68.9
TRINITY_DN10299_c0_g1_i1	AT1G16880.2	74.39	82	17	1	1129	1362	60	141	9.09e-34	126
TRINITY_DN10299_c0_g1_i2	AT1G16880.2	64.706	102	28	2	427	720	44	141	1.15e-35	126
TRINITY_DN10299_c0_g1_i3	AT1G16880.2	74.39	82	17	1	778	1011	60	141	1.05e-34	126
TRINITY_DN1029_c0_g1_i3	AT5G43050.1	72.152	158	41	2	827	363	1	158	1.8e-65	212
TRINITY_DN102_c0_g1_i10	AT5G53220.7	49.153	59	30	0	2501	2677	304	362	1.79e-08	58.5
TRINITY_DN102_c0_g1_i4	AT5G53220.7	34.416	154	61	1	1591	2052	249	362	1.06e-15	80.1
TRINITY_DN102_c0_g1_i6	AT5G53220.7	47.368	114	60	0	1591	1932	249	362	3.23e-24	105
TRINITY_DN103002_c0_g1_i1	AT3G11130.1	46.951	164	86	1	490	2	470	633	2.84e-43	153
TRINITY_DN10300_c0_g1_i1	AT1G68450.1	48.315	89	21	2	195	461	9	72	8.1e-12	63.5
TRINITY_DN10302_c0_g1_i11	AT5G56040.2	56.77	1034	423	11	3498	421	25	1042	0	1027
TRINITY_DN10302_c0_g1_i20	AT5G56040.2	57.06	1034	420	11	3498	421	25	1042	0	1021
TRINITY_DN10302_c0_g1_i24	AT5G56040.2	57.783	848	336	6	2943	421	210	1042	0	878
TRINITY_DN10302_c0_g1_i24	AT5G56040.2	38.479	434	241	3	2943	1645	113	521	2.75e-66	243
TRINITY_DN10302_c0_g1_i24	AT5G56040.2	38.012	342	186	3	2667	1645	109	425	3.51e-50	193
TRINITY_DN10302_c0_g1_i24	AT5G56040.2	36.127	346	185	8	2667	1645	63	377	1.54e-39	159
TRINITY_DN10302_c0_g1_i31	AT5G56040.2	56.963	1034	421	11	3498	421	25	1042	0	1033
TRINITY_DN10302_c0_g1_i4	AT5G56040.2	59.048	210	72	2	1083	496	851	1060	3.17e-78	261
TRINITY_DN103035_c1_g1_i1	AT2G21260.1	31.884	276	151	7	809	87	33	306	2.27e-39	140
TRINITY_DN103039_c0_g1_i1	AT1G79450.2	42.105	152	63	6	45	485	60	191	4.28e-25	97.8
TRINITY_DN10303_c0_g1_i4	AT1G65720.1	39.506	162	77	5	1914	1435	27	169	2.13e-19	87
TRINITY_DN10303_c0_g1_i5	AT1G65720.1	38.922	167	76	4	1934	1440	27	169	2.04e-19	87
TRINITY_DN10303_c0_g2_i3	AT1G52140.1	33.005	203	127	4	948	361	4	204	1.54e-19	86.7
TRINITY_DN10303_c0_g2_i4	AT1G52140.1	33.005	203	127	4	948	361	4	204	1.68e-19	86.7
TRINITY_DN103044_c0_g1_i1	AT5G37510.2	39.655	116	60	3	3	338	401	510	3.77e-15	70.5
TRINITY_DN103044_c0_g1_i2	AT5G37510.1	36.709	237	137	5	3	701	401	628	2.27e-39	145
TRINITY_DN103045_c0_g1_i1	AT3G22110.1	68.696	115	36	0	346	2	94	208	9.31e-58	179
TRINITY_DN10304_c0_g1_i1	AT4G15417.1	56.173	162	69	2	299	781	19	179	1.38e-51	174
TRINITY_DN10304_c0_g1_i3	AT4G15417.1	53.659	246	112	2	299	1033	19	263	7.31e-81	256
TRINITY_DN10304_c0_g1_i4	AT4G15417.1	50	198	94	3	299	889	19	212	1.28e-50	177
TRINITY_DN10304_c0_g1_i4	AT4G15417.1	49.412	85	43	0	877	1131	179	263	5.59e-19	87.8
TRINITY_DN10305_c0_g1_i1	AT2G21770.1	84.375	224	35	0	2	673	442	665	1.13e-136	410
TRINITY_DN10307_c0_g1_i3	AT3G53630.1	64.851	202	57	5	165	755	1	193	1.7e-64	206
TRINITY_DN10307_c0_g1_i5	AT3G53630.1	64.532	203	58	5	165	758	1	194	2.39e-62	206
TRINITY_DN103080_c0_g1_i1	AT2G26560.1	59.048	105	40	1	307	2	51	155	9.19e-34	120
TRINITY_DN103084_c0_g1_i1	AT1G27400.1	52.427	103	48	1	1	306	23	125	2.84e-31	108
TRINITY_DN103086_c0_g2_i1	AT5G07350.2	37.838	111	62	2	3	320	732	840	2.07e-16	74.3
TRINITY_DN10308_c0_g1_i13	AT2G23093.1	73.626	91	24	0	518	246	258	348	1.57e-51	148
TRINITY_DN10308_c0_g1_i13	AT2G23093.1	72.881	59	16	0	180	4	346	404	1.57e-51	72
TRINITY_DN10308_c0_g1_i17	AT2G23093.1	42.857	308	171	4	3268	2351	1	305	4.55e-55	199
TRINITY_DN10308_c0_g1_i17	AT2G23093.1	73.77	61	16	0	1721	1539	288	348	8.14e-33	101
TRINITY_DN10308_c0_g1_i17	AT2G23093.1	73.529	34	9	0	1274	1173	378	411	8.14e-33	52
TRINITY_DN10308_c0_g1_i17	AT2G23093.1	65.625	32	11	0	1473	1378	346	377	8.14e-33	28.5
TRINITY_DN10308_c0_g1_i5	AT2G23093.1	43.182	308	170	4	3268	2351	1	305	2.38e-49	182
TRINITY_DN10308_c0_g1_i5	AT2G23093.1	73.77	61	16	0	1721	1539	288	348	8.14e-33	101
TRINITY_DN10308_c0_g1_i5	AT2G23093.1	73.529	34	9	0	1274	1173	378	411	8.14e-33	52
TRINITY_DN10308_c0_g1_i5	AT2G23093.1	65.625	32	11	0	1473	1378	346	377	8.14e-33	28.5
TRINITY_DN10308_c0_g1_i7	AT2G23093.1	40.075	267	156	3	4149	3352	1	264	2.51e-38	150
TRINITY_DN10308_c0_g1_i7	AT2G23093.1	73.77	61	16	0	1721	1539	288	348	1.03e-32	101
TRINITY_DN10308_c0_g1_i7	AT2G23093.1	73.529	34	9	0	1274	1173	378	411	1.03e-32	52
TRINITY_DN10308_c0_g1_i7	AT2G23093.1	65.625	32	11	0	1473	1378	346	377	1.03e-32	28.5
TRINITY_DN10308_c0_g1_i8	AT2G23093.2	69.634	191	57	1	685	116	191	381	8.84e-87	262
TRINITY_DN10309_c0_g1_i4	AT4G17080.1	64.474	76	26	1	739	512	401	475	1.86e-26	107
TRINITY_DN1030_c0_g1_i1	AT4G02600.2	61.29	341	94	6	711	1691	7	323	7.39e-126	380
TRINITY_DN1030_c0_g1_i10	AT4G02600.2	57.022	356	102	7	718	1704	7	338	4.86e-110	349
TRINITY_DN1030_c0_g1_i10	AT4G02600.2	77.711	166	37	0	1867	2364	309	474	8.35e-85	282
TRINITY_DN1030_c0_g1_i11	AT4G02600.2	65.01	503	135	7	711	2168	7	485	0	624
TRINITY_DN1030_c0_g1_i14	AT4G02600.2	67.983	481	135	6	711	2102	7	485	0	636
TRINITY_DN1030_c0_g1_i23	AT4G02600.2	83.186	113	19	0	2	340	325	437	5.87e-61	201
TRINITY_DN1030_c0_g1_i27	AT4G02600.2	79.147	211	44	0	1	633	263	473	2e-121	362
TRINITY_DN1030_c0_g1_i29	AT4G02600.2	73.984	123	31	1	11	376	201	323	1.33e-61	197
TRINITY_DN1030_c0_g1_i3	AT4G02600.2	63.675	234	68	6	1	657	92	323	2.56e-97	293
TRINITY_DN1030_c0_g1_i34	AT4G02600.2	68.936	470	129	5	718	2082	7	474	0	634
TRINITY_DN1030_c0_g1_i36	AT4G02600.2	65.854	492	129	6	711	2141	7	474	0	621
TRINITY_DN1030_c0_g1_i5	AT4G02600.2	69.083	469	128	6	718	2079	7	473	0	611
TRINITY_DN1030_c0_g1_i55	AT4G02600.2	68.723	470	131	5	711	2078	7	474	0	616
TRINITY_DN1030_c0_g1_i58	AT4G02600.2	61.078	334	102	6	76	999	7	338	7.8e-123	366
TRINITY_DN1030_c0_g1_i61	AT4G02600.2	62.319	138	39	2	11	385	201	338	6.52e-51	172
TRINITY_DN10310_c0_g1_i3	AT4G32790.3	70.773	414	118	2	1079	2317	182	593	0	628
TRINITY_DN10310_c0_g1_i6	AT4G32790.3	69.734	413	122	2	927	2162	182	592	0	617
TRINITY_DN103113_c0_g1_i2	AT4G37980.2	31.646	158	100	2	8	457	72	229	1.28e-17	79
TRINITY_DN103115_c0_g1_i1	AT1G77510.1	51.667	120	54	2	26	373	31	150	6.62e-37	131
TRINITY_DN103115_c0_g1_i1	AT1G77510.1	42.708	96	49	4	80	355	393	486	5.68e-17	76.3
TRINITY_DN103120_c0_g1_i1	AT4G13170.1	50.345	145	71	1	1	432	57	201	1.87e-49	158
TRINITY_DN103121_c0_g1_i1	AT2G33210.1	57.764	161	68	0	484	2	194	354	7.39e-61	197
TRINITY_DN103122_c0_g1_i1	AT2G35410.1	32.8	125	63	5	730	377	192	302	1.08e-08	57
TRINITY_DN10312_c0_g1_i1	AT5G38520.1	70.968	124	36	0	69	440	53	176	1.01e-98	191
TRINITY_DN10312_c0_g1_i1	AT5G38520.1	70.833	144	42	0	554	985	172	315	1.01e-98	188
TRINITY_DN10312_c0_g1_i2	AT5G38520.1	70.036	277	65	3	464	1273	90	355	2.86e-124	366
TRINITY_DN10312_c0_g1_i2	AT5G38520.1	56.716	67	27	1	358	552	49	115	2.04e-16	81.3
TRINITY_DN10312_c0_g1_i7	AT5G38520.1	71.617	303	86	0	376	1284	53	355	9.38e-152	438
TRINITY_DN10312_c0_g1_i9	AT5G38520.1	70.896	268	78	0	376	1179	53	320	5.1e-127	376
TRINITY_DN103131_c0_g1_i1	AT1G62290.6	32.99	194	102	11	28	567	129	308	3.33e-11	63.5
TRINITY_DN10313_c0_g1_i10	AT3G27000.1	92.4	250	19	0	1154	405	140	389	0	478
TRINITY_DN10313_c0_g1_i10	AT3G27000.1	89.116	147	16	0	1593	1153	1	147	0	288
TRINITY_DN10313_c0_g1_i19	AT3G27000.1	92.288	389	30	0	1559	393	1	389	0	759
TRINITY_DN10313_c0_g1_i29	AT3G27000.1	94.898	98	5	0	294	1	145	242	8.73e-60	192
TRINITY_DN10313_c0_g1_i29	AT3G27000.1	96.296	27	1	0	619	539	121	147	1.7e-09	57
TRINITY_DN10313_c0_g1_i48	AT3G27000.1	86.747	83	11	0	925	677	15	97	6.52e-60	163
TRINITY_DN10313_c0_g1_i48	AT3G27000.1	96.296	27	1	0	381	301	121	147	6.52e-60	57
TRINITY_DN10313_c0_g1_i48	AT3G27000.1	80.769	26	5	0	554	477	96	121	6.52e-60	50.4
TRINITY_DN10314_c0_g1_i4	AT3G23620.1	68.153	314	99	1	1319	378	1	313	1.1e-142	412
TRINITY_DN103155_c1_g1_i1	AT5G60390.3	70.536	112	33	0	3	338	279	390	1.9e-54	176
TRINITY_DN103155_c1_g1_i2	AT5G60390.3	70.94	117	34	0	1	351	274	390	1.14e-57	184
TRINITY_DN10315_c0_g1_i1	AT3G10300.1	78.125	32	7	0	633	538	194	225	3.08e-10	58.5
TRINITY_DN103170_c0_g1_i1	AT1G30220.1	38.571	140	80	3	136	555	44	177	1.87e-14	71.2
TRINITY_DN103172_c0_g1_i1	AT3G10850.1	37.262	263	135	9	791	42	10	255	8.62e-49	163
TRINITY_DN103172_c0_g1_i2	AT3G10850.1	37.226	274	139	10	827	45	1	254	9.79e-49	164
TRINITY_DN103172_c0_g1_i3	AT3G10850.1	36.318	201	107	8	614	45	64	254	2.53e-29	110
TRINITY_DN103182_c0_g1_i1	AT2G18480.1	33.735	166	103	4	554	60	37	196	1.16e-10	62
TRINITY_DN103182_c0_g1_i2	AT2G18480.1	32.919	161	101	4	539	60	42	196	4.25e-08	54.7
TRINITY_DN103183_c0_g1_i1	AT1G20630.1	42.969	384	212	3	1658	516	16	395	7.97e-98	307
TRINITY_DN10318_c0_g1_i1	AT2G37678.1	45.455	77	28	2	757	945	126	202	2.72e-09	57.8
TRINITY_DN10318_c0_g1_i11	AT2G37678.1	43.617	94	36	4	856	1095	112	202	1.67e-12	67
TRINITY_DN10318_c0_g1_i3	AT2G37678.1	43.617	94	36	4	856	1095	112	202	1.06e-12	67
TRINITY_DN10318_c0_g1_i6	AT2G37678.1	43.617	94	36	4	703	942	112	202	1.69e-12	67
TRINITY_DN10319_c0_g1_i1	AT1G23090.4	82.114	123	22	0	373	5	278	400	1.36e-67	212
TRINITY_DN1031_c0_g1_i1	AT3G19420.1	68.013	594	152	6	303	2042	42	611	0	813
TRINITY_DN1031_c0_g1_i3	AT3G19420.1	69.36	594	144	6	87	1826	42	611	0	829
TRINITY_DN1031_c0_g1_i4	AT3G19420.1	70.289	589	143	5	87	1814	42	611	0	824
TRINITY_DN1031_c0_g1_i6	AT3G19420.1	61.692	650	155	9	242	2149	42	611	0	768
TRINITY_DN1031_c0_g2_i1	AT5G48310.2	58.873	1189	421	18	223	3768	2	1129	0	1321
TRINITY_DN10320_c0_g1_i1	AT2G47140.1	41.709	199	112	3	238	834	5	199	7.17e-39	140
TRINITY_DN10320_c0_g1_i1	AT2G47140.1	34.807	181	87	7	479	979	87	250	7.55e-15	74.7
TRINITY_DN103218_c0_g1_i1	ATMG00300.1	38.356	73	43	1	8	220	69	141	1.81e-08	50.1
TRINITY_DN10321_c0_g1_i10	AT3G16857.1	57.313	335	123	6	495	1445	22	354	3.33e-115	371
TRINITY_DN10321_c0_g1_i13	AT4G16110.1	61.489	309	106	6	477	1376	21	325	1.67e-118	361
TRINITY_DN10321_c0_g1_i2	AT4G16110.1	61.321	318	109	7	477	1403	21	333	3.79e-116	373
TRINITY_DN10321_c0_g1_i4	AT4G16110.1	59.574	329	121	6	486	1448	9	333	1.37e-120	376
TRINITY_DN10321_c0_g1_i9	AT4G16110.1	61.321	318	109	7	477	1403	21	333	7.95e-120	373
TRINITY_DN10321_c1_g1_i1	AT3G10760.1	67.429	175	44	3	455	973	1	164	2.79e-57	188
TRINITY_DN10321_c1_g1_i4	AT3G10760.1	71.676	173	37	4	455	964	1	164	1.34e-54	182
TRINITY_DN10321_c1_g1_i5	AT3G10760.1	68.182	176	42	3	56	577	1	164	9.56e-59	187
TRINITY_DN103227_c0_g1_i1	AT4G12600.1	77.064	109	25	0	32	358	5	113	1.36e-51	159
TRINITY_DN103229_c0_g1_i1	AT1G56340.2	59.551	89	36	0	298	32	272	360	1.33e-28	107
TRINITY_DN103237_c0_g1_i1	AT1G01560.4	59.854	137	53	2	410	3	44	179	1.64e-51	165
TRINITY_DN10324_c0_g1_i1	AT5G47120.1	81.448	221	41	0	248	910	17	237	4.6e-102	308
TRINITY_DN10324_c0_g1_i3	AT5G47120.1	77.778	72	16	0	80	295	14	85	2.57e-36	124
TRINITY_DN10324_c0_g1_i3	AT5G47120.1	62.5	32	12	0	382	477	85	116	2.57e-36	47.8
TRINITY_DN10324_c0_g1_i3	AT5G47120.1	77.027	74	17	0	783	1004	107	180	8.43e-16	76.3
TRINITY_DN10324_c0_g1_i4	AT5G47120.1	75.51	49	12	0	566	712	38	86	3.89e-23	80.1
TRINITY_DN10324_c0_g1_i4	AT5G47120.1	62.5	32	12	0	796	891	85	116	3.89e-23	47.8
TRINITY_DN10324_c0_g1_i4	AT5G47120.1	77.027	74	17	0	1197	1418	107	180	2.07e-15	76.3
TRINITY_DN10324_c0_g1_i5	AT5G47120.1	79.911	224	45	0	80	751	14	237	2.52e-102	306
TRINITY_DN10324_c0_g1_i9	AT5G47120.1	80.102	196	39	0	566	1153	38	233	1.06e-80	256
TRINITY_DN103254_c0_g1_i1	AT1G29900.1	41.791	134	69	3	382	2	482	613	1.33e-25	100
TRINITY_DN103261_c0_g1_i1	AT2G39630.1	65.909	44	14	1	329	198	222	264	3.77e-13	64.3
TRINITY_DN10326_c0_g1_i1	AT3G47580.1	40.777	103	59	2	635	327	904	1004	6.46e-19	85.1
TRINITY_DN103274_c0_g1_i5	AT1G52340.1	28.622	283	176	8	180	995	18	285	2.56e-21	93.2
TRINITY_DN10327_c0_g1_i13	AT3G14470.2	37.376	404	234	5	241	1410	4	402	6.05e-72	246
TRINITY_DN10327_c0_g1_i14	AT3G14470.2	38.321	822	458	14	241	2616	4	806	5.23e-168	519
TRINITY_DN10327_c0_g1_i14	AT3G14470.2	59.649	57	23	0	2692	2862	406	462	2.29e-15	81.6
TRINITY_DN10327_c0_g1_i15	AT3G14470.2	38.667	600	329	12	241	1977	4	585	7.42e-119	383
TRINITY_DN10327_c0_g1_i15	AT3G14470.2	60.714	56	22	0	2109	2276	406	461	9.45e-16	82.4
TRINITY_DN10327_c0_g1_i3	AT3G14470.2	38.164	207	112	3	2	574	703	909	2.61e-33	129
TRINITY_DN10327_c0_g1_i3	AT3G14470.2	60.714	56	22	0	637	804	406	461	2.17e-17	82.4
TRINITY_DN10327_c0_g1_i5	AT3G14470.2	40.086	464	257	6	241	1584	4	462	4.66e-99	322
TRINITY_DN10327_c0_g1_i7	AT3G14470.2	38.903	802	446	14	101	2422	124	909	1.74e-170	523
TRINITY_DN10327_c0_g1_i7	AT3G14470.2	60.714	56	22	0	2485	2652	406	461	1.23e-15	82.4
TRINITY_DN10327_c0_g1_i8	AT3G14470.2	37.755	294	174	4	101	961	124	415	7.74e-50	186
TRINITY_DN10327_c0_g1_i8	AT3G14470.2	37.681	207	113	3	962	1534	703	909	1.29e-29	125
TRINITY_DN10327_c0_g1_i8	AT3G14470.2	60.714	56	22	0	1597	1764	406	461	5.59e-16	82.4
TRINITY_DN10327_c0_g1_i9	AT3G14460.1	40.493	284	145	5	1	780	639	922	5.82e-49	176
TRINITY_DN10327_c0_g1_i9	AT3G14460.1	51.724	58	28	0	804	977	396	453	4.9e-12	67.8
TRINITY_DN1032_c0_g1_i1	AT3G22960.1	78.477	604	109	5	2668	896	1	596	0	939
TRINITY_DN1032_c0_g1_i3	AT3G22960.1	77.815	604	112	5	2780	1011	1	596	0	929
TRINITY_DN103300_c0_g1_i1	AT3G47930.1	30.045	223	147	3	684	16	85	298	5.78e-18	83.6
TRINITY_DN10330_c0_g1_i1	AT3G13330.1	72.973	111	27	1	3	335	775	882	2.19e-41	145
TRINITY_DN10331_c0_g1_i1	AT3G07350.1	49.606	254	107	7	941	228	2	250	1.76e-66	198
TRINITY_DN10331_c0_g1_i1	AT3G07350.1	66	50	16	1	229	80	250	298	1.76e-66	74.3
TRINITY_DN10331_c0_g1_i6	AT3G07350.1	47.674	172	68	6	536	75	2	169	2.96e-35	132
TRINITY_DN10331_c0_g1_i7	AT3G07350.1	52.131	305	119	7	1031	171	2	297	2.4e-95	293
TRINITY_DN10331_c0_g1_i9	AT3G07350.1	53.311	302	118	7	931	80	2	298	6.71e-99	301
TRINITY_DN103332_c0_g1_i1	AT2G37770.2	42.373	236	107	6	817	161	52	275	4.2e-52	162
TRINITY_DN103332_c0_g1_i1	AT2G37770.2	65.909	44	15	0	947	816	6	49	4.2e-52	62
TRINITY_DN103340_c0_g1_i2	AT3G03800.2	22.541	244	174	3	887	195	38	279	2.46e-13	71.2
TRINITY_DN10334_c0_g1_i5	AT2G46170.1	70.673	208	61	0	852	229	44	251	8.26e-96	287
TRINITY_DN10334_c0_g2_i1	AT4G33040.1	73.05	141	32	3	927	523	2	142	1.21e-58	186
TRINITY_DN10334_c0_g3_i1	AT2G46170.1	68.254	252	76	3	1067	321	1	251	1.57e-104	309
TRINITY_DN10335_c0_g1_i24	AT1G45207.3	53.601	597	218	19	2532	775	1	549	1.49e-145	443
TRINITY_DN10335_c0_g1_i27	AT1G45207.3	55.604	455	161	13	2151	799	132	549	2.06e-122	378
TRINITY_DN10335_c0_g1_i28	AT1G45207.3	53.422	599	215	20	2134	380	1	549	4.44e-147	443
TRINITY_DN10335_c0_g1_i29	AT1G45207.2	55.556	387	137	10	2326	1169	133	485	7.95e-97	313
TRINITY_DN10335_c0_g1_i29	AT1G45207.2	65.278	72	19	3	553	347	487	555	1.25e-16	84.7
TRINITY_DN10335_c0_g1_i38	AT1G45207.3	57.143	455	154	13	1699	347	132	549	1.39e-128	389
TRINITY_DN10335_c0_g1_i48	AT1G45207.2	51.521	526	215	15	3185	1614	1	488	2.29e-114	367
TRINITY_DN10335_c0_g1_i48	AT1G45207.2	65.278	72	19	3	983	777	487	555	2.58e-16	84.3
TRINITY_DN10335_c0_g1_i8	AT1G45207.2	54.103	390	144	10	2780	1614	133	488	4.24e-94	309
TRINITY_DN10335_c0_g1_i8	AT1G45207.2	65.278	72	19	3	983	777	487	555	1.75e-16	84.7
TRINITY_DN10336_c0_g1_i10	AT1G66920.2	36.411	574	312	14	427	2046	39	593	5.66e-101	329
TRINITY_DN10336_c0_g1_i15	AT2G25410.1	39.326	89	53	1	424	687	33	121	2.39e-13	69.3
TRINITY_DN10336_c0_g1_i16	AT5G53110.1	29.474	190	105	8	23	520	89	273	1.53e-08	54.7
TRINITY_DN10336_c0_g1_i21	AT5G38280.1	52.98	302	135	4	1408	2298	320	619	6.12e-101	332
TRINITY_DN10336_c0_g1_i22	AT5G53110.1	28.899	218	123	10	3	575	61	273	4.41e-12	65.5
TRINITY_DN10336_c0_g1_i26	AT5G38260.1	35.795	528	279	15	418	1872	40	550	1.68e-89	291
TRINITY_DN10337_c0_g1_i1	AT5G13330.1	57.459	181	61	6	657	1196	1	166	1.84e-38	141
TRINITY_DN10337_c0_g1_i10	AT5G13330.1	62.121	132	48	2	2240	2629	35	166	1.45e-31	123
TRINITY_DN10337_c0_g1_i2	AT5G61890.1	58.599	157	45	4	317	754	2	149	1.53e-35	134
TRINITY_DN10337_c0_g1_i8	AT5G61890.1	58.599	157	45	4	317	754	2	149	3.37e-36	134
TRINITY_DN10337_c0_g2_i1	AT1G20810.1	68.86	228	62	5	273	932	1	227	4.06e-91	276
TRINITY_DN10338_c0_g1_i10	AT3G56860.9	37.154	253	143	3	133	843	84	336	3.23e-51	180
TRINITY_DN10338_c0_g1_i2	AT3G15010.2	39.806	103	61	1	1414	1719	140	242	2.49e-16	82
TRINITY_DN10338_c0_g1_i2	AT3G15010.2	40.659	91	54	0	1468	1740	67	157	1.82e-13	73.2
TRINITY_DN10338_c0_g1_i2	AT3G15010.2	54.902	51	23	0	242	394	95	145	4.7e-09	59.7
TRINITY_DN10338_c0_g1_i2	AT3G15010.2	46.552	58	28	1	242	415	187	241	5.26e-08	56.2
TRINITY_DN10338_c0_g1_i5	AT3G15010.2	40.323	248	139	3	102	818	1	248	8.85e-52	181
TRINITY_DN10338_c0_g1_i9	AT2G41060.3	42.169	83	48	0	33	281	221	303	3.71e-18	82
TRINITY_DN10338_c0_g1_i9	AT2G41060.3	35	80	52	0	39	278	124	203	3.93e-12	64.3
TRINITY_DN103397_c0_g1_i1	AT2G01250.2	41.304	92	54	0	71	346	6	97	2.39e-19	79.7
TRINITY_DN103397_c0_g1_i3	AT2G01250.2	39.13	92	56	0	71	346	6	97	4.45e-18	76.3
TRINITY_DN1033_c0_g2_i2	AT1G19260.1	42.969	128	73	0	970	587	638	765	1.96e-22	99
TRINITY_DN103405_c0_g1_i1	AT2G37600.2	52	100	36	3	319	38	5	98	6.58e-14	63.2
TRINITY_DN10340_c0_g1_i1	AT5G48380.1	51.485	101	47	2	306	7	125	224	4.72e-26	100
TRINITY_DN10340_c0_g1_i2	AT5G48380.1	46.281	121	63	2	362	3	125	244	3.33e-24	96.7
TRINITY_DN103416_c0_g1_i1	AT4G04860.1	34.091	220	130	4	933	313	5	222	3.01e-40	144
TRINITY_DN103419_c0_g1_i1	AT4G24830.1	48.802	334	159	6	168	1163	97	420	1.45e-103	315
TRINITY_DN103419_c0_g1_i2	AT4G24830.1	47.312	93	48	1	14	292	329	420	5.53e-22	89.4
TRINITY_DN10341_c0_g1_i1	AT5G12840.4	63.75	80	28	1	2017	1781	125	204	1.37e-26	110
TRINITY_DN10341_c0_g1_i12	AT5G12840.4	49.573	234	107	6	1598	918	1	230	1.48e-58	197
TRINITY_DN10341_c0_g1_i13	AT5G12840.4	46.602	206	101	6	2389	1793	1	204	5.99e-43	158
TRINITY_DN10341_c0_g1_i16	AT5G12840.4	58.333	144	54	4	426	1	82	221	2.78e-48	156
TRINITY_DN10341_c0_g1_i21	AT5G12840.5	56.522	138	37	3	1503	1105	127	246	1.64e-44	148
TRINITY_DN10341_c0_g1_i21	AT5G12840.5	40.659	91	52	2	1774	1508	1	91	1.64e-44	51.6
TRINITY_DN10341_c0_g1_i25	AT5G12840.5	52.577	97	27	2	2080	1793	127	205	2.59e-29	98.2
TRINITY_DN10341_c0_g1_i25	AT5G12840.5	40.659	91	52	2	2351	2085	1	91	2.59e-29	51.6
TRINITY_DN10341_c0_g1_i27	AT5G12840.4	46.012	163	55	3	444	1	77	221	9.59e-40	137
TRINITY_DN10341_c0_g1_i3	AT3G20910.1	66.667	72	23	1	2005	1793	128	199	1.94e-21	96.7
TRINITY_DN10341_c0_g1_i3	AT3G20910.1	66.667	42	14	0	1218	1093	199	240	1.26e-09	61.2
TRINITY_DN10341_c0_g1_i42	AT5G12840.5	64.557	79	27	1	2026	1793	127	205	3.13e-32	108
TRINITY_DN10341_c0_g1_i42	AT5G12840.5	40.659	91	52	2	2297	2031	1	91	3.13e-32	50.4
TRINITY_DN10341_c0_g1_i45	AT5G12840.4	42.857	224	101	7	2443	1793	1	204	4.43e-39	147
TRINITY_DN10341_c0_g2_i1	ATMG00860.1	42.424	132	73	2	2403	2014	1	131	6.56e-29	114
TRINITY_DN10341_c5_g1_i1	AT2G36090.1	43.137	102	33	2	835	554	170	254	3.07e-13	69.3
TRINITY_DN10342_c0_g1_i1	AT5G01310.1	60.618	744	235	9	3171	943	19	705	0	871
TRINITY_DN10343_c0_g1_i2	AT1G23890.1	55.23	239	103	3	232	939	22	259	1.73e-78	245
TRINITY_DN10343_c0_g1_i3	AT1G23890.1	55.23	239	103	3	220	927	22	259	2.68e-89	276
TRINITY_DN10343_c0_g1_i4	AT1G23890.1	56.589	129	55	1	393	776	131	259	5.25e-64	156
TRINITY_DN10343_c0_g1_i4	AT1G23890.1	50.962	104	48	2	1	306	34	136	5.25e-64	107
TRINITY_DN10343_c0_g1_i5	AT1G23890.1	57.447	94	40	0	2	283	166	259	2.04e-32	120
TRINITY_DN10343_c0_g1_i8	AT1G23890.1	55.23	239	103	3	232	939	22	259	8.89e-91	275
TRINITY_DN103440_c0_g1_i1	AT3G13100.2	45.522	268	139	1	899	96	985	1245	6.42e-75	250
TRINITY_DN103442_c0_g1_i1	AT4G36020.2	44.037	109	40	4	310	8	161	256	2.9e-14	66.6
TRINITY_DN103442_c0_g1_i1	AT4G36020.2	35.593	118	42	4	298	8	102	206	9.81e-08	48.5
TRINITY_DN10344_c0_g1_i1	AT2G02170.6	72.059	136	34	1	601	206	225	360	2.75e-39	138
TRINITY_DN10344_c0_g1_i10	AT2G02170.6	73.611	72	19	0	1761	1546	225	296	5.94e-16	80.5
TRINITY_DN10344_c0_g1_i10	AT2G02170.6	66.667	69	19	1	397	203	293	361	1.1e-10	64.3
TRINITY_DN10344_c0_g1_i4	AT2G02170.6	66.667	69	19	1	397	203	293	361	1.27e-11	64.3
TRINITY_DN10347_c0_g1_i1	AT2G39480.1	83.168	101	17	0	2	304	969	1069	7.81e-44	151
TRINITY_DN103484_c0_g1_i1	AT1G72660.3	69.307	101	31	0	303	1	64	164	9.99e-44	146
TRINITY_DN10348_c0_g1_i1	AT5G42800.1	72.485	338	93	0	456	1469	1	338	0	526
TRINITY_DN10348_c0_g1_i2	AT5G42800.1	72.973	333	90	0	171	1169	1	333	0	515
TRINITY_DN10348_c0_g1_i3	AT5G42800.1	72.372	333	92	0	456	1454	1	333	4.16e-180	514
TRINITY_DN10348_c0_g1_i6	AT5G42800.1	73.077	338	91	0	171	1184	1	338	0	528
TRINITY_DN10348_c0_g1_i7	AT5G42800.1	57.292	96	41	0	1	288	243	338	4.18e-33	122
TRINITY_DN10348_c0_g1_i8	AT5G42800.1	67	200	66	0	1	600	139	338	5.02e-95	286
TRINITY_DN103491_c0_g1_i1	AT1G65710.1	63.83	47	11	1	245	105	91	131	1.09e-11	61.2
TRINITY_DN103492_c0_g1_i1	AT5G65360.1	83.333	48	8	0	443	300	87	134	1.38e-22	87.4
TRINITY_DN103497_c0_g1_i1	AT1G76860.1	60.714	84	31	1	649	404	9	92	6.21e-20	82.4
TRINITY_DN1034_c0_g1_i1	AT5G27990.2	41.525	118	68	1	1351	1001	7	124	1.71e-22	95.5
TRINITY_DN1034_c0_g1_i10	AT5G27990.2	38.86	193	102	3	858	283	7	184	1.1e-34	126
TRINITY_DN1034_c0_g1_i5	AT5G27990.2	39.378	193	101	3	948	373	7	184	2.9e-33	122
TRINITY_DN1034_c0_g1_i7	AT5G27990.2	37.349	166	97	2	516	22	7	166	1.52e-25	99.4
TRINITY_DN1034_c0_g1_i8	AT5G27990.2	38.342	193	103	3	858	283	7	184	3.47e-33	122
TRINITY_DN103502_c0_g1_i1	AT4G18430.1	86.992	123	16	0	2	370	19	141	7.68e-78	229
TRINITY_DN103506_c0_g1_i10	AT1G69120.2	74.713	174	43	1	1080	559	1	173	3.12e-93	280
TRINITY_DN103506_c0_g1_i11	AT5G60910.1	64.167	240	82	2	1255	536	1	236	6.03e-96	290
TRINITY_DN103506_c0_g1_i17	AT5G60910.1	60.759	237	81	3	1213	536	1	236	2.41e-84	262
TRINITY_DN103506_c0_g1_i23	AT1G69120.2	76.023	171	40	1	1075	563	1	170	1.87e-92	278
TRINITY_DN103506_c1_g1_i1	AT5G15800.1	88.435	147	16	1	65	502	1	147	4.94e-90	263
TRINITY_DN10350_c0_g1_i11	AT1G76540.1	85.479	303	43	1	201	1106	11	313	0	551
TRINITY_DN10350_c0_g1_i5	AT1G76540.1	85.948	306	42	1	75	989	8	313	0	556
TRINITY_DN103514_c0_g1_i6	AT4G05320.7	91.304	115	8	1	122	466	1	113	3.29e-69	206
TRINITY_DN103514_c0_g1_i6	AT4G05320.7	94.737	76	4	0	122	349	77	152	3.25e-46	148
TRINITY_DN103514_c0_g1_i7	AT1G23410.1	91.489	94	8	0	56	337	15	108	1.48e-41	134
TRINITY_DN10352_c0_g1_i2	AT2G22590.1	40.987	466	260	8	1634	252	11	466	5.38e-122	370
TRINITY_DN10352_c0_g1_i6	AT2G22590.1	40.558	466	262	8	1638	256	11	466	9.4e-120	364
TRINITY_DN103540_c0_g1_i1	AT3G24090.1	62.5	104	39	0	4	315	356	459	1.31e-42	147
TRINITY_DN103540_c0_g1_i2	AT3G24090.1	70.94	117	34	0	4	354	356	472	1.36e-53	179
TRINITY_DN10354_c0_g1_i12	AT1G68810.1	38	200	114	4	967	377	160	352	4.41e-22	98.2
TRINITY_DN10354_c0_g1_i14	AT1G68810.1	40	200	110	4	992	402	160	352	9.75e-30	120
TRINITY_DN10354_c0_g1_i2	AT3G56770.1	44.318	88	46	2	266	3	37	121	1.21e-14	72
TRINITY_DN10354_c0_g1_i7	AT1G68810.1	35.503	169	97	5	557	66	191	352	1.47e-19	91.7
TRINITY_DN10355_c0_g1_i3	AT3G20870.3	56.338	142	27	2	390	815	1	107	6.68e-37	133
TRINITY_DN10355_c0_g1_i5	AT3G20870.3	84.42	276	43	0	208	1035	1	276	3.38e-162	460
TRINITY_DN10355_c0_g1_i6	AT3G20870.3	84.783	276	42	0	390	1217	1	276	2.37e-149	432
TRINITY_DN10355_c0_g1_i8	AT3G20870.3	84.058	276	44	0	390	1217	1	276	1.99e-159	455
TRINITY_DN103563_c0_g1_i2	AT4G13260.2	26	150	98	4	22	438	83	230	1.48e-09	55.5
TRINITY_DN10356_c0_g1_i1	AT5G24460.1	62.037	216	73	4	851	231	85	300	1.27e-78	246
TRINITY_DN103574_c0_g1_i12	AT3G60100.1	66.667	159	53	0	666	190	296	454	4.16e-75	234
TRINITY_DN103574_c0_g1_i13	AT3G60100.2	58.202	445	182	4	1584	256	17	459	1.76e-162	473
TRINITY_DN103574_c0_g1_i4	AT3G60100.1	69.643	56	17	0	357	190	399	454	2.25e-20	85.5
TRINITY_DN103574_c0_g1_i5	AT3G60100.1	63.958	283	100	2	1030	185	173	454	9.21e-112	334
TRINITY_DN103574_c0_g1_i8	AT3G60100.1	70.909	110	32	0	514	185	345	454	8.14e-53	174
TRINITY_DN103574_c0_g2_i1	AT3G60100.1	66.286	175	59	0	805	281	280	454	9.87e-71	225
TRINITY_DN103580_c0_g1_i1	AT3G58490.1	73.874	111	29	0	1	333	90	200	4.58e-57	184
TRINITY_DN103580_c0_g1_i2	AT3G58490.1	88	75	9	0	1	225	90	164	2.68e-42	150
TRINITY_DN103580_c0_g1_i3	AT3G58490.1	75.833	120	29	0	1	360	90	209	3.12e-66	206
TRINITY_DN10358_c0_g1_i10	AT1G16310.2	72.509	291	80	0	1324	452	23	313	4.16e-141	424
TRINITY_DN10358_c0_g1_i10	AT1G16310.2	79.07	86	18	0	1572	1315	15	100	2.76e-31	125
TRINITY_DN10358_c0_g1_i15	AT1G16310.2	68.239	318	73	2	1091	138	24	313	5.9e-146	416
TRINITY_DN10358_c0_g1_i35	AT1G16310.2	76.812	138	32	0	416	3	131	268	1.06e-77	233
TRINITY_DN10358_c0_g1_i38	AT1G79520.1	74.269	342	88	0	1426	401	60	401	0	520
TRINITY_DN10359_c0_g1_i1	AT2G04280.1	72	575	146	5	247	1962	1	563	0	877
TRINITY_DN10359_c0_g2_i2	AT1G30130.3	63.898	313	101	5	209	1120	1	310	1.03e-134	390
TRINITY_DN10359_c0_g2_i3	AT1G30130.3	66.667	138	44	2	209	616	1	138	2.3e-49	177
TRINITY_DN10359_c0_g2_i3	AT1G30130.3	57.143	147	53	3	2222	2641	167	310	1.64e-47	172
TRINITY_DN10359_c0_g2_i3	AT1G30130.3	72.727	33	9	0	1220	1318	140	172	7.88e-08	55.8
TRINITY_DN1035_c0_g1_i12	AT2G44410.1	43.077	260	119	7	4778	4023	3	241	2.01e-52	191
TRINITY_DN1035_c0_g1_i17	AT2G44410.1	43.6	250	118	6	3749	3015	10	241	4.13e-53	192
TRINITY_DN1035_c0_g1_i4	AT2G44410.1	43.13	262	116	8	1047	292	3	241	2.17e-54	189
TRINITY_DN1035_c0_g1_i7	AT2G44410.1	44.622	251	114	7	4640	3906	10	241	2.97e-53	193
TRINITY_DN10360_c0_g1_i1	AT4G00450.3	58.713	373	149	5	43	1149	801	1172	5.79e-131	414
TRINITY_DN10361_c0_g1_i12	AT2G39930.2	79.538	303	61	1	1766	858	361	662	2.3e-167	492
TRINITY_DN10361_c0_g1_i13	AT2G39930.1	82.742	423	72	1	1626	358	361	782	0	740
TRINITY_DN10361_c0_g1_i15	AT2G39930.1	85.209	311	42	2	1637	714	361	670	0	543
TRINITY_DN10361_c0_g1_i15	AT2G39930.1	71.2	125	36	0	732	358	658	782	1.97e-55	199
TRINITY_DN10361_c0_g1_i20	AT2G39930.1	77.151	744	168	2	2586	358	40	782	0	1213
TRINITY_DN10361_c0_g1_i22	AT2G39930.1	77.328	741	166	2	2641	422	40	779	0	1214
TRINITY_DN103627_c0_g2_i1	AT3G18190.1	62.5	136	50	1	413	6	382	516	4.22e-52	172
TRINITY_DN103632_c0_g1_i1	AT3G04840.1	57.143	84	36	0	254	3	21	104	1.03e-29	107
TRINITY_DN10365_c0_g1_i1	AT5G22380.1	58.523	176	65	4	1052	528	8	176	2.45e-65	209
TRINITY_DN10366_c0_g1_i2	AT3G58140.1	77.442	430	92	4	1290	13	1	429	0	676
TRINITY_DN10366_c0_g1_i4	AT3G58140.1	73.554	242	60	3	2737	2021	1	241	3.22e-110	347
TRINITY_DN10366_c0_g1_i4	AT3G58140.1	82.199	191	33	1	1405	836	239	429	1.79e-107	340
TRINITY_DN103674_c0_g1_i1	AT1G72370.2	54.065	246	109	3	1169	432	18	259	9.85e-90	274
TRINITY_DN103674_c0_g2_i1	AT3G04770.2	66.667	99	33	0	325	29	17	115	5.97e-42	139
TRINITY_DN103682_c0_g1_i1	AT5G04800.4	70.94	117	33	1	25	372	1	117	2.09e-55	170
TRINITY_DN103682_c0_g1_i2	AT5G04800.4	64.286	112	40	0	2	337	6	117	4.22e-49	154
TRINITY_DN10368_c0_g3_i1	AT1G69120.1	66.409	259	73	3	430	1173	1	256	2.29e-103	310
TRINITY_DN10368_c0_g3_i5	AT1G69120.2	74.86	179	42	1	430	966	1	176	2.32e-86	272
TRINITY_DN103697_c0_g1_i1	AT5G19760.1	63.415	41	15	0	220	342	17	57	3.53e-09	53.5
TRINITY_DN10369_c0_g1_i16	AT2G26980.3	86.348	293	40	0	277	1155	6	298	0	552
TRINITY_DN10369_c0_g1_i19	AT2G26980.3	84.635	384	57	2	430	1581	6	387	0	679
TRINITY_DN10369_c0_g1_i20	AT2G26980.4	83.028	436	72	2	512	1819	16	449	0	750
TRINITY_DN10369_c0_g1_i34	AT2G26980.4	83.257	436	71	2	512	1819	16	449	0	759
TRINITY_DN1036_c0_g1_i1	AT2G40950.1	53.014	564	215	13	765	2390	186	721	7.76e-154	469
TRINITY_DN1036_c0_g1_i4	AT2G40950.1	46.433	771	303	25	195	2402	26	721	3.07e-162	491
TRINITY_DN1036_c0_g1_i6	AT2G40950.1	47.273	770	297	25	195	2399	26	721	1.59e-166	505
TRINITY_DN103703_c0_g1_i1	AT1G50200.2	40.476	84	49	1	1	249	466	549	3.13e-12	62
TRINITY_DN103705_c0_g1_i2	AT1G47980.1	65.591	93	32	0	39	317	217	309	1.32e-37	130
TRINITY_DN10370_c0_g1_i15	AT2G34680.1	81.081	185	34	1	555	1	235	418	1.42e-94	317
TRINITY_DN10370_c0_g1_i18	AT2G34680.1	79.781	183	37	0	549	1	236	418	1.34e-89	306
TRINITY_DN103712_c0_g1_i1	AT1G50010.1	73.118	186	50	0	559	2	219	404	1.29e-100	298
TRINITY_DN103712_c0_g1_i2	AT1G64740.1	69.892	93	28	0	326	48	219	311	5.03e-43	146
TRINITY_DN10371_c0_g1_i1	AT2G28250.6	52.97	623	224	14	2100	253	1	561	0	603
TRINITY_DN10371_c0_g1_i10	AT2G28250.6	58.835	532	194	11	2088	511	1	513	0	564
TRINITY_DN10371_c0_g1_i12	AT2G28250.6	58.192	531	197	11	2181	610	1	513	0	592
TRINITY_DN10371_c0_g1_i16	AT2G28250.6	59.398	532	191	11	2187	610	1	513	0	582
TRINITY_DN10371_c0_g1_i39	AT2G28250.6	59.023	532	193	11	2022	445	1	513	0	578
TRINITY_DN10371_c0_g1_i41	AT2G28250.6	58.192	531	197	11	2154	583	1	513	0	591
TRINITY_DN10372_c0_g1_i11	AT5G55190.1	95.031	161	8	0	1	483	61	221	3.07e-97	286
TRINITY_DN10372_c0_g1_i17	AT5G55190.1	97.024	168	5	0	3	506	6	173	5.16e-123	345
TRINITY_DN10372_c0_g1_i2	AT5G55190.1	97.285	221	6	0	294	956	1	221	4.06e-143	422
TRINITY_DN103730_c0_g1_i1	AT1G32340.1	25.862	232	138	5	615	1265	256	468	1.28e-20	95.5
TRINITY_DN103730_c0_g1_i4	AT1G32340.1	28.495	186	115	4	615	1127	256	438	4.09e-20	93.2
TRINITY_DN10373_c0_g1_i2	AT5G66540.2	69.103	301	83	3	1460	564	229	521	4.59e-119	363
TRINITY_DN10373_c0_g1_i3	AT5G66540.2	68.647	303	85	3	1486	584	229	523	5.13e-119	363
TRINITY_DN10373_c0_g1_i5	AT5G66540.2	65.737	251	59	3	1238	564	272	521	4.62e-89	280
TRINITY_DN10373_c0_g1_i7	AT5G66540.2	74.308	253	62	2	1336	584	272	523	1.56e-113	345
TRINITY_DN10373_c0_g2_i1	AT4G24370.1	45.865	133	67	3	846	460	5	136	7.4e-16	74.7
TRINITY_DN10373_c0_g2_i5	AT4G24370.1	45.865	133	67	3	795	409	5	136	6.28e-16	74.7
TRINITY_DN103742_c0_g1_i1	AT3G14460.1	39.604	101	60	1	303	1	1184	1283	7.87e-11	58.9
TRINITY_DN10374_c0_g1_i1	AT1G17020.1	58.545	275	112	1	586	1404	84	358	1.12e-117	360
TRINITY_DN10374_c0_g1_i1	AT1G17020.1	49.333	75	34	3	252	470	11	83	2.48e-12	69.7
TRINITY_DN10374_c0_g1_i2	AT1G17020.1	56.97	165	67	3	264	752	11	173	1.38e-61	198
TRINITY_DN10374_c0_g1_i6	AT1G17020.1	56.056	355	150	4	237	1289	6	358	6.44e-144	426
TRINITY_DN10374_c0_g1_i7	AT1G17010.1	57.5	200	84	1	235	831	160	359	2.47e-73	239
TRINITY_DN10375_c0_g1_i6	AT5G03905.1	65.563	151	39	2	850	431	9	157	9.78e-59	188
TRINITY_DN10376_c0_g1_i13	AT1G69420.2	67.484	612	160	10	598	2367	1	595	0	635
TRINITY_DN10376_c0_g1_i4	AT1G69420.2	68.791	612	152	11	783	2552	1	595	0	627
TRINITY_DN10377_c0_g1_i10	AT4G16440.1	66.883	154	50	1	3	461	321	474	3.05e-72	231
TRINITY_DN10377_c0_g1_i5	AT4G16440.1	70.755	106	31	0	3	320	321	426	3.19e-47	167
TRINITY_DN10377_c0_g1_i5	AT4G16440.1	56	50	22	0	900	1049	425	474	3.31e-14	74.3
TRINITY_DN10377_c0_g2_i1	AT5G16130.1	68.519	54	17	0	163	2	1	54	2.06e-20	81.6
TRINITY_DN103786_c0_g1_i3	AT5G51970.2	28.797	316	177	12	3	905	17	299	6.15e-21	94.4
TRINITY_DN10378_c0_g1_i1	AT1G66740.1	88.312	154	18	0	1322	861	1	154	3.84e-92	282
TRINITY_DN10378_c0_g1_i3	AT5G38110.1	83.333	174	24	1	1329	808	1	169	5.52e-97	294
TRINITY_DN10378_c0_g1_i4	AT1G66740.1	88.961	154	17	0	1322	861	1	154	6.91e-95	287
TRINITY_DN103792_c0_g1_i1	AT4G26180.1	33.232	328	171	8	206	1165	22	309	1.21e-45	163
TRINITY_DN103793_c0_g1_i1	AT5G65205.1	27.586	145	84	5	453	40	60	190	2.07e-08	53.1
TRINITY_DN103802_c0_g1_i1	AT4G14350.3	42.373	118	59	6	21	362	377	489	4.53e-15	71.2
TRINITY_DN10380_c0_g1_i1	AT3G21690.1	75.589	467	114	0	1794	394	40	506	0	654
TRINITY_DN10380_c0_g1_i10	AT3G21690.1	73.448	467	124	0	1794	394	40	506	0	669
TRINITY_DN10380_c0_g1_i11	AT3G21690.1	73.876	467	122	0	1616	216	40	506	0	622
TRINITY_DN10380_c0_g1_i5	AT3G21690.1	79.126	206	43	0	620	3	244	449	3.79e-106	315
TRINITY_DN10380_c0_g1_i6	AT3G21690.1	74.09	467	121	0	1797	397	40	506	0	674
TRINITY_DN10380_c0_g1_i9	AT3G21690.1	72.614	241	66	0	938	216	266	506	8.03e-109	327
TRINITY_DN10380_c0_g2_i1	AT3G21690.1	64.671	501	176	1	1712	213	6	506	0	603
TRINITY_DN103811_c1_g1_i1	AT2G22780.1	73.832	107	28	0	360	40	123	229	2.41e-49	160
TRINITY_DN10381_c0_g1_i21	AT3G04610.4	78.322	143	28	2	428	3	131	271	3.31e-70	222
TRINITY_DN10381_c0_g1_i31	AT3G04610.2	72.093	430	104	7	1911	655	139	563	9.05e-175	515
TRINITY_DN10381_c0_g1_i36	AT3G04610.4	71.111	450	107	10	1771	458	115	553	0	566
TRINITY_DN10381_c0_g1_i37	AT3G04610.4	71.926	431	109	8	1929	655	115	539	4.84e-173	511
TRINITY_DN103821_c0_g1_i1	AT1G26480.1	94.03	67	4	0	3	203	174	240	3.91e-41	137
TRINITY_DN10382_c0_g1_i1	AT3G61200.1	50	160	77	2	310	786	31	188	4.97e-38	140
TRINITY_DN10382_c0_g1_i10	AT3G61200.1	50	160	77	2	310	786	31	188	6.3e-38	140
TRINITY_DN10382_c0_g1_i21	AT2G45770.1	86.228	334	46	0	1839	838	33	366	0	593
TRINITY_DN10382_c0_g1_i23	AT2G45770.1	61.084	203	24	2	609	1	138	285	8.23e-72	224
TRINITY_DN10382_c0_g1_i24	AT2G45770.1	84.277	159	25	0	3464	2988	37	195	1.08e-82	275
TRINITY_DN10382_c0_g1_i24	AT2G45770.1	88.764	89	10	0	2079	1813	197	285	8.04e-45	167
TRINITY_DN10382_c0_g1_i24	AT2G45770.1	93.333	45	3	0	1406	1272	285	329	1.84e-17	86.3
TRINITY_DN103832_c0_g1_i1	AT3G15870.1	36.782	87	54	1	614	354	272	357	6.31e-11	61.6
TRINITY_DN103832_c0_g1_i2	AT1G06100.1	37.805	82	51	0	632	387	203	284	9.47e-12	63.5
TRINITY_DN10383_c0_g1_i1	AT5G04930.1	72.552	1144	290	8	824	4240	34	1158	0	1666
TRINITY_DN10383_c0_g1_i10	AT5G04930.1	71.678	1144	300	7	824	4240	34	1158	0	1706
TRINITY_DN10383_c0_g1_i13	AT5G04930.1	70.712	1137	309	7	668	4063	41	1158	0	1682
TRINITY_DN10383_c0_g1_i16	AT5G04930.1	71.592	1137	299	8	668	4063	41	1158	0	1642
TRINITY_DN10383_c0_g1_i6	AT5G04930.1	69.761	711	195	4	1	2124	463	1156	0	987
TRINITY_DN10383_c0_g1_i7	AT5G04930.1	68.951	715	199	6	1	2133	463	1158	0	985
TRINITY_DN10383_c0_g1_i8	AT5G04930.1	69.231	715	197	6	1	2133	463	1158	0	969
TRINITY_DN103841_c0_g1_i1	AT3G24090.1	50	102	47	1	2	295	58	159	2.73e-25	99
TRINITY_DN103848_c0_g1_i1	AT1G20620.7	47.368	114	58	1	922	581	142	253	2.39e-28	111
TRINITY_DN103851_c1_g1_i1	AT5G14780.3	62.376	101	38	0	303	1	197	297	5.78e-40	135
TRINITY_DN103852_c0_g1_i1	AT3G11070.1	28.571	280	159	10	835	56	256	514	1.03e-16	82
TRINITY_DN103853_c0_g1_i2	AT3G49910.1	65.185	135	45	2	472	68	1	133	7.11e-56	173
TRINITY_DN103856_c0_g1_i1	AT1G74030.1	56.667	240	99	3	31	750	54	288	6.25e-87	266
TRINITY_DN103856_c0_g1_i2	AT1G74030.1	56.383	188	77	3	31	594	54	236	3.74e-66	211
TRINITY_DN10385_c0_g1_i1	AT5G42570.1	59.729	221	83	3	1553	900	1	218	1.81e-45	160
TRINITY_DN103867_c0_g1_i1	AT3G19100.1	38.577	267	154	6	1107	331	172	436	1.21e-50	179
TRINITY_DN103867_c0_g1_i2	AT4G04740.2	35.211	284	167	7	1101	274	96	370	2.35e-51	179
TRINITY_DN103869_c0_g1_i1	AT4G33090.1	56.589	129	55	1	10	396	286	413	1.9e-40	144
TRINITY_DN10388_c0_g1_i1	AT3G52220.1	87.5	48	6	0	161	18	1	48	2.98e-26	97.4
TRINITY_DN10389_c0_g1_i1	AT2G39970.1	69.604	227	63	2	317	997	111	331	2.4e-97	300
TRINITY_DN10389_c0_g1_i14	AT2G39970.1	73.684	209	53	1	329	955	125	331	2.11e-96	296
TRINITY_DN10389_c0_g1_i15	AT2G39970.1	73.397	312	81	1	416	1351	22	331	3.61e-158	459
TRINITY_DN1038_c0_g1_i13	AT2G26510.1	71.293	526	149	2	2308	737	26	551	0	731
TRINITY_DN1038_c0_g1_i26	AT2G26510.1	71.554	457	129	1	2554	1187	26	482	0	618
TRINITY_DN1038_c0_g1_i26	AT2G26510.1	67.123	73	23	1	952	737	479	551	2.67e-26	115
TRINITY_DN1038_c0_g1_i29	AT2G26510.1	71.554	457	129	1	2547	1180	26	482	0	622
TRINITY_DN1038_c0_g1_i29	AT2G26510.1	67.123	73	23	1	945	730	479	551	2.32e-26	115
TRINITY_DN1038_c0_g1_i36	AT2G26510.1	66.049	486	135	2	2641	1187	26	482	0	628
TRINITY_DN1038_c0_g1_i36	AT2G26510.1	67.123	73	23	1	952	737	479	551	2.16e-26	115
TRINITY_DN1038_c0_g1_i42	AT2G26510.1	72.867	457	123	1	2554	1187	26	482	0	638
TRINITY_DN1038_c0_g1_i42	AT2G26510.1	67.123	73	23	1	952	737	479	551	2.5e-26	115
TRINITY_DN1038_c0_g1_i47	AT2G26510.1	73.856	306	79	1	963	49	246	551	1.3e-157	452
TRINITY_DN1038_c0_g1_i5	AT2G26510.1	72.053	526	145	2	2301	730	26	551	0	737
TRINITY_DN1038_c0_g1_i9	AT2G26510.1	66.486	555	155	3	2395	737	26	551	0	737
TRINITY_DN103908_c0_g1_i1	AT5G08680.1	81.385	231	43	0	1	693	328	558	2.67e-132	387
TRINITY_DN10390_c0_g1_i1	AT1G08510.1	81.006	358	67	1	1565	495	45	402	0	609
TRINITY_DN10390_c0_g1_i10	AT1G08510.1	81.006	358	67	1	1565	495	45	402	0	606
TRINITY_DN10390_c0_g1_i11	AT1G08510.1	81.564	358	65	1	1563	493	45	402	0	613
TRINITY_DN10390_c0_g1_i13	AT1G08510.1	81.564	358	65	1	1565	495	45	402	0	614
TRINITY_DN10390_c0_g1_i2	AT1G08510.1	83.456	272	45	0	1310	495	131	402	4.34e-168	478
TRINITY_DN103918_c0_g1_i3	AT5G45900.1	39.276	387	185	7	20	1162	105	447	8.01e-79	257
TRINITY_DN10392_c0_g1_i1	AT3G50620.1	74.845	322	77	2	1917	952	23	340	7.4e-180	513
TRINITY_DN10392_c0_g1_i7	AT3G50620.3	74.576	177	45	0	1482	952	136	312	7.02e-94	288
TRINITY_DN10392_c0_g1_i8	AT3G50620.1	72.674	344	88	3	1599	574	1	340	8.57e-178	508
TRINITY_DN10394_c0_g2_i1	AT2G41560.4	71.56	109	30	1	3	329	450	557	1.48e-47	162
TRINITY_DN103951_c0_g1_i1	AT2G03390.2	32.955	88	55	1	220	471	90	177	1.49e-10	61.6
TRINITY_DN103959_c0_g1_i1	AT3G48040.1	42.222	90	52	0	1	270	92	181	1.94e-19	79.7
TRINITY_DN10395_c0_g1_i4	AT5G63135.1	70.149	67	20	0	487	287	1	67	4.44e-28	102
TRINITY_DN10395_c0_g1_i9	AT5G63135.1	75	48	12	0	1697	1554	1	48	2.38e-18	81.3
TRINITY_DN103960_c0_g1_i1	AT5G47030.1	36.364	132	83	1	107	499	62	193	7.85e-22	87.8
TRINITY_DN103961_c0_g1_i1	AT4G37990.1	28.529	333	215	8	119	1090	30	348	1.88e-32	125
TRINITY_DN103969_c0_g1_i1	AT4G04910.1	42.439	205	114	3	977	369	430	632	7.62e-48	171
TRINITY_DN103972_c0_g1_i1	AT5G61500.1	55.556	45	18	1	238	104	227	269	5.43e-08	51.2
TRINITY_DN103975_c0_g1_i4	AT5G02730.1	29.299	157	91	5	289	756	64	201	3.75e-12	64.3
TRINITY_DN10398_c0_g1_i12	AT2G25410.1	34.673	199	119	6	980	414	29	226	1.12e-31	124
TRINITY_DN10398_c0_g1_i13	AT2G25410.1	34.673	199	119	6	1502	936	29	226	1.06e-30	124
TRINITY_DN10398_c0_g1_i16	AT2G25410.1	32.597	181	104	6	787	272	79	250	4.95e-22	94.4
TRINITY_DN10398_c0_g1_i17	AT2G25410.1	34.5	200	119	7	929	360	29	226	1.09e-28	118
TRINITY_DN10398_c0_g2_i1	AT2G25410.1	25.789	190	126	8	908	369	92	276	1.18e-10	62.4
TRINITY_DN10399_c0_g2_i1	AT3G49760.1	36.527	167	76	3	948	1421	1	146	6.81e-25	101
TRINITY_DN10399_c0_g2_i3	AT3G49760.1	37.5	168	75	3	948	1424	1	147	1.86e-25	103
TRINITY_DN1039_c0_g1_i1	AT4G38600.3	75.128	1761	410	14	5765	495	152	1888	0	2208
TRINITY_DN1039_c0_g1_i17	AT4G38600.3	74.883	1704	403	12	5816	720	205	1888	0	2139
TRINITY_DN1039_c0_g1_i3	AT4G38600.3	75.326	1763	407	14	5996	720	150	1888	0	2221
TRINITY_DN1039_c0_g1_i4	AT4G38600.3	70.915	1420	388	12	4964	720	489	1888	0	1638
TRINITY_DN103_c0_g1_i4	AT2G27830.1	52.941	170	63	7	343	810	4	170	2.06e-48	159
TRINITY_DN103_c0_g1_i8	AT2G27830.1	54.601	163	57	7	434	880	11	170	8.23e-48	158
TRINITY_DN103_c0_g1_i9	AT2G27830.1	59.124	137	41	5	50	454	67	190	3.88e-39	135
TRINITY_DN104007_c0_g1_i1	AT2G14120.4	41.562	320	169	10	1042	110	27	337	5.64e-56	198
TRINITY_DN104007_c0_g1_i2	AT2G14120.4	41.562	320	169	10	1042	110	27	337	4.18e-57	199
TRINITY_DN10400_c0_g1_i9	AT5G12250.1	96.296	108	4	0	963	640	325	432	3.74e-68	220
TRINITY_DN104019_c0_g1_i1	AT3G47360.1	29.319	191	119	6	848	297	52	233	1.45e-17	82
TRINITY_DN10401_c0_g1_i3	AT1G11910.1	67.899	514	143	4	213	1733	8	506	0	691
TRINITY_DN10401_c0_g1_i4	AT1G62290.6	61.979	192	73	0	1	576	270	461	3.3e-77	252
TRINITY_DN10402_c0_g1_i1	AT3G11010.2	36.635	939	478	18	3114	409	38	896	1.82e-126	410
TRINITY_DN10402_c0_g2_i1	AT2G32660.1	42.737	475	254	7	1616	219	101	566	1.09e-97	312
TRINITY_DN10403_c0_g1_i1	AT2G21770.1	85.223	494	71	2	1	1479	594	1086	0	787
TRINITY_DN10403_c0_g1_i11	AT2G21770.1	90.057	352	35	0	12	1067	735	1086	0	602
TRINITY_DN10403_c0_g1_i5	AT2G21770.1	90.385	364	35	0	476	1567	723	1086	0	670
TRINITY_DN10403_c0_g1_i5	AT2G21770.1	78.261	115	24	1	1	345	594	707	3.44e-44	172
TRINITY_DN10403_c0_g1_i8	AT2G21770.1	85.628	494	70	1	1	1482	594	1086	0	829
TRINITY_DN10405_c0_g1_i12	AT5G40250.1	66.25	320	76	11	1316	417	59	366	3.75e-117	354
TRINITY_DN10405_c0_g1_i22	AT5G40250.1	67.081	322	76	9	1373	468	59	370	1.43e-124	376
TRINITY_DN10406_c0_g1_i1	AT2G21150.1	85.057	87	13	0	62	322	1	87	3.88e-45	150
TRINITY_DN104073_c0_g1_i1	AT1G65820.1	40	95	54	1	507	223	42	133	1.87e-20	82.8
TRINITY_DN10407_c0_g1_i10	AT1G17420.1	74.491	933	214	7	3213	445	1	919	0	1441
TRINITY_DN104081_c0_g1_i10	AT1G03100.1	69.337	724	209	4	385	2532	75	793	0	1045
TRINITY_DN104081_c0_g1_i2	AT1G03100.1	62.439	410	144	3	385	1596	75	480	0	535
TRINITY_DN10408_c0_g1_i1	AT2G44200.1	46.988	83	44	0	1107	859	393	475	1.1e-13	74.7
TRINITY_DN10408_c0_g1_i1	AT2G44200.1	63.265	49	12	1	1875	1747	14	62	1.05e-08	57.4
TRINITY_DN10408_c0_g1_i1	AT2G44200.1	60	15	6	0	1915	1871	1	15	1.05e-08	21.9
TRINITY_DN10408_c0_g2_i1	AT2G44200.1	67.232	177	48	2	2212	1682	1	167	1.03e-63	221
TRINITY_DN104097_c1_g1_i1	AT1G54270.2	77.57	107	24	0	20	340	237	343	2.69e-54	174
[truncated: 120,064 more rows]

## Sheet: Supplementary Data2
Supplementary Data 2. The number of differentially expressed genes in each comparison.
H and L represents high and low group in rooting, respectively. The 0W, 1W, 2W and 3W indicate weeks after plantation. Red and blue colors represent up- and down-regulated DEGs, respectively. DEGs were identified using a threshold of false discovery rate (FDR) < 0.05 and |log₂ FC| ≥ 1.
Comparison	Up vs down	Nubmer
L1W vs L0W	up	2312
L1W vs L0W	down	2946
L2W vs L0W	up	3214
L2W vs L0W	down	3391
L3W vs L0W	up	3223
L3W vs L0W	down	3856
H1W vs H0W	up	2379
H1W vs H0W	down	2935
H2W vs H0W	up	4746
H2W vs H0W	down	5040
H3W vs H0W	up	4695
H3W vs H0W	down	5052
H0W vs L0W	up	430
H0W vs L0W	down	350
H1W vs L1W	up	289
H1W vs L1W	down	129
H2W vs L2W	up	242
H2W vs L2W	down	146
H3W vs L3W	up	201
H3W vs L3W	down	92

## Sheet: Supplementary Data3
Supplementary Data 3. List of Differentially Expressed Genes in the High Rooting Group Compared to the Low Rooting Group at 2 Weeks After Plantation
H and L represents high and low group in rooting, respectively. The 0W, 1W, 2W and 3W indicate weeks after plantation. DEGs were identified using a threshold of false discovery rate (FDR) < 0.05 and |log₂ FC| ≥ 1.
Transcript ID	TAIR ID	L0W_1	L0W_2	L0W_3	L1W_1	L1W_2	L1W_3	L2W_1	L2W_2	L2W_3	L3W_1	L3W_2	L3W_3	H0W_1	H0W_2	H0W_3	H1W_1	H1W_2	H1W_3	H2W_1	H2W_2	H2W_3	H3W_1	H3W_2	H3W_3
TRINITY_DN24027_c0_g1_i10	AT5G45250.1	0	0	0	0	0	0	0	0	0	0	0	0	0	5.336	0	1.384	8.293	3.96	3.425	2.607	5.153	2.59	2.45	3.612
TRINITY_DN3460_c0_g1_i8	AT3G22400.1	0	0	0	0	0	0	5.417	0.911	0	5.845	2.468	0	0.666	0	0	1.354	0	0	0.846	0	0	4.471	1.552	0
TRINITY_DN7008_c1_g1_i4	AT1G69550.1	62.524	46.403	75.578	59.563	62.955	92.742	31.185	54.658	91.34	24.937	59.415	87.724	8.067	10.093	29.507	17.008	19.526	32.955	8.445	27.923	34.915	6.341	15.225	19.838
TRINITY_DN8753_c0_g2_i1	AT5G04240.1	3.468	2.364	3.137	5.955	4.329	4.465	2.087	2.919	12.659	3.114	3.396	4.452	3.277	3.575	4.892	6.637	6.411	9.26	6.39	3.371	9.467	4.36	3.182	5.766
TRINITY_DN9354_c0_g1_i1	AT3G05500.1	43.145	46.22	372.543	9.799	6.089	45.374	4.852	0.639	14.613	6.614	0.877	4.72	67.774	193.492	99.425	2.307	9.995	6.812	3.867	3.163	3.468	2.531	0.562	1.253
TRINITY_DN593_c0_g1_i9	AT2G31820.1	6.855	3.719	3.813	6.651	1.526	2.306	5.086	1.965	1.456	4.012	3.069	2.991	7.936	4.903	6.683	0	0	3.86	5.125	0	3.582	2.864	1.881	4.236
TRINITY_DN2797_c0_g1_i5	AT5G67200.1	0	2.252	0	0	3.992	0	0	0.761	0	0	0	0	0	1.075	0	1.36	3.279	2.584	0	1.049	5.197	0	0	0
TRINITY_DN71581_c0_g7_i2	AT5G67130.1	0.471	0.067	0.113	0	0	0.08	0	0	0	0	0	0	0.42	2.659	4.027	0.116	0.316	0.627	0	0	0	0	0	0
TRINITY_DN6492_c0_g1_i8	AT1G69360.1	0.165	0.278	0.871	1.046	1.325	1.011	1.773	1.736	3.904	1.658	2.114	2.767	0.948	0	1.502	2.932	1.795	3.161	3.176	2.801	3.156	2.054	3.913	2.639
TRINITY_DN5561_c0_g1_i1	AT3G21090.1	4.37	4.155	5.325	1.598	3.531	5.83	1.102	3.964	5.206	0.511	5.005	5.013	5.021	5.264	6.857	2.903	5.153	8.25	1.495	1.967	1.899	0.817	3.01	1.202
TRINITY_DN10239_c0_g1_i2	AT3G03050.1	106.25	41.332	153.545	20.475	21.612	15.211	20.708	15.155	14.703	35.205	14.61	21.16	40.276	62.671	53.458	19.24	27.862	24.185	17.263	26.925	14.152	19.711	10.703	13.692
TRINITY_DN9152_c0_g1_i11	AT1G09850.1	12.747	8.046	17.575	11.287	8.447	9.101	11.477	8.123	13.339	9.324	5.323	7.411	13.308	31.813	21.04	10.818	15.282	14.632	10.935	11.687	11.169	8.348	6.262	7.614
TRINITY_DN1943_c1_g1_i13	AT1G16860.1	3.053	2.79	2.151	3.037	4.218	5.759	4.887	6.094	6.684	5.895	3.764	6.511	2.821	4.248	5.187	5.161	6.987	5.891	5.448	4.647	5.078	5.578	5.417	6.12
TRINITY_DN343_c0_g1_i14	AT5G67370.1	154.067	86.687	60.551	3.281	0.852	1.409	0.587	4.204	0.518	0.581	1.412	0.851	91.334	86.631	111.916	2.031	5.083	3.544	2.981	1.163	0.978	0.943	3.594	1.234
TRINITY_DN5102_c0_g2_i15	AT5G53870.1	0	1.737	4.34	0	3.46	5.381	0	10.144	5.519	0.634	5.505	2.813	0	0	0	0	5.673	0.383	0	6.511	0.338	0	3.589	0
TRINITY_DN2672_c0_g1_i12	AT5G52640.1	32.967	19.264	3.256	10.211	30.404	10.101	20.887	55.913	19.57	11.506	10.257	6.763	28.772	1.633	8.112	10.908	7.77	6.425	23.584	6.813	40.193	5.164	7.619	4.426
TRINITY_DN13490_c0_g1_i11	AT2G25790.1	0.557	0.36	1.506	0.79	0	0	0.571	0	0	0.508	0	0.433	0	0.794	1.013	0	0	0.57	0	0	0.427	0	0	0
TRINITY_DN3120_c0_g1_i2	AT2G28890.1	13.358	6.547	11.735	3.005	2.101	5.675	3.837	5.213	3.084	4.245	4.967	4.272	5.594	0.841	4.102	2.44	2.549	2.698	3.02	4.133	3.671	4.601	3.866	5.107
TRINITY_DN3641_c1_g1_i6	AT3G59030.1	0	0.46	0	1.73	2.21	4.237	0.115	0	3.101	1.955	0	2.976	0.675	0.837	2.113	0	0.212	0.743	2.018	4.867	6.263	3.415	2.102	1.521
TRINITY_DN4369_c0_g2_i1	AT3G19210.1	3.891	3.147	3.533	3.717	3.482	3.431	2.918	1.995	2.912	3.57	2.048	2.988	1.885	2.249	2.137	2.076	1.836	1.56	5.041	4.378	3.072	4.1	3.016	2.606
TRINITY_DN4648_c0_g1_i88	AT3G59830.1	7.272	3.956	21.792	0	0	0	0	0	0	0	0	0	8.7	3.805	4.933	0	0	0.523	0	0	0.401	0	1.012	0
TRINITY_DN3296_c0_g3_i1	AT4G35040.4	0.351	0	0	1.464	1.531	1.168	1.741	3.819	1.599	2.244	4.871	1.984	0	0	0.639	0	0	0.445	2.516	0.941	1.385	1.551	1.729	1.385
TRINITY_DN42564_c0_g1_i6	AT3G60910.1	0.077	0	0	0.826	0.57	0.856	1.853	1.141	0.615	0.921	0.671	0.169	0.512	0	0.241	0.878	0.201	0.159	2.428	1.68	1.718	1.526	1.774	0.768
TRINITY_DN43136_c0_g1_i15	AT1G03670.1	2.341	2.261	0.466	0.296	0.085	0.357	0.093	0	0	0.375	0	0	0	0	0.747	0	0	0.142	0	0.335	0	0	0	0
TRINITY_DN8547_c0_g1_i15	AT4G27740.1	6.7	4.726	0	30.107	14.208	14.218	42.979	20.741	45.608	40.531	56.957	48.428	0	9.415	14.079	22.994	25.034	37.874	17.489	39.846	37.807	34.367	53.299	50.935
TRINITY_DN6679_c0_g1_i35	AT5G04750.1	84.867	64.428	76.886	130.185	87.843	57.752	194.141	125.002	62.138	94.348	141.261	62.774	47.009	41.874	38.469	99.071	38.727	47.766	72.951	47.551	54.203	111.868	93.836	56.341
TRINITY_DN6008_c0_g1_i4	AT2G02710.2	27.843	21.004	16.359	10.742	9.854	10.005	12.136	5.938	7.258	7.238	8.188	9.213	21.428	11.619	18.387	13.427	8.728	9.793	6.573	7.588	7.224	9.486	9.481	6.265
TRINITY_DN1350_c0_g1_i3	AT1G54610.3	12.906	10.992	8.668	14.368	18.389	16.067	16.905	19.159	16.825	21.379	17.664	20.1	6.853	8.029	6.664	13.377	8.058	9.402	22.95	16.235	19.713	20.581	20.934	18.789
TRINITY_DN7828_c1_g1_i5	AT1G67840.1	19.288	16.53	15.76	12.55	10.445	13.154	7.152	5.862	7.569	6.332	5.121	6.481	17.551	19.765	19.605	10.404	9.005	9.032	5.334	7.53	4.934	3.453	6.806	5.559
TRINITY_DN4245_c0_g1_i3	AT1G67740.1	130.697	96.339	199.147	22.032	13.662	84.402	7.295	4.402	18.978	2.195	4.894	7.055	234.989	443.077	471.769	76.218	160.565	127.089	8.701	5.372	4.727	12.34	5.715	2.967
TRINITY_DN47209_c0_g2_i1	AT4G04630.1	0.384	0.109	0.184	0.46	0	0.39	0.327	0.263	0.32	0.714	0.263	0.158	0.342	0	0.358	1.32	3.09	2.044	0.2	0.431	0.877	0.604	0.856	0.104
TRINITY_DN9456_c0_g1_i3	AT1G67040.1	0.864	1.317	0.674	1.321	1.51	1.516	0.615	1.076	1.441	1.739	1.212	1.705	0.612	0.705	1.659	0.846	0.703	0.516	2.336	1.842	1.854	2.216	2.142	1.415
TRINITY_DN31341_c0_g1_i1	ATCG01100.1	1.094	0.517	5.541	0.273	0	0.721	0	0	0.887	0	0	0.125	1.898	6.002	1.701	0	0.408	0.693	0	0	0	0	0.075	0
TRINITY_DN2781_c0_g1_i4	AT1G19000.2	24.785	32.785	14.476	16.933	14.295	19.91	12.215	2.389	9.615	6.544	3.47	8.286	39.52	13.013	29.842	17.006	8.668	13.436	7.352	8.965	8.216	7.457	6.574	7.728
TRINITY_DN6694_c0_g2_i14	AT4G25800.2	42.637	22.367	27.42	2.629	4.41	4.251	2.406	5.8	4.216	3.972	3.278	5.703	10.822	17.393	15.817	5.226	4.291	3.68	1.647	9.624	4.773	5.398	4.946	3.414
TRINITY_DN20418_c0_g1_i1	AT1G08080.1	3.372	0.391	0	0.711	1.674	0	1.162	2.615	0.341	2.558	1.964	1.486	0	0	0.127	0.402	0	0.311	1.49	0.765	0.749	0.828	0.174	1.655
TRINITY_DN10119_c0_g2_i1	AT5G45160.1	7.247	9.127	7.332	9.245	7.362	7.586	8.653	10.368	5.653	6.988	9.273	5.795	5.085	1.833	2.887	9.032	6.125	4.183	7.723	7.158	8.332	7.759	8.611	7.091
TRINITY_DN16581_c0_g1_i3	AT5G20700.1	26.251	14.229	14.514	7.437	4.159	6.239	6.517	5.54	17.695	9.038	4.704	8.467	8.231	10.059	8.283	4.629	5.417	4.091	12.456	18.79	13.34	8.836	8.097	6.153
TRINITY_DN39057_c0_g1_i35	AT5G19530.1	4.064	19.819	15.323	0	0	2.063	0.111	0	0	0	0	0	6.188	61.362	61.314	0	15.468	13.705	0	0	0	0.09	0.126	0
TRINITY_DN11121_c0_g1_i1	AT5G15210.1	1.667	1.256	0.532	4.85	2.364	7.727	2.366	0	0.232	0	0.127	0.457	3.708	1.251	2.592	3.545	6.204	7.231	0.289	0.416	1.537	0.125	0.275	1.048
TRINITY_DN24226_c0_g1_i9	AT1G80370.1	0.861	0.087	0	1.276	1.024	0.644	0.302	0	0.548	1.279	0.923	0.574	0	0	0	1.248	0.858	0	1.325	0.783	0.958	2.181	1.847	0
TRINITY_DN20034_c0_g1_i7	AT3G55990.1	0.1	0.118	0	0.435	0.735	0.211	0.828	3.32	2.078	1.059	1.476	1.415	0	0	1.109	0	0.099	0.237	2.166	2.518	1.966	0.801	0.617	3.249
TRINITY_DN12902_c0_g1_i13	AT4G25240.2	1.957	1.181	1.326	3.808	6.413	5.328	1.699	1.371	4.929	3.574	3.42	3.227	1.008	0.797	1.822	4.298	4.856	5.003	7.08	7.655	9.54	6.435	7.303	2.514
TRINITY_DN13907_c0_g1_i5	AT2G03550.1	3.663	2.588	3.172	5.817	5.301	6.228	3.277	3.979	6.9	5.667	4.029	4.696	0.164	6.01	14.173	3.611	7.396	10.2	12.227	7.288	12.176	4.542	4.55	4.462
TRINITY_DN997_c0_g1_i35	AT3G28670.3	3.633	6.303	1.814	1.953	3.275	3.233	1.069	0.598	0.958	0.442	1.189	0.527	8.168	4.935	6.655	8.433	4.762	6.27	1.134	1.453	1.387	1.055	1.177	0.807
TRINITY_DN6591_c0_g1_i8	AT1G67430.1	192.967	115.124	130.287	320.031	189.664	272.747	334.192	282.09	375.7	381.749	325.12	224.317	151.887	235.935	218.423	265.369	390.95	407.289	356.668	305.206	279.247	309.131	257.075	285.75
TRINITY_DN5599_c0_g1_i10	AT5G05340.1	23.05	23.436	18.02	135.285	82.332	61.628	193.366	125.404	92.944	389.932	180.254	182.023	5.883	34.241	35.63	60.086	61.189	109.506	92.51	49.535	83.907	131.195	134.168	160.585
TRINITY_DN21514_c0_g1_i3	AT4G16890.5	1.233	0	13.297	0	0	1.31	0.75	0	2.252	0	0	2.148	12.319	4.869	19.462	2.619	1.897	1.368	1.852	4.109	3.594	0.989	1.86	2.718
TRINITY_DN97_c0_g1_i7	AT5G06740.1	2.06	0.49	2.434	2.895	5.929	4.735	3.414	5.865	7.101	6.103	3.972	6.536	0	0.492	1.369	2.947	2.57	1.882	8.341	4.463	6.206	7.06	6.266	3.776
TRINITY_DN136566_c0_g1_i1	AT5G11590.1	3.831	3.721	11.752	0.106	0.194	0.12	0	0	0.148	0.472	0.162	0.146	2.216	0.801	0.331	0	0.159	0	0.554	1.993	0.486	0.239	0.44	0.479
TRINITY_DN15483_c0_g1_i12	AT4G05200.1	0.183	0.118	1.535	0	0.281	3.469	0.155	0.185	9.014	0.41	0	10.653	3.014	3.435	3.819	5.427	2.68	6.449	2.719	10.922	4.971	3.085	4.186	10.089
TRINITY_DN17686_c0_g1_i2	AT3G07565.1	4.129	2.43	3.414	5.353	6.569	3.209	4.644	3.903	1.578	3.742	4.41	1.068	3.98	0.638	1.943	6.35	9.588	4.004	2.881	5.851	0.64	2.189	1.634	1.824
TRINITY_DN10652_c0_g2_i1	AT2G31130.6	2.151	2.778	1.121	6.438	4.457	4.122	6.907	2.878	3.32	3.725	2.777	4.045	1.041	1.318	1.6	4.363	3.135	3.378	3.17	3.849	4.293	2.842	1.621	7.186
TRINITY_DN8652_c0_g1_i18	AT2G32040.1	4.855	6.081	12.628	2.897	2.317	5.303	3.976	1.088	5.38	2.902	1.837	4.829	0.707	0.778	7.316	0.295	0	2.392	0.071	0	2.499	0.137	0.184	2.546
TRINITY_DN23257_c0_g1_i6	AT1G68590.1	54.529	25.736	60.243	39.847	17.647	54.679	49.032	21.488	49.398	32.896	31.957	30.816	58.115	131.996	80.683	43.967	78.068	50.092	46.513	31.89	22.901	47.298	30.487	23.9
TRINITY_DN2514_c0_g1_i11	AT1G62710.1	13.567	19.507	25.823	6.328	3.992	8.432	6.028	3.745	7.607	4.564	3.059	12.211	17.983	15.103	17.905	6.604	7.239	11.288	10.95	8.826	13.625	9.553	8.374	11.936
TRINITY_DN9778_c0_g2_i5	AT4G11070.1	44.459	15.919	16.41	0	0	0	0	2.389	0	0	3.209	0	2.842	13.797	0	0	0	0	0	3.381	0	0	1.27	0
TRINITY_DN804_c0_g1_i18	AT1G64790.1	0	0	0	0	0	1.339	0	0	0	0	0	1.219	0	0	2.261	0	0	0	0.422	2.115	1.008	0	5.104	1.816
TRINITY_DN1277_c0_g1_i12	AT1G53430.1	0.322	0.19	0	0.932	4.544	1.898	0	2.626	1.818	0.609	3.449	3.032	0	0.124	0.242	1.571	0	1.984	1.64	1.108	2.316	1.872	0.666	1.755
TRINITY_DN12335_c0_g1_i1	AT1G50250.1	103.553	69.453	73.444	8.73	9.98	9.884	3.326	8.676	4.126	3.639	5.388	2.792	92.945	117.033	102.067	13.074	7.549	12.894	5.187	4.644	6.31	6.114	6.309	6.413
TRINITY_DN4545_c0_g1_i6	AT1G08570.1	93.541	50.445	98.018	59.288	30.01	53.848	47.795	49.654	65.935	25.795	46.859	22.138	138.604	214.468	152.448	64.253	70.43	83.311	52.305	39.675	45.136	44.802	42.896	33.238
TRINITY_DN2109_c1_g1_i17	AT3G45630.2	35.204	26.312	23.342	18.507	22.287	14.38	15.532	13.168	13.512	17.271	12.861	13.738	28.465	19.407	24.957	20.457	21.044	21.443	16.091	12.183	11.239	12.719	14.447	14.893
TRINITY_DN4962_c0_g1_i5	AT2G01120.1	0	0	0	0.442	1.422	1.753	0	0.454	0	1.323	0	1.559	0	0.331	0	0	1.675	0.446	2.632	0	0.862	1.101	0.637	0
TRINITY_DN7841_c0_g1_i5	AT1G11340.3	19.081	21.158	20.433	11.217	6.509	5.785	14.328	9.697	2.829	5.342	3.064	6.89	28.205	18.861	18.164	18.338	0	10.3	6.323	2.911	7.416	9.391	6.457	9.949
TRINITY_DN10682_c0_g1_i10	AT3G24503.1	7.672	27.802	30.776	7.868	26.88	26.966	14.049	33.887	20.604	29.419	32.039	43.128	22.464	17.915	25.188	8.678	12.144	11.289	40.369	39.37	39.518	38.721	36.567	52.738
TRINITY_DN28046_c1_g1_i1	AT1G71140.1	0.046	0	0	0.278	0.063	0.079	0.132	0.319	0	0.185	0.319	0	0	0	0	0	0	0.177	0.06	0	0.526	1.144	2.471	1.19
TRINITY_DN36551_c0_g2_i4	AT4G10310.1	0	0	0	0	0.065	0	0	0.328	2.883	0.254	0.656	5.216	0	0	0	0	0.107	0	2.046	0.357	0.703	1.124	0.945	0.708
TRINITY_DN1969_c0_g1_i3	AT1G71480.3	6.212	7.731	5.721	0.936	2.008	0	0.908	0.657	0	1.142	0.649	0.96	6.126	3.39	5.943	1.698	1.386	0.496	0	0	0	0.213	0.261	0
TRINITY_DN1170_c0_g1_i15	AT1G65580.1	13.601	11.352	16.368	32.472	19.31	31.208	13.873	29.061	39.567	4.938	13.111	7.668	11.54	8.592	12.569	39.48	34.068	66.181	17.886	31.604	22.053	17.273	14.332	6.913
TRINITY_DN3019_c0_g1_i3	AT4G28200.1	3.11	5.928	1.917	3.619	7.081	3.235	4.436	8.054	4.744	8.929	9.061	6.729	3.329	1.305	3.118	3.405	2.966	1.714	4.286	4.159	5.608	4.997	5.352	4.698
TRINITY_DN3979_c0_g1_i1	AT1G64940.1	0.097	0.157	0	1.07	3.375	1.843	0.873	3.611	4.178	5.24	2.836	6.823	0.668	0	0.166	0.814	1.033	1.637	3.611	1.907	5.866	5.857	3.653	6.724
TRINITY_DN6947_c0_g1_i29	AT4G14330.1	0.188	0.338	0	1.587	3.991	2.257	0	1.522	1.983	0.47	0.307	2.376	0	0.411	0.817	0.808	1.98	0.278	2.838	3.165	2.114	0.709	1.862	1.823
TRINITY_DN59162_c0_g1_i1	AT4G38250.1	0.93	4.436	1.242	1.767	1.478	0.955	0.939	0.238	0.509	1.184	0.408	0.877	1.95	7.484	0.568	0	0	0	0.37	4.743	0	1.959	1.421	0.649
TRINITY_DN11868_c0_g1_i1	AT5G62390.1	67.442	36.994	55.432	68.284	174.519	108.284	66.833	109.265	137.211	89.063	65.779	99.408	27.193	20.817	29.559	68.228	94.591	54.472	106.306	101.586	135.451	56.037	74.159	88.276
TRINITY_DN22644_c0_g1_i9	AT5G02010.1	0.145	0.336	0.081	0.152	0.124	0.057	0.313	0.573	0.76	0.443	0.54	0.978	0	0	0.105	0	0	0	0.396	0.978	0.941	0.662	1.324	0.888
TRINITY_DN8935_c0_g1_i11	AT4G32440.3	12.786	21.374	19.447	10.326	7.361	15.317	13.073	5.787	5.93	4.905	7.694	4.959	19.222	25.126	15.115	13.05	10.829	11.511	7.769	6.971	6.54	7.977	7.519	5.048
TRINITY_DN5772_c0_g1_i30	AT5G35560.1	3.382	2.701	3.22	1.219	0.756	1.02	0.613	0.255	0.697	0.75	1.49	1.231	1.91	3.382	1.811	2.264	0.594	1.042	0.553	0.984	0.786	0.752	1.07	0.564
TRINITY_DN5156_c0_g1_i9	AT3G02830.2	10.045	4.076	7.725	4.716	1.261	3.843	5.376	2.085	5.308	5.166	3.519	3.266	8.477	7.261	10.557	6.076	4.613	7.112	4.214	4.032	2.869	4.346	4.885	4.51
TRINITY_DN11380_c0_g3_i1	AT3G54540.2	8.157	9.558	14.362	15.444	24.839	16.584	18.552	31.895	20.945	19.552	22.326	25.944	12.307	12.116	11.256	12.832	20.607	19.302	21.485	25.334	30.499	13.764	28.652	29.21
TRINITY_DN2210_c0_g1_i12	AT5G03280.1	0	0	0	0	0	1.443	0	0	0	0	0	1.378	1.152	0	0.735	0	0	2.608	0	0	0	0	1.027	0
TRINITY_DN11386_c0_g1_i1	AT5G11720.1	0	0	0	0	0	0	0	0	0	0	0	0	1.777	1.354	0	0	0	0	0	0	0	0	0	0
TRINITY_DN18630_c0_g1_i3	AT2G37650.1	0	0	0.782	0	0.533	0.764	0.546	0.741	0.271	0	0	0	0.407	0	0	0	0	0	0.422	0.654	0.948	0.573	0.977	0.741
TRINITY_DN978_c0_g1_i2	AT5G58430.1	10.585	9.385	14.157	3.911	4.718	5.007	3.185	3.645	3.777	3.586	3.044	3.6	9.351	8.209	9.004	3.687	5.431	3.229	2.732	4.622	3.8	2.621	2.747	3.757
TRINITY_DN989_c0_g1_i28	AT3G48000.1	0.926	0.587	0	0	0	0	0	0	0.555	0	0	0	0.524	3.828	8.1	0	0	0	0	0	0	0	0	0
TRINITY_DN4739_c0_g1_i15	AT3G47590.1	14.122	9.585	6.363	9.002	7.555	4.038	13.701	10.106	5.123	11.908	10.337	8.548	4.782	2.397	4.32	7.245	3.294	3.478	4.403	3.321	5.554	9.786	6.487	5.71
TRINITY_DN585_c0_g1_i102	AT4G34090.1	1.558	0.732	0	0	0.335	0	0.568	0	0	0.26	0	0	0.465	3.536	1.257	0	0	0	0	0	0	0.616	0.243	0
TRINITY_DN8588_c0_g1_i9	AT2G29420.1	0.104	4.152	0	10.978	7.972	8.571	7.266	42.219	28.327	11.366	16.107	14.31	0.474	3.134	6.764	3.787	12.829	29	2.367	3.78	38.852	3.757	3.586	55.894
TRINITY_DN8083_c0_g1_i58	AT1G30520.2	1.874	2.408	1.148	1.444	0.988	0.333	0.508	0	0	0	0.251	0.194	0.489	1.163	2.148	0	0.199	1.307	0	0.167	0.373	0	0.393	0
TRINITY_DN1656_c0_g1_i12	AT4G31790.2	0	0.227	0	0	2.555	0.474	0	2.045	0.546	0	4.657	0	0	0.183	0	1.472	2.33	1.729	1.909	2.456	1.356	3.024	2.588	0
TRINITY_DN15246_c0_g1_i11	AT5G63380.1	30.889	45.236	46.433	21.163	36.922	29.455	20.377	20.603	12.585	8.15	10.433	7.148	46.389	21.642	30.895	47.839	57.072	32.01	17.902	28.475	15.5	21.966	24.725	12.503
TRINITY_DN26602_c0_g1_i2	AT1G02460.1	0.039	0.055	0	0.403	0.105	0.261	0.055	0.728	2.085	0.051	0.225	0.318	0	0	0	0.095	0.345	0.146	0.5	0.144	0.892	2.124	0.238	0.988
TRINITY_DN7926_c0_g1_i7	AT3G45640.1	45.105	32.384	23.252	6.585	2.651	1.946	7.185	3.641	0	3.749	4.757	0	25.625	34.87	22.918	2.363	2.152	3.368	1.042	3.667	2.19	3.179	3.209	2.683
TRINITY_DN8035_c0_g1_i4	AT3G13120.3	11.086	4.756	10.891	7.166	4.433	4.975	4.617	0.89	4.578	2.881	3.27	3.071	10.415	20.02	14.793	4.795	7.983	8.291	3.102	3.582	3.348	3.77	3.315	2.857
TRINITY_DN11693_c0_g1_i2	AT1G76410.1	15.032	20.336	45.443	16.402	16.351	26.787	9.762	16.708	16.517	22.479	9.148	17.036	16.145	30.827	26.196	16.565	17.066	30.257	7.802	12.867	11.357	9.347	7.097	12.031
TRINITY_DN23737_c0_g2_i2	AT5G06530.3	5.567	26.016	0	0	0	0.885	0	0.575	0	0.896	0	1.694	2.843	11.722	8.735	0.415	0	0.715	0	0	0	0	0	0
TRINITY_DN5872_c1_g2_i1	AT1G79670.1	0.323	0.131	0	0.69	1.51	0.782	1.568	6.981	1.731	1.352	3.225	2.476	0.515	0.13	0.574	0.908	0.103	0.614	0.54	1.036	1.674	1.034	1.044	2.207
TRINITY_DN57820_c0_g1_i2	AT2G34540.2	0.727	1.74	5.458	2.642	0	2.283	0.323	0	1.035	0	0	0	1.207	0	1.097	1.206	0	3.734	0	0.368	0.235	0.275	0	0
TRINITY_DN18760_c0_g1_i1	AT4G36780.1	43.433	33.777	51.438	55.989	43.38	37.614	55.473	38.6	60.977	92.859	42.807	68.641	18.427	37.26	28.588	47.204	45.073	35.012	55.545	74.75	49.611	51.905	65.331	77.435
TRINITY_DN1932_c0_g1_i9	AT5G18440.2	0	0	0	0.525	0.792	0	0	1.04	0	1.495	0.972	1.01	0.517	1.345	0.88	0	0.507	0.275	0.771	0	1.741	0.238	0	0
TRINITY_DN7755_c0_g1_i40	AT1G22150.2	17.28	20.05	35.56	7.679	13.483	10.102	9.028	3.789	3.581	1.289	3.428	1.496	14.562	16.285	22.699	13.748	12.13	12.336	4.65	3.966	5.799	1.078	3.707	3.842
TRINITY_DN2292_c0_g1_i13	AT1G66250.1	26.365	22.578	30.609	16.701	14.128	18.021	11.642	5.411	5.548	11.056	2.399	6.519	29.147	28.398	35.747	19.865	25.776	20.038	5.609	9.177	10.283	6.24	4.506	8.233
TRINITY_DN9270_c0_g1_i27	AT5G11810.1	0.773	0	0.321	1.239	0.388	2.135	2.376	4.45	1.174	1.931	1.234	2.069	0	0	0	2.613	0	3.157	3.925	1.579	1.856	2.56	2.584	1.506
TRINITY_DN33028_c0_g1_i2	AT5G66240.2	0.081	1.338	0	0	1.639	0.103	0	0.461	0	0.103	0	0	1.319	1.291	0.476	1.273	0.973	1.928	1.835	0.547	1.348	1.589	1.124	0
TRINITY_DN25405_c0_g1_i6	AT1G51550.1	19.201	20.091	16.754	41.165	54.065	41.132	37.704	31.364	22.635	13.96	16.934	11.075	25.281	18.911	27.676	43.554	55.06	75.988	15.481	22.811	25.891	14.314	17.504	16.566
TRINITY_DN34034_c0_g1_i1	AT2G23630.2	0	0	0	0.356	0.054	0.807	0	0	0	0	2.589	0.983	0	0	0	0	0	0	0.413	0	1.977	6.513	1.671	0.482
TRINITY_DN1198_c0_g1_i10	AT3G19340.1	7.58	6.297	4.919	1.447	0	0	2.637	3.034	0	2.61	1.587	0	2.572	0	1.502	0	0	0	0	1.79	0	0	3.783	1.904
TRINITY_DN1508_c0_g1_i13	AT5G02970.1	2.781	2.526	1.81	1.508	2.116	2.465	1.547	3.999	2.736	1.904	4.085	2.797	2.951	2.992	1.898	1.311	1.679	1.192	2.23	5.512	5.247	3.525	5.911	3.211
TRINITY_DN3437_c0_g1_i1	AT1G67030.1	4.561	7.6	2.905	14.053	6.771	7.199	11.157	2.071	3.932	11.153	5.45	5.559	8.541	24.788	23.471	11.389	17.705	39.794	5.524	11.673	9.405	4.535	9.385	10.679
TRINITY_DN20385_c0_g1_i4	AT2G46310.1	0.057	0.081	0	0	0.47	0	0	0.789	0.401	0.306	1.01	0	0	0	0	0.424	0.129	0.109	1.121	0.482	1.241	1.096	0.631	0.853
TRINITY_DN7329_c0_g1_i5	AT5G42070.1	0	0	0	0	0	0.85	0.799	0	0	0	0	0	15.212	10.095	10.051	5.466	1.024	2.287	1.129	0.755	0	0.644	1.4	0.149
TRINITY_DN10848_c0_g1_i4	AT3G06483.1	9.157	5.27	7.744	4.494	0.709	1.594	2.291	0.595	2.483	1.241	1.851	1.594	4.569	9.964	3.53	1.702	3.719	0.909	1.142	2.241	1.463	0.762	4.57	1.77
TRINITY_DN28807_c0_g1_i2	AT3G13080.2	0.472	0.122	0.97	0.706	0.915	1.6	0.366	0	0	0	0.492	0	0	0	0	0	0	0	0.391	0.552	0.486	0.818	0.478	0.232
TRINITY_DN3145_c0_g1_i35	AT3G61440.4	0	0	0.183	0	0	0.123	0	2.522	0	0	8.768	2.795	0	0	0	0	0	0	0	3.511	2.703	0	4.181	5.655
TRINITY_DN12795_c0_g1_i1	AT3G52590.1	99.697	90.636	119.41	192.978	191.006	230.829	183.626	236.879	318.003	260.019	220.145	213.611	77.587	176.938	161.046	229.902	346.88	283.981	339.302	284.197	331.776	259.006	177.001	218.459
TRINITY_DN19720_c0_g1_i3	AT4G21390.1	0.232	0.254	0	0	2.2	0.366	0.816	0.363	0	2.233	1.565	4.006	0.689	0	0	0	1.037	0	0	0	0.971	3.05	0.873	1.634
TRINITY_DN5877_c0_g1_i1	AT5G13200.1	20.373	23.168	11.147	5.664	2.023	2.905	12.063	5.484	3.272	9.561	6.918	5.082	12.646	2.384	16.536	3.577	2.026	3.107	5.98	0.539	2.851	6.693	0.921	5.451
TRINITY_DN5962_c0_g1_i19	AT3G13920.1	54.445	27.66	96.399	69.354	42.82	87.724	63.873	30.386	130.2	88.094	27.335	63.021	106.757	205.432	82.463	91.193	127.035	127.812	52.553	38.488	68.946	38.649	29.924	75.693
TRINITY_DN6581_c0_g1_i1	AT2G41740.2	2.645	1.939	2.063	9.861	3.016	4.497	5.656	0.566	5.369	5.698	6.574	3.725	3.476	0	1.96	9.128	2.858	3.364	8.356	4.829	6.1	6.607	11.964	3.983
TRINITY_DN15607_c0_g1_i2	AT1G19360.2	7.988	5.875	8.67	21.449	12.02	21.382	22.88	18.175	16.234	27.458	19.438	19.461	6.196	8.911	10.285	15.894	19.489	17.064	16.894	13.891	14.365	19.018	15.017	14.63
TRINITY_DN2710_c0_g1_i4	AT1G08290.1	31.723	66.834	17.206	50.492	50.329	43.047	73.901	45.792	20.466	34.882	53.42	20.736	37.427	37.612	34.893	57.63	48.32	46.749	24.708	21.416	22.388	25.415	27.67	25.716
TRINITY_DN42660_c0_g1_i2	AT3G06240.1	0.48	0.204	0.115	0.79	0.196	0.406	1.16	0.66	0.8	2.492	2.254	1.287	1.178	0	0.298	0	0.537	1.277	0.168	0.269	0.757	0.76	0.416	1.166
TRINITY_DN959_c0_g1_i3	AT3G19960.5	10.555	8.45	5.078	3.967	4.871	3.821	3.421	3.338	3.21	5.404	4.056	8.408	6.515	3.132	7.933	2.151	3.805	2.231	4.84	4.304	6.902	4.651	8.493	5.269
TRINITY_DN12921_c0_g1_i14	AT3G62290.3	23.22	30.194	42.351	6.253	8.374	10.097	5.54	6.757	7.119	4.047	2.896	3.709	29.976	94.326	48.595	13.224	16.461	17.762	4.051	3.992	3.461	2.846	3.292	6.838
TRINITY_DN187_c0_g1_i1	AT3G23750.1	4.309	8.473	16.372	3.244	6.396	7.24	2.052	3.197	4.96	4.909	1.541	10.74	11.927	5.442	7.845	0.475	1.728	1.49	3.842	3.624	8.332	2.42	1.92	4.223
TRINITY_DN28962_c0_g2_i1	AT1G49870.1	0.247	0.545	0.148	0.462	1.895	0.733	0.352	0.426	0.772	0.618	0.177	1.021	0	0.087	0.385	0.989	0.692	0.353	1.084	1.041	2.344	0.588	0.919	0.585
TRINITY_DN24149_c0_g3_i1	AT2G18400.1	7.302	6.149	5.833	6.894	6.524	7.514	9.507	6.097	13.608	14.432	10.136	10.744	7.163	8.329	9.327	6.617	8.354	9.748	15.268	14.471	14.537	11.376	6.831	8.906
TRINITY_DN7033_c0_g2_i2	AT2G29500.1	23.847	11.247	18.652	16.276	8.106	19.287	21.633	12.314	9.779	11.116	6.693	6.034	21.247	12.499	32.007	18.405	13.653	23.22	13.173	8.608	19.632	6.116	6.629	5.979
TRINITY_DN8641_c0_g1_i1	AT3G12780.1	254.037	184.407	206.569	9.896	17.643	47.106	4.458	7.19	11.546	13.098	10.124	18.34	343.604	328.498	399.417	7.489	34.928	23.506	20.287	19.413	19.841	6.704	11.391	18.831
TRINITY_DN105388_c0_g2_i5	AT3G45050.4	12.059	7.497	6.768	7.076	3.655	5.294	7.231	1.457	1.568	3.443	2.512	0.424	12.765	26.387	22.079	8.75	8.263	19.659	2.042	1.964	1.839	3.227	0.798	2.038
TRINITY_DN10599_c0_g1_i8	AT1G70090.2	12.006	6.03	31.708	2.45	3.723	5.792	2.073	3.962	3.186	2.211	1.025	1.912	2.436	6.423	6.022	2.397	8.307	4.191	1.607	4.986	2.837	1.452	2.543	2.245
TRINITY_DN10878_c0_g1_i12	AT1G31360.6	5.766	3.866	7.893	1.598	2.325	2.045	1.756	1.822	1.883	1.554	1.155	2.231	4.001	4.12	4.003	1.319	1.379	2.052	2.028	2.257	2.141	2.196	1.593	1.692
TRINITY_DN6176_c0_g1_i3	AT4G00150.1	5.267	1.47	4.611	5.008	4.636	5.44	6.363	2.959	5.394	4.948	3.468	4.278	3.435	2.128	3.528	3.808	4.231	5.867	4.892	6.946	7.209	6.651	6.377	5.99
TRINITY_DN9041_c0_g1_i1	AT2G25490.1	96.042	135.074	174.266	74.781	61.005	50.958	70.408	53.844	88.608	113.397	36.233	67.982	129.696	170.225	189.319	63.482	75.467	113.153	45.487	55.473	86.52	41.552	33.975	97.205
TRINITY_DN2308_c0_g1_i4	AT3G55340.1	0.741	2.789	0.852	0.668	4.208	0.644	0.447	4.559	1.657	1.985	4.173	2.298	0.484	0.695	1.302	2.065	2.139	1.252	2.467	2.519	2.793	1.864	1.941	3.596
TRINITY_DN15921_c0_g1_i3	AT1G11660.2	0	0.164	0	0.335	0	0	0.699	0	0	0.39	0.722	0.579	0	0	0	0	0	0.112	0.284	0	0	0	0	0.082
TRINITY_DN189_c1_g1_i2	AT4G09510.1	15.632	12.945	6.986	24.812	29.471	20.249	33.165	47.07	24.764	36.812	50.739	33.505	11.823	13.517	14.583	26.541	23.422	33.499	28.789	31.682	28.653	39.845	37.754	25.798
TRINITY_DN44803_c1_g1_i2	AT5G64250.2	0.136	0	0	0.395	0	2.954	0.123	0	0.459	0	0	0.219	1.738	1.199	3.759	0.426	2.823	4.623	0	0	0.447	0	0.322	0.605
TRINITY_DN3904_c0_g1_i15	AT1G21410.2	39.143	46.254	70.475	59.346	41.067	49.904	63.337	57.113	76.118	20.95	48.032	30.478	74.97	68.93	56.469	82.786	65.401	96.241	99.488	76.6	71.784	49.517	68.937	38.167
TRINITY_DN7445_c0_g1_i14	AT2G40290.1	9.44	10.656	4.673	11.634	16.549	9.74	15.942	16.873	11.195	16.143	23.183	12.914	6.805	9.876	5.804	10.879	9.314	6.763	16.368	16.871	9.912	16.792	17.195	11.283
TRINITY_DN19959_c0_g1_i2	AT4G12800.2	697.235	337.747	867.14	143.929	104.138	367.988	44.893	37.655	164.419	15.851	30.154	55.983	949.635	2163.32	1555.09	464.525	728.277	679.992	106.97	72.071	79.049	85.769	31.836	65.516
TRINITY_DN11103_c0_g1_i6	AT5G55730.2	10.734	15.526	6.459	16.862	33.505	20.851	17.672	18.377	17.049	35.451	20.599	29.256	8.806	4.018	8.83	17.964	27.098	11.614	24.373	23.941	28.528	32.467	18.396	18.886
TRINITY_DN521_c0_g1_i4	AT2G47260.1	7.031	5.443	7.037	30.631	33.206	40.998	42.288	43.426	41.317	32.761	42.907	32.049	3.235	9.138	11.816	31.991	67.16	79.603	33.982	40.457	36.286	28.976	34.154	32.784
TRINITY_DN14552_c0_g1_i6	AT3G23240.1	0	0	0	8.015	6.481	2.491	69.192	117.91	10.388	12.333	47.831	10.693	0	0	1.406	4.991	0	4.079	7.946	18.385	7.558	9.96	9.728	7.154
TRINITY_DN11622_c0_g1_i5	AT1G06690.1	0	40.771	0	0	6.46	0	0	1.143	0	0	0.304	0	0	56.702	42.115	0	7.964	8.518	0	2.076	1.621	0	0.545	0.737
TRINITY_DN12875_c0_g2_i9	AT1G56010.2	0.576	0.634	0.153	3.157	2.529	1.367	8.636	4.278	3.867	10.159	12.705	7.648	0	0.541	0	1.779	3.147	1.824	7.567	3.709	3.86	9.909	7.627	9.318
TRINITY_DN1631_c0_g2_i1	AT5G02140.1	26.964	48.939	87.818	11.771	20.89	13.567	14.05	8.831	20.474	4.536	2.947	6.889	6.052	5.89	22.427	16.592	23.665	20.78	6.519	6.382	14.053	4.457	5.343	10.142
TRINITY_DN11304_c0_g1_i5	AT3G61080.1	11.544	11.601	6.681	4.184	5.483	5.152	4.215	5.955	2.905	2.273	6.376	3.195	8.759	8.26	8.676	11.828	5.607	5.934	5.265	3.751	3.276	7.007	5.068	3.945
TRINITY_DN18266_c0_g1_i4	AT5G51720.1	14.626	29.043	25.95	1.135	1.184	3.858	0.923	0.555	1.132	1.006	1.36	1.348	37.581	51.553	35.752	5.052	3.63	2.471	3.809	1.824	1.872	3.19	1.073	0.645
TRINITY_DN13099_c0_g1_i6	AT3G16500.1	1.914	2.415	1.852	3.829	3.663	3.009	3.58	0.866	0.768	0.984	1.795	1.316	3.047	2.369	2.451	1.897	1.201	2.619	1.002	0.879	0.872	1.202	1.266	1.042
TRINITY_DN6957_c0_g1_i1	AT2G33540.1	12.127	10.014	11.764	3.066	5.273	10.228	1.753	4.669	4.446	2.321	3.344	6.965	8.225	8.297	10.488	5.132	3.91	4.101	3.021	5.745	3.516	2.888	4.228	2.714
TRINITY_DN90624_c0_g3_i2	AT5G24380.1	1.998	0.557	0	0.735	0.178	2.828	0.326	0.338	1.227	0.262	0	0.27	0.95	3.052	5.228	0.322	0.733	4.732	0.17	0.061	0.481	0.11	0.203	0.486
TRINITY_DN14462_c0_g1_i31	AT4G15820.1	5.236	6.734	6.74	3.406	5.94	5.593	5.176	5.546	5.533	4.35	4.216	7.161	4.983	4.812	4.024	3.044	3.4	2.748	3.727	5.142	4.079	3.19	4.351	5.059
TRINITY_DN7230_c1_g1_i5	AT5G26910.4	0.046	0.135	0.165	0.173	0.453	0.654	0.227	0.544	0.421	0.193	0.446	0.758	0	0	0.122	0.298	1.255	0.201	1.309	0.386	1.184	0.819	0.798	1.838
TRINITY_DN11372_c0_g1_i33	AT3G14470.2	9.729	3.937	5.438	5.319	4.309	7.186	4.827	8.069	8.331	10.806	5.465	13.922	2.013	0	1.538	6.388	3.41	0.919	6.429	2.925	5.418	8.684	5.077	4.199
TRINITY_DN82327_c0_g2_i2	AT5G35370.1	0.055	0	0.133	0.248	0.377	0.094	0.394	0.334	0.461	0.959	1.047	0.971	0.124	0	0.129	0.272	1.177	0.263	0.395	0.259	0.5	0.836	0.582	1.084
TRINITY_DN2054_c0_g2_i4	AT5G01020.1	0	0	1.294	1.009	3.089	11.96	6.054	0	4.828	0	0	0	0	0	0	5.682	0	6.141	4.549	4.101	0	7.236	4.022	5.367
TRINITY_DN4453_c0_g1_i1	AT5G14700.1	10.209	2.955	3.254	3.285	2.426	1.474	1.371	0.178	0.873	1.387	0.954	1.506	0.698	5.825	9.102	0.77	0.233	0.478	2.721	3.128	2.347	3.265	4.678	1.127
TRINITY_DN16007_c0_g1_i1	AT1G14700.1	0.61	1.92	0.195	0.274	0.117	0	0.405	0.15	0.156	0.575	0.208	0	0.16	0	0.515	0	0	0	0	0.118	0.267	0.114	1.061	0.098
TRINITY_DN9289_c0_g1_i3	AT1G33265.1	6.916	1.29	33.349	3.247	2.859	11.295	4.389	1.607	10.376	5.334	1.003	8.122	0	6.245	0.504	0	0.717	0	0	1.487	0	0	2.028	0
TRINITY_DN3185_c0_g1_i10	AT4G28600.2	9.969	9.063	8.429	8.008	9.495	8.966	7.775	5.732	3.78	7.916	7.98	7.788	5.463	2.185	2.927	6.263	5.637	3.853	2.549	4.379	3.467	5.087	4.911	5.738
TRINITY_DN71949_c0_g1_i1	AT5G53460.3	0	0	0	0	0	0	0	0	0	0	0	0	1.378	4.656	3.551	0	0	0.394	0	0	0	0	0	0
TRINITY_DN232_c0_g1_i16	AT3G17860.1	9.939	7.908	12.582	19.43	9.371	6.854	14.295	17.623	18.333	12.577	19.639	8.002	7.631	9.883	17.357	24.488	24.659	35.531	16.197	24.59	9.161	24.584	17.83	21.751
TRINITY_DN63877_c0_g1_i1	AT4G18425.1	0	0	0	0.473	0	0	0	0.72	6.165	0.699	0.361	1.953	0	0	0	0	0	0	1.647	2.169	1.577	1.306	1.174	1.667
TRINITY_DN23261_c0_g1_i81	AT5G19500.1	4.528	2.367	0	0.586	0.261	1.53	0.457	0	0.282	0.646	0.203	0	8.213	3.603	2.385	0	0	0	0.698	0	0.469	0	0	0
TRINITY_DN8363_c0_g1_i1	AT4G29950.2	13.941	18.506	12.454	19.26	19.902	9.693	20.402	19.913	28.568	19.607	25.292	32.942	10.45	9.358	8.729	17.395	15.482	16.086	21.349	22.367	28.08	20.996	31.616	23.691
TRINITY_DN8173_c0_g1_i2	AT3G22910.1	3.669	1.367	4.303	0.668	1.805	1.156	0.493	2.68	1.802	0.811	1.895	2.695	0.093	0.281	0.611	0.643	1.616	1.142	0.558	1.242	0.96	0.767	1.572	1.498
TRINITY_DN5965_c0_g2_i1	AT1G09070.1	45.354	14.906	52.431	2.545	2.82	1.364	3.536	0.66	1.098	2.477	1.641	3.946	41.818	16.463	29.383	2.815	1.493	2.36	3.136	5.473	2.255	2.569	0.376	1.001
TRINITY_DN4049_c0_g1_i6	AT3G18620.1	26.533	18.008	30.632	14.168	9.329	8.915	12.601	7.981	10.347	11.987	14.522	10.997	17.584	23.096	17.762	13.476	6.553	8.857	10.948	8.013	9.612	14.777	11.908	11.757
TRINITY_DN4545_c0_g1_i11	AT1G08570.1	1.549	2.155	3.275	2.261	0.9	2.585	4	0.368	2.324	0.844	0.742	2.733	8.576	7.639	2.496	7.491	0.902	2.147	2.054	0.883	0.571	1.902	0.599	1.128
TRINITY_DN2578_c0_g1_i2	AT2G32580.1	6.754	6.182	4.815	10.215	8.705	8.518	14.136	13.59	7.025	9.524	14.683	9.028	5.854	6.805	8.052	11.494	13.304	7.809	10.29	11.925	13.006	17.317	16.371	15.4
TRINITY_DN3658_c0_g1_i11	AT4G20020.2	6.463	8.156	8.257	6.831	14.773	14.876	7.775	13.5	14.974	11.272	10.762	16.512	13.292	7.687	7.745	13.177	6.375	9.067	17.947	17.712	15.171	15.17	9.008	15.872
TRINITY_DN4404_c0_g1_i1	AT3G27540.1	3.4	5.287	3.87	1.229	0.986	1.294	1.001	1.355	0.649	1.077	0.932	1.518	5.992	7.733	4.47	1.513	2.202	1.261	1.605	2.2	0.807	0.865	1.564	1.157
TRINITY_DN13487_c0_g1_i21	AT1G21580.4	0.079	0.494	0	0	0.824	0.141	0	0.959	0	0	0.59	0	1.416	1.911	1.141	0	0	0.304	0.354	0.443	0.222	0	0.37	0.197
TRINITY_DN5655_c0_g1_i22	AT3G57240.1	67.507	42.462	6.024	273.882	148.859	18.682	115.995	184.752	34.317	24.448	118.148	16.051	16.896	33.855	15.998	133.7	114.96	77.635	40.214	101.291	20.805	55.951	102.428	15.96
TRINITY_DN33_c0_g1_i2	AT2G07050.1	17.681	7.817	6.06	8.29	5.572	7.026	4.541	0.649	0.846	2.243	0.433	0.838	1.231	1.557	9.831	0.714	0.39	4.524	0.113	0.271	1.866	1.071	0.682	1.332
TRINITY_DN14958_c0_g1_i4	AT4G20930.2	22.959	26.606	23.68	31.82	20.107	27.603	30.584	24.328	7.647	18.44	25.528	11.235	34.958	23.468	20.839	46.27	21.669	23.125	14.384	7.936	11.466	28.272	25.627	8.325
TRINITY_DN194_c0_g1_i1	AT2G19520.1	7.749	8.501	4.637	5.691	6.021	5.862	5.475	6.208	4.341	4.066	3.078	1.956	18.809	16.436	13.923	15.888	16.141	14.907	14.442	11.473	10.2	13.896	13.273	12.949
TRINITY_DN2481_c0_g1_i10	AT4G31990.2	23.269	18.543	10.866	12.234	10.912	12.461	8.303	5.961	7.633	7.812	5.956	6.615	21.739	24.527	20.177	11.907	18.041	13.161	11.093	9.931	9.48	8.331	9.595	7.331
TRINITY_DN7230_c1_g1_i2	AT5G26910.4	0.246	0.366	0.977	1.614	3.42	3.411	0.872	1.474	1.725	1.667	1.889	3.138	0.199	0.164	0.45	0.485	1.128	1.098	1.891	2.61	2.276	1.958	1.981	1.687
TRINITY_DN6493_c0_g1_i22	AT1G21700.1	3.856	0	0	3.69	0	0	7.707	0	5.347	4.903	0	0	0	0	0	7.486	0	0	0	0	0	0	0	0
TRINITY_DN7266_c0_g2_i46	AT4G35840.1	2.654	5.397	1.963	0.147	1.461	0.785	0	0.465	0	0.632	0.568	0.63	2.673	4.446	2.351	0.219	0	0	0.439	0.99	0.75	0.698	0.348	0
TRINITY_DN7022_c0_g1_i43	AT2G46915.1	1.82	0.913	0.975	0	0.195	0	0.102	0.293	0.114	0	0.357	0.139	3.263	1.502	2.279	0.445	0.57	0	0.162	0.119	0.17	0.44	0.194	0.196
TRINITY_DN17801_c0_g1_i20	AT4G21790.1	15.035	16.328	20.477	12.335	11.458	11.216	12.737	8.176	12.517	12.874	10.883	13.893	16.626	37.24	20.919	8.942	12.563	16.799	10.062	10.719	15.033	9.1	8.385	14.779
TRINITY_DN828_c0_g2_i5	AT2G39480.1	0.027	0	0	2.178	6.461	8.017	0.04	0.034	0	0	0.021	0.191	0	0	0.051	0.204	16.445	0	0	0.213	0	0	0.024	0
TRINITY_DN13548_c0_g1_i28	AT5G49480.1	8.369	11.515	23.608	3.671	1.969	2.588	2.501	7.979	7.561	12.95	4.499	6.009	4.784	10.041	6.648	2.273	1.9	2.762	10.151	7.231	10.296	5.496	1.951	8.286
TRINITY_DN923_c0_g1_i12	AT3G16840.2	0.683	0.565	0.463	1.098	1.094	1.847	1.08	1.164	0.959	1.284	0.717	1.247	0.113	0	0.19	0.484	0.388	0.13	0.232	0.358	0.248	0.363	0.366	0.473
TRINITY_DN2298_c0_g2_i1	AT1G75130.1	1.184	0.21	0.853	1.505	0.161	1.353	1.979	0.408	1.109	2.485	1.391	3.116	0.925	0.502	0.184	0.801	0.265	0.506	0.769	0.665	2.539	6.822	7.22	5.075
TRINITY_DN770_c0_g1_i10	AT4G04910.1	8.275	17.445	11.618	19.073	29.795	12.254	26.482	18.651	18.661	15.854	22.418	13.213	12.459	14.713	14.141	25.464	20.167	48.747	14.878	7.949	18.727	17.588	12.55	27.25
TRINITY_DN6434_c0_g1_i3	AT1G76490.1	6.079	10.638	13.291	3.504	4.856	3.448	2.584	2.929	2.019	4.975	1.811	6.415	2.422	7.953	16.155	3.34	1.404	3.642	3.24	3.879	4.898	4.597	6.688	4.842
TRINITY_DN4729_c0_g1_i1	AT5G60390.3	352.121	203.464	660.528	660.354	610.715	1085.69	573.904	685.948	1580.38	911.46	444.353	910.736	325.405	709.435	793.42	541.279	1387.73	1201.21	1145.24	1145.5	1363.8	592.869	495.076	884.942
TRINITY_DN21385_c0_g1_i11	AT3G49690.1	0.145	0	0.301	0.699	1.782	0.087	1.342	4.733	1.054	6.275	4.106	3.133	0	0	1.184	0.579	0	1.841	1.191	0.638	4.077	1.885	0.873	3.42
TRINITY_DN33730_c0_g1_i1	AT3G19320.1	13.964	7.484	23.633	17.817	39.631	41.32	10.322	8.106	26.996	6.943	3.083	16.675	12.778	9.046	13.795	12.3	76.503	28.241	8.544	27.251	40.843	10.389	11.446	19.18
TRINITY_DN522_c0_g2_i13	AT3G02470.4	661.093	533.286	1322.52	1491.43	1526.81	1263.82	3441.38	2267.32	3165.15	1128.19	2642.88	1789.01	358.824	347.175	479.4	1111.5	1648.97	1819.6	984.009	2212.51	2258.05	2297.58	4191.52	2706.6
TRINITY_DN10284_c0_g1_i1	AT2G17972.1	21.438	16.038	18.697	6.853	4.405	18.703	8.57	10.662	12.173	5.662	14.016	7.714	20.381	32.237	55.422	11.24	14.646	19.581	8.942	9.343	6.706	11.608	11.852	8.554
TRINITY_DN6845_c0_g1_i13	AT2G21120.1	0.981	0	0	0	0	0	0	1.693	0	1.805	0	1.189	1.994	1.603	0	0	1.209	0	0.801	0	1.975	2.023	1.638	1.983
TRINITY_DN6278_c0_g1_i22	AT3G12720.1	3.592	2.894	0.446	0	0	0	0	0.106	0	0.165	0	0	0	2.62	10.536	0	0.138	0.824	0	0	0	0.139	0.077	0.167
TRINITY_DN19537_c0_g1_i17	AT1G01880.3	3.824	3.007	1.321	1.874	1.858	1.272	2.072	0.497	1.227	2.318	1.287	1.536	6.398	5.254	2.498	2.722	2.5	0.842	1.761	1.325	0.77	2.115	3.032	1.339
TRINITY_DN1945_c0_g1_i13	AT5G66410.1	35.038	32.488	18.596	27.621	22.368	14.914	32.163	31.14	25.277	28.445	35.796	22.837	16.137	13.987	19.396	14.152	11.698	13.941	32.208	25.862	22.458	32.277	42.957	22.342
TRINITY_DN39134_c0_g1_i12	AT3G16490.1	0	0	0	0	0.44	1.068	0	0.301	0.851	0.434	0	0.59	0	0	0.284	0.337	0.307	0	0.466	0.923	0.838	0	0	0
TRINITY_DN2955_c0_g1_i6	AT2G01290.1	0	0	0	1.316	0	4.965	3.919	0	0	0	0	0	0	0	0	4.845	0	0	0	7.8	1.105	0	0	0
TRINITY_DN737_c0_g2_i18	AT3G24440.1	7.109	8.833	6.646	5.629	4.243	4.218	6.88	6.749	4.211	3.732	7.395	4.418	6.872	3.956	4.034	5.142	2.196	2.401	5.081	2.489	3.517	5.701	4.219	3.124
TRINITY_DN69677_c0_g1_i2	AT1G73290.2	0	0	0	0	1.324	1.597	0	0	1.537	0	0.246	0	8.971	3.877	9.311	4.982	2.33	3.012	0.82	1.063	0	1.669	0.739	1.29
TRINITY_DN5978_c0_g1_i10	AT5G53160.2	0.693	0.376	0.455	4.136	1.851	2.451	5.189	3.846	4.714	9.459	5.85	7.671	0.579	1.406	0.696	1.213	2.237	2.528	2.412	6.41	2.654	4.164	8.442	5.073
TRINITY_DN6060_c0_g1_i12	AT5G06720.1	6.402	4.323	3.542	31.062	35.485	32.134	43.689	59.626	37.613	20.15	16.711	19.145	0	0	6.568	4.833	2.915	48.786	9.009	3.853	35.48	4.708	2.362	12.18
TRINITY_DN4727_c0_g1_i31	AT5G57190.2	47.329	31.856	32.05	29.794	24.93	31.139	24.879	19.214	17.175	19.209	17.5	19.534	31.862	27.621	18.514	24.072	13.175	16.962	17.931	18.643	13.456	14.536	15.262	12.75
TRINITY_DN3748_c0_g1_i2	AT5G47490.2	3.528	0	2.652	2.567	3.032	4.395	0	0	8.55	5.706	2.93	3.168	5.548	4.721	0	0	0	0	3.398	8.363	9.451	1.799	3.151	2.948
TRINITY_DN13147_c0_g1_i1	AT3G16060.1	2.732	6.211	3.982	2.667	9.25	4.634	5.058	4.05	3.228	5.04	4.064	5.378	2.114	1.003	1.848	5.062	5.571	5.644	7.892	4.222	4.528	4.833	7.647	4.481
TRINITY_DN24115_c0_g1_i8	AT1G05510.1	0.39	0.308	0	0	0	0	0	0	0	0	0	0	6.956	17.993	3.554	0.267	0	0	0	0	0	0.334	0	0
TRINITY_DN35241_c0_g1_i6	AT1G04250.1	1.16	2.448	0.425	0.128	1.765	1.345	0.739	7.362	0.899	1.146	3.359	0	2.311	0.24	1.813	5.132	5.436	3.202	8.877	5.128	5.073	5.048	6.481	2.429
TRINITY_DN11226_c0_g1_i5	AT2G47590.1	37.274	17.951	28.767	15.551	14.379	11.002	17.099	10.796	13.39	15.054	7.534	7.993	58.463	34.054	65.978	19.589	13.073	28.654	17.875	10.111	19.358	13.584	5.906	20.33
TRINITY_DN6197_c0_g1_i1	AT2G39730.3	160.97	53.612	92.907	6.56	6.957	27.681	5.028	4.256	5.318	6.047	3.173	5.556	120.652	102.648	164.522	11.076	10.178	9.811	9.708	7.146	5.216	5.078	4.536	5.109
TRINITY_DN7738_c1_g1_i1	AT3G04730.1	289.635	336.358	214.118	105.564	141.929	80.803	122.656	113.458	76.2	95.743	94.684	71.717	239.895	183.053	140.398	95.333	101.464	74.58	59.615	84.389	71.323	97.383	100.292	69.161
TRINITY_DN3321_c0_g1_i1	AT4G15560.1	34.994	24.503	18.96	27.969	35.242	14.002	24.656	22.643	9.351	7.869	16.355	6.855	30.886	28.069	18.373	39.218	23.273	19.316	17.991	24.175	14.94	15.846	15.976	10.979
TRINITY_DN38783_c0_g1_i16	AT1G64790.2	0	1.621	0.668	0.469	3.887	5.148	0.359	0.553	5.058	0.299	3.282	3.701	6.436	5.086	1.437	5.428	10.248	10.867	1.913	5.612	4.719	1.375	2.18	3.318
TRINITY_DN2081_c0_g1_i3	AT5G14930.2	39.749	29.083	50.378	25.516	20.28	22.543	26.678	26.057	32.817	44.053	30.243	44.447	23.236	13.037	19.216	16.194	15.287	15.783	25.842	30.055	42.872	32.003	34.415	50.969
TRINITY_DN2901_c0_g1_i2	AT5G24580.2	0	0.484	0	0	34.693	1.75	0	99.555	7.192	0	66.1	3.195	0.161	0	0	38.306	16.242	15.467	54.475	71.09	55.65	48.518	77.612	40.192
TRINITY_DN3666_c0_g1_i13	AT5G49300.1	4.517	1.803	3.63	4.463	2.783	1.4	14.869	10.713	5.843	19.306	12.281	8.27	1.689	0.824	5.267	3.44	3.696	2.526	7.469	4.275	4.958	11.43	8.607	5.985
TRINITY_DN2300_c6_g1_i7	AT3G05290.1	3.97	5.319	0	5.327	5.158	5.274	12.994	10.387	8.709	9.538	19.711	9.099	2.939	0.697	4.316	7.229	2.645	6.101	11.475	12.399	10.113	9.293	13.17	7.986
TRINITY_DN30369_c0_g2_i1	AT1G70250.1	235.935	29.855	100.536	1.492	2.725	4.236	2.102	3.318	4.249	10.391	1.122	2.786	19.689	12.935	62.173	4.872	0	3.775	1.973	15.848	3.615	5.156	6.201	3.985
TRINITY_DN9778_c0_g2_i10	AT4G11070.1	34.79	13.055	26.45	3.653	3.325	2.559	5.266	4.548	7.231	4.116	8.216	7.703	11.022	2.861	7.491	2.452	1.509	3.47	2.44	3.775	5.192	6.244	2.456	5.029
TRINITY_DN208_c0_g1_i4	AT2G13650.3	10.285	7.643	8.555	14.006	11.798	6.951	19.113	12.01	13.931	19.469	18.914	19.925	7.296	7.784	8.617	13.27	9.585	11.691	12.601	10.377	11.452	16.056	17.438	16.682
TRINITY_DN1510_c0_g1_i7	AT5G65140.1	1.3	0.512	0.553	10.327	9.577	5.87	13.655	1.752	2.607	5.93	2.518	1.656	0.547	0	0.935	4.768	3.208	2.675	1.762	3.17	2.226	1.887	5.98	1.951
TRINITY_DN4452_c0_g1_i16	AT1G79620.3	52.064	59.025	42.147	45.173	48.937	26.216	29.097	17.413	26.093	13.923	9.539	8.842	40.671	32.038	85.83	22.066	25.356	78.894	5.338	8.614	28.05	5.709	3.334	14.436
TRINITY_DN3351_c0_g1_i1	AT5G05940.1	0.573	1.011	1.028	3.216	5.286	4.859	3.047	4.139	5.394	6.067	3.587	4.711	0	2.013	1.114	3.512	2.237	2.449	8.588	9.642	7.99	3.886	6.204	6.362
TRINITY_DN42662_c0_g1_i2	AT4G39790.1	1.738	1.2	1.403	0.438	0.956	0.914	0.53	0.168	0.28	0.702	0.852	0.377	1.588	1.34	0.906	0.771	0.174	0.382	0.892	1.49	0.663	1.082	1.547	0.411
TRINITY_DN13054_c0_g1_i1	AT4G19880.1	1.075	1.538	0	5.382	3.467	4.416	6.728	4.036	2.336	6.16	9.963	4.475	1.516	0	0	4.84	4.289	4.246	3.607	1.915	0.988	7.523	5.797	5.926
TRINITY_DN21989_c0_g1_i1	AT4G14860.1	0.658	0.28	0.751	0.14	0.067	0.193	0	0	0	0.137	0	0.323	0.07	0.745	1.765	0	0	0.269	0.292	0.176	0.103	0.28	0.055	0.082
TRINITY_DN6623_c0_g1_i3	AT5G42020.1	52.716	41.247	68.563	109.157	153.28	170.201	103.575	167.601	155.292	147.802	106.987	225.371	34.01	92.735	82.522	118.853	150.572	106.336	207.46	240.125	289.936	143.486	119.738	256.334
TRINITY_DN7197_c1_g1_i1	AT5G57150.2	3.883	4.023	9.11	0	0	1.157	0.665	0	0	0.546	0.419	0	0	0	0.713	1.045	0	0	1.785	2.099	0	1.24	0	0
TRINITY_DN12755_c0_g1_i2	AT5G58520.1	1.266	1.096	1.724	0.348	0.878	1.09	0.069	0.693	1.045	0.64	0.788	1.305	2.841	1.084	1.968	0.525	0.304	0.455	0.661	0.462	0.763	1.133	1.225	0.444
TRINITY_DN4767_c0_g1_i9	AT5G45580.2	7.04	12.666	16.441	14.206	19.076	7.581	13.857	23.813	7.438	7.231	12.577	5.724	8.716	5.857	5.698	7.656	8.317	7.969	12.369	19.045	14.589	7.815	15.42	8.3
TRINITY_DN7693_c0_g1_i14	AT3G10120.1	0	0	0	0.357	0	0	1.544	5.993	0.508	0	13.769	3.365	0	0	0	0	0	0	1.863	0	0.325	2.574	2.803	4.656
TRINITY_DN68373_c0_g1_i1	AT2G01820.1	0.889	0.626	2.654	1.664	2.848	3.019	2.201	0.375	7.451	4.1	1.26	6.832	0.492	0	0.692	1.632	0	3.798	3.196	3.323	9.062	0.82	2.458	4.139
TRINITY_DN761_c0_g1_i4	AT3G21870.1	7.891	1.267	5.462	1.398	0.554	1.377	1.561	0.349	0.847	0.758	0.326	0.587	10.249	18.703	13.966	1.899	2.001	2.087	1.584	1.293	1.242	1.229	0.704	0.658
TRINITY_DN11971_c0_g1_i2	AT1G08200.1	2.945	2.784	2.887	0	0	0	0	0	0	0	0.672	0	0.254	0	3.663	0	0	0	1.05	0	0	0	0	0
TRINITY_DN5164_c0_g1_i22	AT5G24430.1	3.965	1.597	1.524	1.533	0.499	0.238	1.15	0.548	0.655	1.074	1.541	0.288	2.341	2.984	2.452	0.367	0.142	0.672	1.441	0.456	0.57	0.979	0.422	0.692
TRINITY_DN23124_c0_g1_i24	AT2G01670.1	11.078	8.851	12.034	2.277	2.453	1.741	6.291	11.856	2.597	2.662	10.069	3.137	1.641	0.976	3.656	2.379	1.237	2.104	3.697	6.998	7.804	5.429	10.788	7.837
TRINITY_DN3652_c0_g1_i1	AT3G19690.1	1.239	1.417	9.301	3.395	1.305	3.978	0.494	0.43	3.377	4.993	0.334	2.234	0.372	2.469	3.561	0.717	0.186	2.991	0.162	0.623	0.844	0.233	0.206	0.188
TRINITY_DN7816_c0_g1_i7	AT4G03270.1	3.013	5.79	0.661	0.33	0.375	0.373	1.644	0.189	0	2.272	0.378	0	0.246	1.893	3.017	0.135	0.151	0.256	0	0.103	0.188	0.226	0.273	0.312
TRINITY_DN32944_c0_g1_i1	AT1G63440.1	2.641	4.857	3.509	3.458	4.515	3.684	4.377	9.109	6.491	6.079	5.556	7.296	3.118	2.465	2.475	2.951	3.37	3.242	6.712	7.755	7.757	5.708	6.054	8.307
TRINITY_DN6984_c0_g1_i1	AT3G61140.1	30.28	38.598	28.899	30.153	32.472	23.504	30.409	41.236	31.604	42.881	49.562	38.856	11.401	15.724	22.243	27.448	22.753	13.312	43.408	40.382	48.633	52.201	43.922	53.242
TRINITY_DN9721_c0_g1_i11	AT4G39860.4	25.61	26.517	19.509	3.457	5.288	3.777	4.247	3.825	1.507	6.003	4.482	5.466	16.362	32.802	20.716	3.534	3.234	4.619	6.996	4.183	4.762	6.821	5.248	9.745
TRINITY_DN9778_c0_g2_i2	AT4G11070.1	34.38	28.979	74.467	5.649	3.083	7.795	3.987	2.61	7.423	3.944	2.924	6.433	31.009	14.7	36.888	5.23	0.535	8.71	2.63	0	5.942	3.601	0	7.002
TRINITY_DN897_c0_g1_i5	AT1G20030.2	0	0.384	0	2.596	18.731	20.752	0.857	63.225	44.253	0.123	118.214	71.178	0.826	2.784	2.201	128.34	23.16	43.207	20.177	11.852	46.612	117.08	32.747	314.805
TRINITY_DN3551_c0_g1_i102	AT5G43710.1	2.721	1.961	2.769	2.913	0.809	0	0	0.973	1.143	0	1.636	3.816	0	0	0	2.122	0.866	0	1.787	2.719	0	3.533	0	0.674
TRINITY_DN316954_c0_g1_i1	AT3G53720.1	2.549	0.583	0.197	1.68	6.493	1.024	0.858	21.175	2.509	1.534	2.357	1.866	0	0	0.085	0.202	0.184	0.469	0.605	1.025	2.936	1.297	1.289	1.961
TRINITY_DN3849_c0_g1_i1	AT1G12940.1	3.008	2.694	0	1.116	0	0	0	0	0	1.106	0	0	1.636	0	1.217	0	0.164	0	0	0	2.445	0	0	0
TRINITY_DN9175_c1_g1_i20	AT5G61190.4	0	2.902	1.358	0	3.624	1.129	1.282	3.86	1.06	0.118	3.607	1.953	2.168	0	0.614	1.41	1.418	0.678	2.83	3.236	4.303	2.951	4.224	4.982
TRINITY_DN7035_c2_g1_i19	AT4G27290.1	70.852	26.28	34.142	42.611	23.311	24.715	53.116	62.552	23.296	43.261	58.637	44.218	24.862	0	26.397	21.431	17.258	15.061	29.079	20.64	28.054	40.27	38.924	34.559
TRINITY_DN46648_c0_g1_i10	AT2G24520.4	1.025	0.423	3.43	0	0	1.045	0	0.693	0.43	0.271	0	0	2.272	5.665	11.677	0	0.914	1.168	0	0	0	0	0	0
TRINITY_DN16646_c0_g1_i2	AT5G18660.1	19.451	18.715	6.236	5.722	4.813	9.055	7.255	6.993	2.861	1.698	6.515	1.821	17.395	13.841	16.772	5.666	8.01	7.552	5.921	4.312	2.781	6.94	5.359	1.919
TRINITY_DN8528_c0_g1_i4	AT5G60640.1	0	4.868	6.538	0.44	14.592	8.982	0	8.414	5.366	1.074	8.293	8.999	0	0	0.251	0	0.483	0	0.702	0	0.139	0	0.404	0.658
TRINITY_DN10677_c0_g1_i3	AT2G27230.2	2.003	2.236	2.45	0.711	0.511	0.847	0.43	0.345	0.986	0.534	0.718	0.919	1.788	0.495	0.583	0.862	0.448	0.317	1.332	1.358	1.193	0.843	1.456	0.549
TRINITY_DN18138_c0_g2_i1	AT4G08950.1	131.105	64.898	214.52	15.66	18.145	26.571	6.893	2.879	7.774	5.801	4.846	8.038	52.756	77.307	124.276	18.383	43.717	24.136	12.042	12.029	11.016	14.573	8.05	4.958
TRINITY_DN32523_c0_g1_i2	AT2G01660.1	0.614	0	0.897	1.769	2.009	2.222	2.617	2.853	4.011	2.401	1.661	6	0.266	0	1.302	1.237	0.539	2.694	3.994	6.565	6.416	3.145	5.336	5.974
TRINITY_DN3402_c0_g1_i15	AT1G32540.3	13.236	9.46	8.663	17.21	27.714	35.605	10.909	9.31	11.553	10.506	24.477	14.846	17.821	21.949	15.173	46.93	62.364	72.901	8.191	23.992	19.868	13.818	15.653	37.768
TRINITY_DN7736_c0_g1_i10	AT2G22500.1	6.267	1.47	8.057	1.195	0.491	2.735	1.325	0.789	1.368	1.883	0.482	0.948	0.716	1.137	2.293	0.932	0.896	1.644	0.353	1.164	0.724	0.648	1.004	1.003
TRINITY_DN11514_c1_g1_i1	AT3G07040.1	0	0	0.872	0.136	0.124	0.154	0	4.668	1.33	0.604	0.935	1.874	0.203	0	0	0.447	0	0.692	0.829	1.362	1.043	1.229	0.901	2.821
TRINITY_DN3237_c0_g1_i22	AT5G11160.1	11.835	6.361	10.66	24.039	20.143	26.118	21.623	13.768	9.975	12.456	25.714	14.795	5.705	4.029	3.105	21.45	15.87	23.468	12.042	15.807	10.729	27.297	23.157	19.465
TRINITY_DN13140_c0_g1_i12	AT5G48810.1	3.044	1.469	0	19.467	12.828	30.001	4.006	1.3	13.622	12.624	6.408	26.066	0.66	4.18	9.986	8.385	3.318	13.483	46.845	16.781	21.72	32.222	12.95	8.034
TRINITY_DN9387_c0_g1_i20	AT4G05120.2	3.226	3.172	0	1.164	0.529	0	0.304	0	0	0.12	0	0	0.367	3.069	0.182	0	0.355	0	0	0	0	0	0.267	0
TRINITY_DN1885_c0_g2_i1	AT2G23620.1	0	0.806	0	23.32	1.041	2.837	18.706	56.106	1.749	2.943	1080.85	29.024	0	0	0.868	3.402	0.619	1.056	0.729	0.52	2.988	13.495	3.793	352.864
TRINITY_DN10032_c0_g1_i14	AT5G48830.2	0.958	0.681	0.144	0.309	0.225	0.612	0.364	0.225	0.224	0.684	0.376	0	1.356	1.248	0.998	0.777	0	0.58	0.348	0.338	0	0.614	0.236	0.331
TRINITY_DN3985_c0_g1_i12	AT1G30900.1	30.085	16.939	9.355	18.113	17.8	9.275	21.919	25.936	21.323	32.484	23.334	34.605	13.555	15.717	19.625	14.087	7.308	13.394	18.425	27.637	30.025	18.991	16.241	31.308
TRINITY_DN5130_c0_g1_i1	AT5G65650.1	33.28	21.52	31.447	16.161	18.691	11.768	21.338	20.316	11.716	19.947	20.633	17.431	16.938	17.146	17.451	16.577	15.3	8.857	17.822	23.479	20.742	24.086	20.493	12.946
TRINITY_DN136411_c0_g1_i1	AT3G10740.4	0	0	0	0	0	0	0	0	0	0	0	0	3.058	2.902	0.178	0	0	1.306	0	0	0	0	0	0
TRINITY_DN20758_c0_g1_i1	AT1G10800.2	0.199	0.094	0	0.995	0.363	1.465	1.606	3.764	1.109	1.68	2.054	1.097	0.296	1.125	0	1.634	3.569	0.506	1.643	1.741	2.5	2.165	2.881	2.96
TRINITY_DN6816_c1_g1_i7	AT1G74520.2	4.273	6.409	6.826	8.435	16.239	15.162	5.925	5.569	15.439	10.274	3.954	9.077	2.988	8.223	9.103	7.977	11.283	13.788	9.626	8.085	13.305	5.467	6.822	9.723
TRINITY_DN9815_c0_g1_i9	AT5G10610.1	0	0	0	1.661	0	0	0.833	0	0	0.514	0	0	25.192	27.283	31.698	11.359	28.901	24.075	14.884	26.074	40.384	12.663	12.375	29.438
TRINITY_DN8621_c0_g1_i14	AT2G44160.1	42.8	48.919	46.796	100.325	141.048	96.06	101.961	193.208	115.971	233.028	157.169	142.23	37.45	36.273	53.823	81.056	94.032	80.66	130.72	111.604	137.696	111.16	106.119	142.214
TRINITY_DN81405_c0_g1_i1	AT3G58610.3	0.85	0.233	0.263	0.164	0	0.742	0	0.094	0	0	0	0	0.733	1.236	2.675	0	0	0.208	0	0	0	0	0	0
TRINITY_DN65302_c0_g1_i2	AT1G29050.1	0	0	0	0.098	0	0	0.185	2.313	1.361	0.608	1.419	1.268	0	0	0	0	0	0	0.509	1.709	1.115	1.392	1.454	1.232
TRINITY_DN8700_c0_g1_i16	AT2G46090.1	5.853	4.863	5.084	4.569	3.45	2.73	2.296	2.026	2.553	3.784	6.105	2.693	2.114	2.039	5.264	5.741	3.579	3.53	2.557	2.916	1.715	1.831	3.815	4.698
TRINITY_DN13172_c0_g2_i1	AT4G21865.1	5.277	2.551	3.086	3.947	4.036	2.508	5.671	7.394	4.696	6.761	5.227	3.847	1.578	1.27	1.2	3.636	0.863	1.59	2.777	8.065	2.784	3.683	5.018	4.427
TRINITY_DN23523_c0_g1_i6	AT3G14460.1	26.333	16.624	16.549	11.081	8.558	9.679	8.797	5.62	4.749	5.188	3.843	6.929	9.023	0	14.23	2.781	0	3.233	6.023	0	4.996	1.965	0.709	3.218
TRINITY_DN8344_c0_g1_i19	AT5G40500.1	10.361	13.777	8.624	2.249	2.053	2.039	2.343	4.083	0.314	3.18	3.248	2.778	14.01	6.756	9.347	1.841	1.34	1.712	1.567	2.528	3.847	2.039	3.346	2.224
TRINITY_DN23357_c0_g2_i1	AT1G47200.1	57.942	55.676	119.024	57.488	46.672	75.061	49.291	40.837	85.688	61.238	36.9	56.957	81.844	242.562	137.534	75.097	117.787	111.759	67.077	60.273	68.999	47.817	32.254	63.156
TRINITY_DN3748_c0_g1_i10	AT5G47480.1	0	7.361	0	0	0	0	2.191	5.672	2.047	0	0	12.43	0	0	8.27	5.358	17.182	11.551	0	0	11.433	0	0	12.928
TRINITY_DN9113_c0_g1_i14	AT2G14110.1	2.174	2.953	3.431	0.667	3.637	0.39	0.572	7.994	0.923	6.357	4.67	9.384	3.167	0.621	4.549	10.347	1.348	0	13.337	12.5	2.066	15.661	12.898	6.781
TRINITY_DN16595_c0_g1_i7	AT5G49320.1	1.672	2.841	4.542	1.208	1.338	2.315	0.738	1.05	1.322	0.504	0.264	0.119	0.643	0	0.986	1.746	1.935	1.864	0.974	0.755	0.918	0.259	0.642	0.622
TRINITY_DN16728_c0_g1_i1	AT2G16050.1	13.544	16.736	14.775	1.496	1.818	3.388	1.893	0.57	1.738	0.111	0.095	0.343	2.969	2.582	8.808	2.659	3.165	2.533	0.759	1.091	0.858	0.749	0.928	0.786
TRINITY_DN8998_c0_g1_i5	AT3G06980.1	24.576	22.504	27.304	13.799	13.281	22.846	11.558	11.391	12.019	10.755	10.822	13.602	30.282	44.498	32.029	18.694	19.55	18.322	12.475	14.169	11.361	12.368	14.839	12.772
TRINITY_DN2439_c0_g1_i63	AT5G57630.1	0.454	0	0	1.494	3.153	0.665	4.929	4.265	2.673	3.622	6.111	1.96	0.864	2.484	0.613	1.137	2.232	2.244	2.245	1.032	1.882	2.798	1.938	2.796
TRINITY_DN15367_c0_g1_i44	AT3G02060.2	3.404	4.172	2.868	0.736	1.408	0.692	1.341	0.705	0.256	1.557	1.595	0.63	3.429	2.854	3.422	0.806	0.979	0.61	0.884	0.92	0.835	1.089	0.748	1.079
TRINITY_DN8705_c0_g1_i1	AT3G59850.1	0.094	1.54	0.781	2.255	2.486	0.195	2.252	2.747	2.157	4.585	0.483	4.127	0	0	0	1.436	0	0	4.44	0	0	0.436	0	0
TRINITY_DN11697_c0_g1_i38	AT4G33630.3	0.415	0.784	0.402	0.656	0.227	0.761	0.682	0	1.036	0	0.191	0.764	1.221	1.033	1.649	1.442	1.48	1.318	0.323	0.68	0.407	0.512	0.878	0.491
TRINITY_DN44896_c0_g1_i2	AT5G44640.1	9.372	9.904	0.31	0.451	1.815	0.073	0	0.074	0	0.057	0	0	0	4.987	25.045	0	0.096	0.816	0	0	0	0.193	0.32	0
TRINITY_DN17221_c0_g1_i14	AT5G56980.1	0.246	0.949	0.918	0.168	2.259	0	1.016	0.451	0.497	0.15	0.131	0.506	46.026	34.436	37.441	45.048	32.38	52.27	39.151	50.696	65.2	27.929	36.978	40.571
TRINITY_DN8928_c0_g1_i12	AT2G14080.2	1.406	0.765	1.296	1.457	2.511	1.467	1.689	2.216	7.685	0.574	3.086	4.677	0.241	0	0.505	1.593	2.417	1.645	4.085	6.07	5.111	1.829	3.214	3.061
TRINITY_DN7974_c0_g1_i18	AT3G59820.4	7.514	7.747	5.742	2.181	4.016	0.63	1.795	4.426	1.151	2.067	3.98	0.487	8.785	7.1	9.348	2.457	0.28	2.933	5.133	1.07	3.351	2.75	0.645	4.09
TRINITY_DN37260_c0_g1_i1	AT5G01360.1	0.11	0.156	0.263	0.246	0.524	0.186	1.405	3.206	3.09	0.804	1.823	1.133	0	0	0	0.135	0	0.209	0.857	1.747	1.934	1.047	1.428	2.149
TRINITY_DN11187_c0_g1_i1	AT3G48730.1	25.577	18.779	18.963	16.556	12.07	21.291	11.93	12.602	11.452	11.598	9.016	9.337	28.736	40.998	38.637	15.459	24.737	26.023	12.235	10.782	11.791	7.893	10.121	9.665
TRINITY_DN5029_c0_g1_i11	AT4G14746.1	1.61	1.092	0.775	0.233	0.062	0.355	0.443	0.163	0	0.499	0.059	0	0.913	0	1.438	0.505	0	0.615	0	0	0	0	0	0
TRINITY_DN44506_c0_g1_i1	AT4G15940.1	0.074	0	0.178	1.167	0.152	1.132	0.159	0.064	1.006	0.297	0	0.307	0	0	0	0.091	0	0.494	0.145	0.139	0.084	0.125	0.046	0.1
TRINITY_DN18664_c0_g1_i2	AT1G19910.1	1.789	3.726	29.052	4.328	2.037	11.298	1.59	0.957	14.479	5.326	0.959	2.498	1.87	11.565	4.648	0.825	0.208	6.206	0.121	1.571	2.391	0	0.346	1.383
TRINITY_DN505_c0_g4_i1	AT2G01440.1	8.458	8.19	7.94	4.072	2.509	3.885	3.148	2.81	3.116	3.903	3.304	3.905	7.359	5.679	6.874	3.364	2.849	2.646	3.766	3.115	2.658	3.719	3.283	3.47
TRINITY_DN13328_c0_g1_i12	AT1G01080.1	16.255	17.215	18.528	5.771	7.034	10.459	6.731	8.71	8.247	4.886	6.432	6.154	17.399	30.64	33.464	4.049	11.003	11.618	7.363	7.003	6.951	5.071	8.626	7.417
TRINITY_DN5759_c0_g1_i14	AT1G73260.1	0	0	0	220.765	11.373	25.594	95.892	52.817	83.983	12.26	564.854	253.433	0.315	0	0.373	273.014	103.479	95.617	23.772	16.831	17.47	142.734	75.888	589.212
TRINITY_DN94_c0_g1_i12	AT1G34260.3	1.26	0	0	0	2.073	1.338	0	0	0	0	0	0	0	1.147	0	0	0	0	0	0	0	0	0	1.007
TRINITY_DN5567_c3_g1_i3	AT2G40540.5	0.434	1.651	0.853	2.811	2.837	3.103	5.137	3.073	2.049	2.332	5.767	3.276	1.128	0	1.019	3.872	3.605	6.664	3.798	4.248	4.612	3.473	4.975	4.413
TRINITY_DN4858_c0_g1_i2	AT2G20560.1	57	59.195	41.672	29.669	18.051	26	51.366	23.59	20.163	27.968	19.705	20.161	51.348	53.135	51.173	20.12	16.552	22.872	18.561	17.768	21.067	14.455	20.269	22.448
TRINITY_DN1928_c0_g1_i2	AT3G09270.1	0	0	0	6.417	1.01	0.341	14.578	8.771	1.35	22.954	27.001	2.381	0	0	0.46	0.407	1.89	0.983	1.178	0.651	2.552	6.775	0.758	8.233
TRINITY_DN10187_c0_g2_i2	AT4G13540.1	30.226	102.022	40.05	2.056	14.013	7.922	1.364	2.103	1.437	0.546	0.626	1.412	81.587	51.5	48.758	2.021	2.453	4.175	0.537	0.289	4.495	0.31	0.17	2.774
TRINITY_DN11513_c0_g1_i11	AT1G64860.1	39.194	33.848	23.547	1.096	2.178	4.178	0.599	0	0	1.571	0.666	1.086	42.206	38.815	33.919	2.335	3.233	2.254	0	0.216	0	0.652	0	1.269
TRINITY_DN9303_c0_g1_i1	AT2G14910.1	106.725	124.31	86.003	135.387	86.341	93.974	180.155	66.104	68.026	58.986	95.299	53.528	137.589	128.462	107.822	140.369	111.64	145.691	71.293	66.585	57.506	96.059	91.22	57.587
TRINITY_DN3219_c0_g1_i12	AT4G24160.2	21.536	7.124	23.697	5.309	4.284	2.705	6.551	9.115	5.753	5.702	2.881	4.749	8.693	13.247	11.331	5.227	6.741	4.552	6.579	6.471	5.657	4.653	3.513	5.858
TRINITY_DN22504_c0_g1_i23	AT4G27300.1	0.464	0.116	0.67	0.844	0.444	0	1.265	0.501	1.166	2.264	0.556	2.093	0.278	0	0.362	0	0.104	0	0.92	0.087	0.909	0.926	0.288	1.165
TRINITY_DN658_c0_g1_i24	AT2G14520.2	15.051	23.334	19.666	7.589	12.025	7.451	7.599	8.282	5.362	1.609	9.911	5.273	20.028	9.74	10.452	13.507	6.614	11.097	4.84	8.46	8.212	6.885	6.148	7.562
TRINITY_DN22935_c0_g1_i1	AT1G60420.1	0	0	0	0	1.422	0	3.657	15.579	26.395	0.678	3.196	11.798	0	0	0	2.546	0	0	8.989	14.926	2.602	2.591	17.898	2.602
TRINITY_DN9615_c0_g1_i24	AT4G18020.9	8.32	5.725	11.257	5.532	4.921	4.075	3.126	5.715	2.651	4.758	5.195	3.434	8.445	15.345	10.023	4.176	6.075	4.475	2.993	8.779	5.775	5.757	3.568	5.059
TRINITY_DN12458_c0_g1_i16	AT1G22430.2	0.413	0	0	0.503	0.331	0	1.095	0.553	0	1.197	3.284	0	0	0	0	0	0	0	0	0.285	0.914	8.066	13.37	2.297
TRINITY_DN32962_c0_g2_i1	AT5G08250.1	8.021	15.43	1.842	1.155	0.528	0.656	7.473	5.153	3.733	9.781	10.438	10.016	0	15.12	11.01	1.885	1.715	0.732	3.045	0.721	5.575	10.627	3.831	4.119
TRINITY_DN6922_c0_g1_i35	AT2G48010.1	3.735	2.75	1.544	1.542	2.119	2.165	1.385	5.973	3.079	4.548	3.474	3.884	5.114	4.05	5.867	2.355	1.693	4.467	2.061	2.299	2.784	1.002	1.228	2.119
TRINITY_DN9342_c0_g1_i10	AT5G25610.1	23.95	13.784	16.171	383.244	238.123	489.998	266.774	40.007	92.176	125.11	36.029	38.968	84.423	18.307	38.86	439.772	437.095	353.435	98.01	79.007	114.551	96.27	42.028	38.973
TRINITY_DN7288_c0_g1_i4	AT2G29670.2	0.201	0.189	0	0.614	0.472	0	0	0	0	0	0	0	1.933	2.549	1.279	0.647	0	0.982	0	0	0.183	0	0	0
TRINITY_DN12166_c0_g1_i2	AT3G53020.1	53.193	47.053	28.811	94.758	131.871	76.253	140.942	161.296	81.312	129.35	118.605	67.424	33.734	56.639	44.683	65.746	108.152	68.127	154.201	163.862	108	130.914	136.905	80.538
TRINITY_DN3827_c0_g1_i4	AT1G71090.1	0.292	0.39	0.113	2.301	2.761	2.417	2.025	4.154	4.309	0	2.012	1.468	0	0	0	2.213	2.706	1.885	2.553	2.561	1.31	1.954	2.896	1.236
TRINITY_DN1887_c2_g1_i5	AT1G29470.2	190.005	83.65	207.504	23.245	34.247	49.291	16.543	18.58	24.508	29.171	12.041	35.581	50.44	67.686	64.152	14.031	51.062	18.125	12.748	26.217	38.012	15.448	17.252	26.982
TRINITY_DN2458_c0_g2_i1	AT1G71830.1	16.849	12.16	16.474	27.325	21.394	21.878	25.742	22.942	22.335	27.901	21.467	17.721	11.103	6.535	7.648	15.753	17.051	24.085	19.712	22.51	18.386	22.257	22.431	17.829
TRINITY_DN401_c0_g1_i35	AT5G65690.4	80.531	61.175	62.647	143.246	183.444	274.345	109.873	133.856	59.523	84.967	76.938	76.127	11.603	6.682	10.464	148.485	148.208	93.256	102.351	46.961	56.235	104.151	58.263	50.246
TRINITY_DN17919_c0_g1_i1	AT3G21760.1	6.523	5.134	6.085	4.678	1.884	3.545	3.653	1.417	2.605	2.238	1.094	2.106	8.746	4.649	9.723	4.207	2.579	1.565	3.635	3.08	1.562	3.132	3.097	1.378
TRINITY_DN11844_c1_g1_i1	AT2G27940.1	0.688	0.576	2.969	5.042	1.816	5.711	2.346	0.5	3.443	1.372	1.13	1.701	0.726	0.308	0.94	4.524	5.585	6.811	0.198	0.894	0.931	1.238	0.557	0.556
TRINITY_DN37139_c0_g1_i31	AT4G17550.1	0	0	0	0.622	0.557	0.687	0.243	0.762	0	0.756	0.316	0	0	0	0.516	0.963	0.324	0.463	0	0.722	0.993	0.138	0	0.682
TRINITY_DN4579_c0_g1_i3	AT2G47260.1	2.544	2.276	2.964	15.436	15.674	23.565	24.915	19.871	26.213	14.615	20.118	18.151	1.958	4.987	5.333	17.978	33.687	42.586	16.728	18.596	21.32	13.611	14.938	18.374
TRINITY_DN10577_c0_g1_i6	AT5G27330.1	1.581	2.007	2.473	1.894	2.485	1.946	0.629	1.634	1.795	1.4	2.204	2.946	1.182	3.897	3.155	0.908	1.037	1.704	4.297	3.58	3.403	4.345	2.437	2.01
TRINITY_DN3700_c0_g1_i5	AT1G07430.1	7.716	8.539	14.648	8.388	6.739	9.037	15.901	15.571	23.449	9.752	15.863	21.827	9.847	5.048	9.803	17.141	6.934	8.622	36.932	30.365	26.038	22.051	28.132	16.448
TRINITY_DN22902_c0_g1_i1	AT2G31280.1	60.277	63.489	51.006	48.971	58.359	35.316	37.881	47.123	34.233	46.795	47.605	38.995	40.685	31.46	46.061	55.365	29.983	30.938	26.999	25.386	34.258	50.944	46.646	49.314
TRINITY_DN7324_c1_g1_i3	AT4G01370.1	3.726	2.387	4.084	1.138	1.556	0.833	0.177	1.808	0.846	0.776	0.487	2.29	1.6	3.411	2.285	0	0.284	1.362	0.14	0.237	0.783	0	1.247	0.136
TRINITY_DN35483_c0_g1_i40	AT2G36310.1	6.211	1.553	8.363	10.118	3.434	5.629	14.739	15.323	7.798	18.152	14.572	10.454	0.465	1.174	4.309	1.002	1.416	6.402	0.619	0.521	9.943	0.889	1.188	11.341
TRINITY_DN24333_c0_g1_i10	AT2G03380.1	2.053	2.564	1.525	1.226	1.331	0.788	1.404	0.932	1.187	2.111	1.469	1.674	2.498	2.674	2.651	0.682	1.233	0.687	1.051	1.118	1.301	1.22	0.724	1.998
TRINITY_DN16804_c0_g1_i1	AT5G10840.1	50.559	45.964	66.58	67.667	70.469	95.539	73.814	76.211	141.03	116.654	63.16	99.299	53.616	107.2	92.313	72.474	101.761	107.114	113.821	101.862	159.846	101.315	61.733	83.543
TRINITY_DN669_c0_g1_i1	AT4G34030.1	26.219	17.614	19.776	47.005	43.498	42.008	57.64	67.386	43.75	18.397	75.61	32.544	22.284	17.838	18.045	79.446	40.535	43.068	43.97	41.168	39.247	71.043	71.052	41.302
TRINITY_DN10343_c0_g1_i2	AT1G23890.1	6.43	7.45	12.3	9.239	11.674	8.159	12.868	16.255	15.654	6.839	16.364	6.488	2.094	3.145	9.209	8.304	11.945	15.345	12.595	10.825	12.739	10.067	14.003	11.589
TRINITY_DN7035_c2_g1_i23	AT4G27290.1	0	0	0	0	0	0	1.902	2.846	3.573	1.316	0	0	0	8.799	0	3.368	3.023	0	0	0	0	1.457	0	5.933
TRINITY_DN13634_c0_g1_i6	AT4G09010.1	8.953	6.177	8.938	1.652	1.957	7.006	0.549	0.663	1.611	0	0	0	10.418	9.657	8.041	2.306	5.091	4.882	0	0.207	0.743	0.743	0	0
TRINITY_DN13353_c0_g1_i46	AT4G02600.2	1.694	0.608	1.295	0.934	1.056	1.363	0.293	0	0	1.35	0.594	0.448	1.271	5.366	5.086	0	1.86	0.978	0	0	0	0	0.774	0.957
TRINITY_DN9891_c0_g1_i10	AT5G61800.1	9.537	6.298	7.232	6.397	4.168	6.365	12.238	4.85	5.939	4.647	2.562	3.4	1.251	5.392	6.861	1.596	3.027	5.545	0.795	3.786	4.572	0.859	2.625	2.418
TRINITY_DN5015_c0_g1_i3	AT1G08540.1	8.173	8.256	6.218	1.861	1.731	3.102	0.868	1.042	0.605	1.103	0.567	0.214	7.02	2.926	6.885	0.177	0.853	0.666	0.649	0.123	0.964	0.639	0.734	0.783
TRINITY_DN1821_c0_g1_i1	AT2G38120.1	3.047	1.639	3.394	5.914	2.711	4.385	9.554	8.691	6.587	4.615	6.656	2.952	0.492	0.144	2.211	7.022	6.609	6.861	4.641	5.976	4.717	4.09	4.867	4.653
TRINITY_DN61285_c0_g1_i2	AT4G24140.1	2.79	4.562	1.202	0.214	0.049	0.606	1.933	0.369	1.191	3.859	1.271	1.328	0	5.453	14.286	0.264	0.32	1.292	1.394	0.268	1.172	2.282	0.354	1.4
TRINITY_DN52223_c0_g1_i1	AT5G17680.2	0.511	0	0	0.509	0.465	0.865	0	0	0	0	0.193	0.349	5.499	3.769	0.795	0.832	0	2.557	0.283	1.628	0.455	0	0	0
TRINITY_DN10508_c0_g1_i1	AT3G26290.1	0.183	0.517	0	3.294	4.013	0.311	2.078	8.69	2.304	12.589	12.702	3.773	0	0	0.285	7.634	0.409	0.696	0.718	0.343	1.936	3.535	0.681	4.189
TRINITY_DN9598_c0_g1_i16	AT1G72830.1	7.149	10.085	6.923	3.602	1.762	3.475	3.221	2.157	1.112	3.359	2.188	1.961	10.75	11.419	8.963	5.613	0.968	3.262	2.096	1.556	0.84	4.169	3.27	1.78
TRINITY_DN4458_c1_g1_i2	AT1G28200.2	6.385	6.505	4.512	21.653	24.201	20.261	18.859	46.033	22.689	10.525	36.413	19.847	4.92	8.498	7.726	22.862	31.458	22.533	19.824	39.43	33.107	24.468	31.615	25.85
TRINITY_DN12269_c0_g1_i18	AT4G36850.4	0.627	2.26	2.487	2.232	3.392	2.905	2.268	0.353	0	0.51	2.068	0.403	7.368	11.446	4.083	5.458	3.136	3.192	0.772	0	1.221	2.594	2.206	1.624
TRINITY_DN8222_c0_g2_i1	AT1G71010.1	16.889	11.551	13.956	28.908	27.937	29.497	27.973	56.128	84.927	65.14	33.955	81.596	10.531	5.45	12.137	14.936	15.151	14.346	68.351	61.119	51.192	52.696	63.405	38.604
TRINITY_DN14036_c0_g1_i1	AT2G47590.1	11.859	9.079	18.581	1.878	2.733	8.928	4.635	0	0	9.05	2.81	11.893	31.565	19.435	14.701	5.15	0	12.163	14.07	0	7.274	7.468	1.964	2.758
TRINITY_DN38965_c0_g1_i1	AT5G13630.1	11.902	8.736	11.973	0	2.871	5.865	0	0	0	0	0	0	20.373	29.661	20.491	1.077	3.738	3.186	0	1.176	0.495	0	0	0
TRINITY_DN194_c0_g1_i2	AT2G19520.1	19.993	22.554	16.068	20.187	18.469	17.386	24.8	17.677	13.975	24.959	22.293	18.498	7.435	3.627	5.958	6.745	4.001	8.004	4.846	6.39	7.088	8.638	8.128	6.902
TRINITY_DN8155_c0_g1_i1	AT3G53260.1	0.457	1.617	0	1.876	19.955	1.212	2.971	87.357	1.912	8.892	96.662	7.588	0	1.288	1.995	17.77	9.478	2.38	52.891	21.263	5.405	41.344	28.94	5.134
TRINITY_DN3220_c0_g2_i6	AT4G30420.2	2.975	0	0.22	81.875	31.499	11.833	192.337	65.284	31.668	6.469	191.229	30.419	1.531	0.387	0.356	128.15	24.573	24.795	67.351	13.549	25.84	259.409	108.097	29.68
TRINITY_DN1471_c0_g1_i5	AT3G09010.2	0	0	0	0.922	1.876	0.746	2.346	2.026	1.635	2.481	2.047	0	0	0	0	0.635	1.493	0.684	0	0.219	0.641	0.531	0.427	1.897
TRINITY_DN1693_c0_g1_i5	AT1G03160.1	2.245	4.505	2.043	1.172	1.303	1.405	0.232	1.847	1.992	0.892	2.085	2.936	3.228	6.428	6.13	0	2.126	2.564	1.046	2.261	3.255	0.12	0.47	3.244
TRINITY_DN5453_c0_g1_i13	AT2G34680.1	0.44	0	0.499	1.363	2.098	1.056	1.662	2.151	0.281	2.533	2.282	2.421	0	0	2.307	3.456	0	0.845	1.069	0.997	1.181	1.315	1.416	0.715
TRINITY_DN8682_c0_g1_i2	AT1G32470.1	6.176	9.509	8.716	0	0.301	0	0	0	0	0	0	0	4.907	12.42	13.894	0	0	0	0	0	0	0	0	0
TRINITY_DN14642_c0_g1_i1	AT5G07440.3	7.602	13.302	9.022	10.539	11.897	11.966	31.021	169.487	54.191	8.511	161.848	56.355	10.024	15.9	32.068	18.625	14.733	14.131	38.67	29.057	42.659	182.241	138.289	86.127
TRINITY_DN621_c0_g1_i16	AT1G14870.1	53.542	24.29	87.444	11.072	4.863	9.69	8.414	9.343	26.235	14.762	9.082	25.935	17.996	31.306	35.46	10.083	6.921	10.871	8.748	12.208	8.817	4.306	5.58	12.16
TRINITY_DN9072_c0_g1_i21	AT4G26740.1	0.778	2.824	0	0.496	1.081	0.992	0	0	0	0.399	1.165	0	0	0	1.415	0.841	0.731	0.271	0	0	0	0.56	0.145	0.84
TRINITY_DN5098_c0_g1_i1	AT5G60390.3	153.425	112.126	269.963	304.075	278.798	477.345	293.958	373.497	721.591	451.331	263.929	424.032	154.157	363.277	381.698	257.475	613.323	574.518	721.522	592.802	569.385	354.247	283.889	415.446
TRINITY_DN69_c0_g1_i2	AT1G29670.1	0.858	0.456	0.772	5.777	4.606	1.636	25.706	24.775	3.801	3.569	112.374	11.394	0	0	0.25	3.559	1.68	2.345	19.102	10.938	4.812	12.992	27.754	12.738
TRINITY_DN9902_c0_g1_i3	AT1G32090.1	5.896	4.87	2.931	16.583	12.568	5.888	14.892	11.866	6.166	7.697	10.793	3.557	2.355	1.021	0.417	5.709	6.911	1.615	8.045	10.15	1.901	7.522	9.902	2.065
TRINITY_DN178_c0_g1_i10	AT1G69170.1	1.969	1.465	1.22	2.678	2.922	2.688	1.973	5.576	5.961	3.789	7.604	4.464	1.102	0.822	0.547	2.06	1.862	1.753	5.941	5.064	3.961	5.703	5.949	2.89
TRINITY_DN812_c0_g1_i46	AT5G09820.2	8.463	7.243	7.316	2.532	1.7	1.899	3.56	2.06	1.214	2.187	2.997	2.189	8.603	7.565	5.933	2.407	1.613	0.839	1.776	0.954	2.194	4.286	3.474	2.481
TRINITY_DN5431_c0_g1_i25	AT4G38970.1	199.479	156.645	251.012	4.509	10.043	33.868	3.418	2.839	4.744	3.1	3.272	4.319	290.985	341.511	307.439	20.496	25.709	17.366	4.125	3.76	3.307	4.209	2.946	2.772
TRINITY_DN6694_c0_g2_i13	AT5G57580.1	6.327	8.59	7.553	2.718	4.05	3.288	1.986	0.972	3.718	3.347	1.059	5.433	10.886	3.738	10.296	7.4	2.237	4.14	2.126	5.856	2.391	5.304	5.353	2.803
TRINITY_DN50352_c0_g2_i11	AT5G43860.1	2.025	1.542	2.597	0.936	0.557	0.492	0.678	1.15	0.724	0.826	0.731	1.161	0.972	2.227	3.356	0.656	0.189	0.617	0.713	0.32	0.509	0.248	0.401	0.405
TRINITY_DN3178_c0_g1_i11	AT5G10190.1	2.104	0	1.489	2.711	1.456	1.794	3.94	2.338	3.244	4.397	4.682	4.661	0.4	1.966	0.955	1.535	0.902	0.775	2.39	0.835	2.557	3.802	3.363	3.989
TRINITY_DN38852_c0_g1_i11	AT3G48240.1	7.425	4.816	7.172	3.01	2.356	9	1.879	0.704	3.274	0.671	0.505	0.649	9.9	5.684	3.128	10.208	6.054	3.468	3.145	4.825	1.42	1.302	3.776	1.146
TRINITY_DN13639_c0_g1_i2	AT1G07540.1	4.533	9.887	10.069	9.236	20.681	16.053	9.431	14.906	6.002	13.997	15.369	19.682	7.521	7.014	5.88	12.967	5.869	9.4	11.035	14.243	10.928	10.378	12.617	25.526
TRINITY_DN10767_c0_g1_i7	AT3G28960.5	1.323	12.61	22.001	20.16	50.553	44.768	58.51	79.845	40.445	10.053	103.489	39.467	12.996	32.576	16.199	107.492	164.751	117.176	41.344	22.007	19.383	98.897	31.388	53.991
TRINITY_DN14699_c0_g1_i16	AT5G15120.1	0	0.131	0	2.975	4.097	5.248	4.867	0.874	1.638	0.185	1.007	0.469	0	0.392	2.403	11.997	20.457	12.922	4.642	1.817	2.149	2.021	0.859	1.498
TRINITY_DN4790_c1_g1_i20	AT1G65850.2	0	12.29	0	2.596	8.466	0	9.567	6.832	0	0	0	0	4.38	1.777	0	4.082	8.231	5.458	0	13.494	5.192	3.9	10.683	9.113
TRINITY_DN6855_c0_g1_i1	AT5G22400.1	2.189	2.875	0.897	5.349	5.561	3.437	4.595	5.051	4.527	6.758	7.213	4.917	1.324	2.243	2.322	4.525	4.267	5.589	5.826	5.551	5.347	8.885	7.443	7.756
TRINITY_DN8530_c0_g1_i6	AT3G11050.1	50.837	91.355	90.57	27.263	25.538	30.706	39.671	26.037	40.603	40.873	35.22	45.132	99.843	109.865	39.876	26.231	26.803	21.986	40.463	40.485	40.305	66.907	50.126	43.263
TRINITY_DN15179_c0_g2_i2	ATMG00860.1	1.152	1.415	1.492	1.003	1.063	2.359	0.495	0.621	0.68	0.349	0.665	1.164	1.755	1.479	1.33	1.167	0.966	0.842	0.34	0.306	0.352	0.439	0.324	0.318
TRINITY_DN310_c0_g1_i1	AT1G60590.1	0.132	4.358	1.164	12.14	30.447	32.831	3.643	1.525	4.33	8.67	3.588	6.273	2.962	2.407	0.565	58.048	76.527	11.885	18.275	7.37	3.07	1.505	1.604	2.056
TRINITY_DN12645_c0_g1_i2	AT3G21200.1	0.117	13.382	0	0.564	3.947	0.208	0.55	3.971	0	0.175	4.986	0.225	12.946	16.696	13.504	5.227	6.453	5.827	5.903	5.827	3.649	6.245	6.752	4.072
TRINITY_DN3910_c0_g1_i3	AT2G44930.1	2.83	0.072	1.084	1.344	0.17	0.574	0.935	0.115	0.202	0.663	0	0.056	3.74	3.068	3.596	2.314	0.586	1.514	1.25	1.694	1.628	1.529	0.467	1.177
TRINITY_DN12993_c0_g1_i100	AT1G20696.2	6.176	8.003	7.653	7.008	2.419	10.078	2.807	2.089	2.653	7.117	5.635	2.963	10.31	20.98	6.566	2.887	1.897	5.511	1.725	0.393	1.413	3.5	3.693	4.151
TRINITY_DN18689_c0_g1_i1	AT3G14310.1	2.006	10.181	10.4	0	0.524	3.735	0	0.357	0	0	0	0	1.863	0	1.524	2.478	1.008	0	0.473	0.739	0.361	0.236	0.259	0
TRINITY_DN3076_c0_g1_i21	AT1G25570.1	4.065	4.031	3.103	3.109	5.863	4.348	2.685	1.979	1.464	4.739	2.113	3.302	0	4.113	9.461	4.673	5.127	8.406	1.991	5.093	3.239	4.579	3.105	5.378
TRINITY_DN9358_c0_g2_i5	AT5G63120.5	0.427	0	1.55	1.051	0.398	0.955	0.81	0.619	0.78	2.13	0.605	1.212	1.078	3.811	2.622	0.222	1.936	3.364	0.627	0	2.43	0.723	2.695	5.486
TRINITY_DN3906_c0_g1_i3	AT4G20940.1	1.245	0.973	1.411	1.296	2.179	2.385	0.668	1.616	2.557	1.828	1.656	1.788	0.484	0	0.561	0.533	1.132	0.893	2.486	2.459	3.847	1.617	1.207	1.462
TRINITY_DN3086_c0_g1_i2	AT5G37020.3	26.572	22.729	25.318	19.867	15.407	16.002	14.889	8.155	8.594	20.31	7.746	11.311	37.991	21.662	21.203	24.1	14.563	15.892	11.85	18.92	10.986	12.468	13.731	9.718
TRINITY_DN6059_c0_g2_i1	AT1G03475.1	51.54	33.462	25.434	41.515	39.667	33.12	42.875	36.85	25.041	28.891	30.113	23.311	53.878	50.803	64.21	49.532	71.042	54.666	27.88	23.294	28.152	25.173	22.835	29.085
TRINITY_DN20545_c0_g1_i2	AT1G02640.1	0.993	0.234	0	1.609	0.596	0.352	1.293	3.733	2.33	0.769	1.702	0.253	0.553	0	1.287	0	1.664	2.253	3.643	2.668	3.815	1.86	0.416	1.557
TRINITY_DN28236_c0_g1_i10	AT4G20970.1	0.294	0	1.409	0.22	1.006	0.25	1.461	0.25	0	0	0.168	0	8.828	4.139	2.977	0.361	0.328	0.559	0	0	0	0.666	0	0
TRINITY_DN12405_c0_g1_i10	AT2G29100.2	21.67	4.226	19.779	0.637	0.628	0.782	0.367	0	0.336	0.682	0.603	0.868	4.666	1.144	7.278	0.672	0.19	0.388	0.315	0.29	0.328	0.533	0.264	0.601
TRINITY_DN19363_c0_g5_i1	AT4G37990.1	0.507	0	1.38	0	0	0.313	0	0	0	0	0	0	2.127	3.009	11.655	0	0.206	0.257	0	0	0	0	0	0
TRINITY_DN12529_c0_g1_i21	AT1G68290.1	0	0	0	0	3.006	2.383	1.299	4.544	0	1.422	2.828	3.238	9.785	4.066	0	15.429	13.437	0	2.154	1.385	0	5.501	2.413	0
TRINITY_DN28046_c0_g1_i10	AT2G04100.1	0.079	0	0	0	0.538	0.085	1.067	1.834	1.48	1.157	1.856	0.456	0.176	0	0.123	1.097	0.225	0.3	1.705	1.108	0.804	4.325	1.32	0.282
TRINITY_DN10711_c0_g1_i12	AT1G64620.1	0	0.34	0.235	0.323	0.404	0.646	0.657	1.461	2.441	0.735	1.389	1.66	0	0	0	0	0.971	0.561	1.374	0.86	2.454	0.807	2.214	0.86
TRINITY_DN277_c2_g1_i2	AT4G09740.1	30.846	29.104	35.881	23.987	18.555	22.102	22.822	24.157	15.008	21.254	18.078	8.741	9.449	1.494	15.358	20.105	33.672	14.707	11.484	18.358	6.178	12.23	18.024	7.526
TRINITY_DN14039_c0_g1_i1	AT5G13310.2	5.961	7.534	5.895	6.625	9.547	7.024	8.822	8.725	6.29	6.573	10.844	5.151	5.392	3.524	3.192	8.91	6.488	5.283	7.376	8.061	8.658	9.113	10.518	8.099
TRINITY_DN17579_c0_g1_i5	AT5G47660.1	0.489	0	0.912	0	2.517	0.527	0	1.119	0.566	0.795	1.865	0.784	0.606	0.613	0	0	0	0	1.341	0	0.622	0.914	0.874	0.512
TRINITY_DN72404_c0_g1_i4	AT5G54770.1	0.315	2.084	1.078	0	1.218	1.183	0	0.878	0	0.253	0.28	0.407	7.036	5.689	2.086	0	2.137	3.24	0.113	0.415	0.093	0	1.426	0.725
TRINITY_DN4098_c0_g1_i14	AT4G34840.4	26.424	15.091	44.025	22.815	13.066	24.861	22.511	26.46	18.825	16.317	23.477	12.441	15.036	47.352	37.923	32.261	49.189	44.229	15.925	17.886	11.927	15.573	24.818	19.491
TRINITY_DN16114_c0_g1_i1	AT5G61690.2	7.791	0.239	3.443	31.532	22.306	10.046	31.147	21.672	25.553	50.004	29.166	49.163	1.065	0.449	1.491	9.504	6.065	14.686	11.973	24.758	27.894	19.435	14.483	43.19
TRINITY_DN20942_c0_g1_i1	AT1G02870.1	9.962	6.405	13.103	13.425	9.336	18.754	22.186	17.954	22.589	24.853	19.509	20.46	9.573	12.999	14.531	13.005	16.61	20.053	24.462	16.851	18.19	19.104	18.637	16.692
TRINITY_DN156_c0_g1_i1	AT5G14410.1	11.125	6.042	16.044	7.475	3.51	2.662	4.654	1.455	3.283	7.932	0.975	4.106	11.41	40.515	23.525	6.647	15.281	13.281	4.091	4.269	2.984	0.968	2.649	3.462
TRINITY_DN19492_c0_g2_i1	AT5G36110.1	0	0	0	0.067	0	0	0.319	0	0	0	0.309	0.093	0	0	0	0	0	0.085	0.7	0.168	1.118	4.024	2.167	1.212
TRINITY_DN7790_c0_g1_i1	AT1G12740.1	0.102	0	0	35.588	15.314	2.409	49.234	22.248	5.555	69.505	26.974	9.534	0	0.143	0.079	4.619	1.818	4.732	1.584	2.946	18.815	9.292	4.402	25.475
TRINITY_DN2575_c0_g1_i1	AT5G58710.1	59.745	48.069	49.309	85.446	92.726	81.219	111.978	98.701	60.364	97.588	72.562	67.251	84.842	98.02	103.167	125.307	153.398	132.779	168.438	177.278	152.192	146.559	127.871	111.194
TRINITY_DN6798_c0_g1_i11	AT4G39660.1	0.534	0.668	0.71	2.15	1.736	1.234	0.977	1.079	1.068	1.853	1.772	1.693	6.782	6.296	0.636	7.826	9.837	1.618	9.557	7.672	1.257	13.277	11.549	1.616
TRINITY_DN3527_c0_g1_i3	AT4G17070.1	9.45	9.585	15.564	32.759	31.374	30.59	31.849	39.404	33.918	27.441	31.324	26.994	12.564	13.177	14.295	31.233	31.381	30.515	27.164	13.958	16.593	29.297	15.514	16.048
TRINITY_DN3053_c0_g1_i18	AT1G49180.2	8.112	11.728	5.045	8.038	4.443	6.997	6.051	2.346	3.861	6.474	6.928	5.443	5.265	6.284	7.487	5.225	2.633	6.696	3.177	2.936	4.777	3.082	5.118	5.26
TRINITY_DN8064_c0_g1_i5	AT5G13140.1	1.212	1.062	2.083	10.854	9.575	19.962	4.52	0.682	0.889	1.984	0.24	0.598	4.941	2.336	0.608	26.935	28.19	11.503	3.569	2.429	1.421	1.793	0.384	0.921
TRINITY_DN5545_c0_g2_i1	AT3G29320.1	197.919	529.241	368.023	48.809	81.969	111.927	26.92	22.069	25.797	22.564	20.543	41.425	356.947	544.996	380.131	41.232	96.403	51.484	24.6	44.116	46.317	22.769	34.343	43.485
TRINITY_DN17487_c0_g1_i9	AT4G16970.1	0.211	0.25	0.116	0.447	0.978	1.033	0.218	0.265	0.546	0.577	0.58	1.365	0	0.476	0.374	0.473	0.539	0.516	1.616	1.224	0.935	1.135	0.548	0.558
TRINITY_DN1564_c0_g1_i6	AT2G06040.1	0.383	0.929	1.028	0.217	0.263	0.65	0.113	0.061	0.09	0.314	0.41	0.625	0.509	0.207	0.368	0.327	0.385	0.09	0.478	0	0.21	0.261	0.457	0.245
TRINITY_DN18390_c0_g1_i1	AT3G30530.1	2.411	3.029	2.57	4.215	2.21	8.701	5.905	2.267	10.497	0.465	4.173	1.261	0.837	0.246	0.408	4.302	10.857	8.259	1.974	4.848	2.905	7.206	5.039	2.802
TRINITY_DN2912_c1_g1_i13	AT3G24800.1	5.334	6.731	4.285	6.203	5.682	4.811	5.03	6.826	3.297	3.01	8.669	2.797	7.959	9.809	7.151	4.513	9.698	8.099	3.699	4.707	3.361	4.397	6.809	4.599
TRINITY_DN7883_c0_g1_i16	AT4G16890.1	8.09	5.086	12.773	0.546	1.684	0.701	1.683	2.021	0	2.316	1.36	0.789	7.243	0.942	12.662	2.454	0.987	4.141	3	6.174	2.479	1.756	3.164	3.022
TRINITY_DN12555_c0_g1_i11	AT1G17890.3	16.035	9.206	18.719	38.366	23.638	33.289	31.528	22.805	54.605	22.278	23.797	25.267	15.272	34.97	40.52	25.362	71.026	88.324	34.335	41.794	56.798	22.692	34.114	29.959
TRINITY_DN14876_c0_g1_i1	AT1G08610.1	4.103	3.886	2.949	4.618	3.819	3.361	4.885	3.416	3.082	5.248	4.768	5.072	4.22	3.025	2.252	2.247	2.186	2.815	4.214	3.772	2.739	3.737	4.611	4.126
TRINITY_DN13636_c0_g2_i8	AT4G37370.1	0.26	0.131	0.151	8.328	6.075	3.218	5.974	2.816	2.999	0	0	6.487	0.659	0.283	0.069	3.014	0	4.029	2.193	2.182	0	3.035	0	6.062
TRINITY_DN13651_c0_g1_i4	AT1G67580.2	0	0	0	0	0	0	0	0	0	0	0	0	3.233	0.721	2.735	1.816	1.619	2.486	0.347	1.104	0.754	2.057	0	1.788
TRINITY_DN43756_c0_g1_i5	AT3G58100.1	0.849	1.731	2.509	6.773	9.806	6.778	3.16	0.669	4.11	5.623	1.791	4.582	0.582	1.843	2.661	3.729	7.312	3.584	4.439	2.695	4.988	2.516	1.946	3.936
TRINITY_DN2574_c0_g2_i1	AT1G68050.1	23.834	28.048	45.027	3.774	4.076	10.114	5.951	1.158	2.88	4.524	6.23	12.954	49.914	59.189	33.404	6.727	11.223	11.219	2.415	3.425	0.806	4.954	4.656	8.611
TRINITY_DN11898_c0_g1_i19	AT2G30570.1	76.916	58.383	131.126	18.501	22.457	51.495	8.942	6.555	8.435	5.335	6.593	5.676	112.755	236.258	220.455	33.514	91.925	82.939	9.135	9.97	8.367	6.309	9.496	10.418
TRINITY_DN13227_c0_g1_i8	AT1G50020.1	24.476	5.667	8.174	8.773	1.499	6.1	8.17	1.228	4.044	4.44	4.271	4.484	19.927	8.32	12.799	8.344	1.484	4.932	4.659	2.022	1.989	8.495	1.924	2.677
TRINITY_DN13042_c0_g1_i2	AT1G13340.1	0.178	0	0	1.068	0.647	0	2.361	2.138	0.247	2.21	2.784	1.101	0	0	0.184	0.583	0.531	1.466	0.771	0	0.675	1.132	0.881	1.113
TRINITY_DN429_c1_g1_i4	AT2G17880.1	0	1.595	0	0	5.594	0	0	12.095	0	0	10.657	0	2.569	0.666	3.991	6.815	6.828	6.783	3.441	2.944	2.012	5.947	2.245	1.316
TRINITY_DN9275_c0_g1_i7	AT5G28830.1	21.156	6.536	7.077	16.066	10.982	10.265	22.643	14.638	10.208	27.129	13.306	16.4	7.718	11.729	6.62	9.51	5.63	4.032	15.928	8.582	7.453	14.34	8.662	6.935
TRINITY_DN6020_c0_g1_i31	AT3G23530.1	5.991	20.185	4.995	5.22	5.81	6.835	2.299	0.566	0.695	0.501	2.082	1.808	9.963	4.794	12.662	3.349	0.992	4.761	0.795	1.079	2.377	0.553	0.961	2.455
TRINITY_DN12807_c0_g1_i11	AT3G27020.1	89.511	93.059	167.484	97.583	61.007	90.734	79.077	58.898	94.881	67.348	66.81	63.371	88.858	176.957	120.286	81.357	108.85	130.916	55.256	58.59	77.446	64.024	55.74	67.872
TRINITY_DN27520_c0_g1_i2	AT1G74880.1	26.151	16.549	23.279	2.228	1.659	7.866	1.254	0.565	1.615	0.586	0.799	0.455	23.01	46.954	33.858	6.3	17.165	7.137	0.576	3.718	0.966	1.355	3.154	0.783
TRINITY_DN32927_c0_g1_i1	AT3G05290.1	20.783	20.322	11.543	9.476	11.34	10.869	15.473	7.261	5.358	14.668	18.305	5.892	11.498	12.059	13.105	6.105	6.118	9.535	6.514	8.303	3.846	12.45	10.087	5.245
TRINITY_DN25886_c0_g1_i1	AT1G26130.1	166.669	57.166	101.893	42.779	41.852	33.778	56.374	46.55	55.255	54.878	40.448	81.121	65.155	51.539	60.032	25.119	25.066	29.828	25.323	30.573	60.535	30.88	19.363	66.922
TRINITY_DN4396_c0_g1_i11	AT2G45850.2	28.941	36.395	31.528	16.741	17.244	18.12	13.939	5.638	9.026	12.887	12.189	8.564	26.329	36.174	23.832	16.536	22.405	19.747	4.905	7.806	6.117	7.559	8.525	11.821
TRINITY_DN10871_c0_g1_i1	AT1G31830.1	10.553	29.821	38.896	11.623	20.137	13.048	9.832	8.082	21.757	11.238	5.27	11.808	18.604	39.872	26.245	13.526	25.463	22.952	11.699	11.137	17.599	10.448	11.258	16.073
TRINITY_DN34696_c0_g1_i1	AT1G30700.1	0	0	0	100.237	3.745	11.114	45.787	2.866	2.459	3.802	17.916	2.428	0	0	0	20.678	3.904	2.429	0	1.116	1.698	15.036	13.804	38.761
TRINITY_DN11990_c0_g1_i11	AT5G18100.1	18.691	16.913	18.336	9.058	10.881	7.403	11.012	3.825	10.567	8.545	8.272	8.542	15.587	22.196	21.223	11.517	5.446	10.695	8.866	9.41	8.097	12.933	8.555	9.519
TRINITY_DN1036_c0_g1_i6	AT2G40950.1	52.221	36.59	73.613	14.752	16.501	19.595	20.071	18.504	26.495	18.91	14.066	24.286	53.647	57.745	45.76	18.498	18.443	18.674	16.065	30.268	19.58	18.1	22.102	18.588
TRINITY_DN7965_c0_g1_i18	AT5G14920.1	0.129	0.365	0	2.998	2.156	6.511	2.536	0	12.441	1.479	3.567	5.82	0.287	0	0	0	0	1.15	5.286	4.655	14.276	21.774	23.041	2.375
TRINITY_DN34290_c0_g1_i1	AT1G07790.1	0.745	1.602	0.458	1.962	3.104	1.671	1.316	1.7	1.178	1.384	2.455	1.471	0.237	0.686	1.192	0.655	1.394	1.022	2.642	2.678	2.146	1.686	1.639	0.81
TRINITY_DN81620_c0_g1_i1	AT2G46660.1	0	0.058	0	0.062	0	0.557	0.117	0	0.428	4.22	0.141	1.188	0	0	0	0	0	0	0.321	0	0.699	1.336	0.662	1.055
TRINITY_DN4296_c0_g1_i1	AT3G11150.1	0.62	0.931	1.149	1.355	2.03	0.894	2.557	2.175	2.473	3.617	3.183	4.22	0.415	0	0.482	1.219	2.636	0.968	3.009	2.961	2.506	4.637	4.837	4.253
TRINITY_DN6870_c0_g1_i6	AT1G59750.4	18.886	18.838	26.946	11.849	13.673	14.171	12.717	7.569	12.944	15.341	9.02	14.089	16.053	20.05	22.835	5.587	13.556	10.688	9.674	15.39	11.364	8.611	8.693	11.065
TRINITY_DN9652_c0_g1_i16	AT5G17680.1	3.286	0	1.005	0	0	0	0	0	0	0	0	0.972	0.668	0.373	1.282	0	0.269	0.317	0.535	0	0.445	0.809	0.683	0.354
TRINITY_DN26212_c0_g1_i22	AT1G27600.2	2.858	1.45	2.035	0.18	0.948	0.663	0.886	0	0	0.716	0.16	0.704	2.396	0	1.934	0.304	0.386	0	0.339	0.845	0	0	0.594	0.153
TRINITY_DN10335_c0_g1_i28	AT1G45207.3	20.919	33.382	9.367	22.522	46.791	16.643	17.677	22.72	9.01	14.829	18.265	8.597	3.994	10.386	13.043	16.562	34.851	13.614	14.66	21.504	18.851	9.674	21.145	14.542
TRINITY_DN3257_c0_g1_i6	AT1G27200.1	15.18	10.948	13.966	0.922	0	1.416	0.6	0.538	0	1.243	2.671	0	9.277	17.978	2.767	0.534	3.34	0.795	1.609	0.809	0	0.361	0	2.345
TRINITY_DN10966_c0_g1_i15	AT3G13235.3	3.416	3.472	3.85	2.663	2.281	1.872	4.692	6.101	2.257	2.02	7.266	3.565	0.676	1.655	1.036	2.061	1.003	0.612	3.979	2.234	2.205	4.557	2.398	0.997
TRINITY_DN13776_c0_g1_i16	AT5G13490.2	9.376	3.285	1.946	2.164	0.27	6.215	0.75	0.246	2.116	0.614	0.319	0.51	6.717	35.98	25.317	0.162	3.167	6.942	0.411	1.033	1.193	0	0.327	2.202
TRINITY_DN21844_c0_g1_i11	AT2G27770.1	1.484	0.963	1.322	3.591	2.055	4.548	3.86	2.036	3.384	1.539	1.871	2.026	3.143	0.61	1.306	4.145	2.164	6.892	2.851	2.076	2.184	2.718	2.157	1.719
TRINITY_DN4041_c0_g1_i3	AT3G53190.1	2.125	2.257	0	15.285	18.29	12.03	15.024	17	17.979	14.94	10.967	12.397	2.682	2.647	0	15.894	7.212	25.613	14.94	4.508	16.663	9.018	6.912	16.243
TRINITY_DN40008_c0_g1_i24	AT1G58520.5	0	0	0	0	0	0	0	0	1.381	0.617	0.942	0	0	0	0	0	0	0.468	1.489	0	0	0.274	1.858	0.703
TRINITY_DN3195_c0_g1_i4	AT5G35110.1	9.332	15.675	28.058	14.999	12.744	10.798	24.782	36.908	46.567	11.359	15.659	14.69	4.153	6.26	11.906	38.147	15.577	10.14	44.419	46.345	26.323	27.909	19.424	17.058
TRINITY_DN2124_c1_g1_i3	AT1G78080.1	66.809	80.183	104.667	572.072	342.542	458.32	482.437	420.54	365.172	435.581	790.554	359.243	149.838	134.575	101.631	712.747	741.09	791.334	448.482	352.625	422.448	646.702	470.115	550.331
TRINITY_DN13751_c0_g1_i1	AT5G41315.1	0.285	0.603	0.341	1.279	2.48	1.208	0.404	0.242	1.192	0.377	1.945	1.756	0.316	0	0	0.698	0.635	0	3.254	3.028	3.055	2.897	3.349	2.108
TRINITY_DN22458_c0_g1_i1	AT4G18380.2	0.134	0.19	0.161	1.407	1.191	2.276	1.813	3.684	0.98	1.161	8.604	2.353	0	0	0.418	1.65	0.601	1.277	0.262	1.005	0.459	1.885	1.081	0.996
TRINITY_DN3172_c0_g1_i1	AT1G77810.2	23.855	11.63	19.085	5.66	4.522	4.293	6.849	12.505	3.952	8.788	7.379	6.929	13.561	8.82	12.616	6.308	4.499	6.4	7.552	6.922	4.679	6.222	5.929	6.634
TRINITY_DN11697_c0_g1_i26	AT4G33630.3	2.013	1.368	1.914	2.693	0.879	1.824	1.857	1.267	2.696	0	1.591	2.467	3.881	4.481	3.771	4.309	1.678	1.468	0.938	1.817	1.536	0.829	1.069	1.357
TRINITY_DN2076_c0_g1_i8	AT1G35560.1	0	0	0	0	0	0	0	0	0	0	0	0	4.144	3.762	3.281	6.173	3.557	7.067	3.086	3.478	1.527	2.461	2.543	3.795
TRINITY_DN46905_c0_g1_i1	AT2G41050.3	0.05	0	0	0.45	1.911	0.17	0.204	0.776	0	0.067	1.524	0.31	0	0	0	0	0	0.286	1.57	0.469	1.666	1.069	0.124	0.71
TRINITY_DN8819_c1_g1_i28	AT5G03940.1	0.484	1.225	2.119	0.851	1.781	1.372	0.94	0	1.044	0	0	0	0	0	1.567	1.39	0	3.431	1.55	1.279	2.802	1.822	1.41	2.129
TRINITY_DN2101_c0_g1_i9	AT1G79340.1	1.78	2.209	1.298	3.256	3.24	1.504	4.864	8.702	2.955	7.473	4.764	7.136	0.751	1.355	1.192	1.939	1.521	2.855	6.141	3.176	3.44	6.396	5.266	8.996
TRINITY_DN7719_c0_g1_i24	AT5G22920.2	23.27	5.729	3.193	24.517	20.256	10.443	38.33	43.896	16.933	7.307	44.097	10.746	4.131	2.262	5.105	25.852	10.565	20.497	19.069	16.237	12.089	29.052	25.178	9.956
TRINITY_DN1038_c0_g1_i42	AT2G26510.1	0.041	0.053	0	0.532	0.123	0.5	1.041	0.601	0.698	1.037	0.461	1.322	0	0	0	0.118	0.097	0.195	0.753	1.082	1.133	2.139	1.068	0.883
TRINITY_DN8818_c0_g1_i9	AT2G43000.1	0	0.997	1.352	5.585	4.007	3.322	11.148	9.772	1.733	11.869	10.085	5.652	0	0	0	1.386	1.801	2.804	4.583	2.642	5.736	6.669	2.115	4.584
TRINITY_DN14068_c0_g1_i5	AT1G09150.1	30.119	24.721	18.835	28.458	17.05	18.593	33.011	14.13	14.671	23.558	36.211	20.532	7.706	8.829	14.094	20.39	12.162	13.03	19.437	20.12	12.298	34.167	33.194	16.232
TRINITY_DN6108_c0_g1_i15	AT5G49430.2	1.629	2.764	0	2.417	0.643	3.014	1.345	5.112	0.838	2.329	1.785	2.335	4.044	2.544	4.353	0	1.893	2.317	2.223	1.447	1.682	2.439	2.03	3.336
TRINITY_DN9180_c0_g1_i5	AT5G57480.1	0.63	0.432	0.387	6.567	3.745	2.375	4.709	7.638	4.25	3.234	11.378	8.353	0	0	0.59	3.675	2.096	2.293	1.688	1.598	3.551	3.862	6.468	11.072
TRINITY_DN2650_c1_g4_i1	AT5G05550.1	7.35	7.676	7.626	16.815	14.633	11.399	13.252	6.657	8.32	12.025	6.274	8.577	7.368	8.663	7.883	14.596	21.273	14.765	6.928	9.81	8.34	9.127	9.787	10.28
TRINITY_DN21510_c0_g1_i2	AT2G44500.2	2.852	4.782	11.751	0	0.874	1.389	0	0.535	0	1.673	1.297	1.303	0.857	4.989	3.195	0	1.42	0	0	0	0	2.226	1.377	2.991
TRINITY_DN21127_c0_g1_i1	AT5G60930.3	0.399	1.116	0.954	1.196	8.216	5.433	0.563	0.667	6.351	1.045	0.9	9.762	0	0	1.246	0.976	5.329	2.532	7.479	6.552	16.103	1.832	3.228	8.361
TRINITY_DN10028_c0_g1_i3	AT2G43010.2	5.6	4.69	6.424	5.272	4.013	4.474	3.192	2.497	2.264	4.397	2.312	3.301	6.935	7.829	6.488	5.94	4.168	4.378	2.304	3.407	3.524	2.434	3.512	4.364
TRINITY_DN8784_c0_g1_i21	AT3G62260.1	17.576	27.261	55.849	12.772	9.693	14.378	12.929	15.76	20.544	14.809	16.077	15.035	18.172	49.987	26.486	16.913	21.258	20.991	19.783	24.808	18.075	11.697	19.063	15.318
TRINITY_DN26788_c0_g1_i1	AT3G26590.1	0.071	0.327	0.373	0.494	0	0	0.228	0	0.521	0	0	0	10.723	19.623	26.196	10.244	19.448	12.139	15.416	26.187	29.022	11.767	17.835	25.176
TRINITY_DN18392_c0_g1_i1	AT3G01800.1	3.216	4.701	2.564	4.19	6.776	4.378	5.695	5.936	4.129	8.476	6.818	4.667	2.293	2.446	2.686	3.031	2.391	1.094	6.184	5.926	4.448	4.71	5.691	4.534
TRINITY_DN3080_c0_g1_i6	AT2G46225.1	2.766	1.883	2.169	5.25	2.682	3.95	5.746	4.109	2.549	6.44	6.697	4.496	1.423	1.35	1.901	2.222	2.141	2.628	4.699	2.946	4.106	6.738	5.2	6.099
TRINITY_DN23169_c0_g1_i2	AT3G27200.1	0.111	0	0	1.245	0.832	0.752	4.109	9.908	9.715	3.766	5.277	4.234	0	0.313	0.259	0.409	0	0.194	5.899	7.999	8.081	5.601	4.396	8.012
TRINITY_DN25524_c0_g1_i2	AT5G07475.1	5.72	15.493	5.061	0	0	0.202	1.958	0.452	0.52	6.616	4.757	4.306	0	30.859	24.397	2.632	3.992	0.532	3.222	0.892	1.808	6.192	1.77	4.27
TRINITY_DN3666_c0_g1_i14	AT5G49300.1	14.94	20.345	13.609	49.525	38.308	45.278	70.641	31.442	25.262	25.417	37.747	23.012	35.493	24.135	22.854	53.43	56.578	47.613	44.941	30.672	27.867	39.389	37.033	28.488
TRINITY_DN17764_c0_g1_i4	AT3G18880.2	2.813	1.169	0.678	3.504	2.169	1.51	4.958	0.931	2.2	3.931	3.401	1.584	1.617	6.654	6.953	2.6	3.512	7.157	2.239	6.72	7.983	3.223	7.606	7.552
TRINITY_DN57054_c0_g1_i1	AT5G12890.1	0	0	0	0.459	0.209	0.954	0.291	0.703	1.28	0.136	0.469	0.845	0	0	0.08	0	0	0.584	0.599	0.958	0.929	0.344	1.077	0.414
TRINITY_DN23640_c0_g1_i5	AT1G71850.1	0.689	0	0	0	1.504	1.33	0	0.591	0	0.825	1.025	2.931	1.075	0	0	0	0	0	0	0	1.727	0	0	1.709
TRINITY_DN9187_c0_g1_i17	AT5G47900.9	5.733	6.406	8.037	6.594	3.031	5.701	3.036	7.44	3.127	1.395	2.507	2.41	1.313	1.904	3.429	4.714	5.117	4.125	5.983	7.401	6.994	2.379	6.474	4.058
TRINITY_DN9712_c0_g1_i10	AT1G32230.1	10.031	10.963	10.833	20.489	15.925	15.871	22.225	23.414	20.062	10.058	27.389	13.114	18.712	12.925	12.767	28.142	15.495	30.558	21.096	12.709	17.588	25.834	21.018	12.846
TRINITY_DN1890_c1_g1_i31	AT5G06710.1	36.009	29.669	32.12	38.015	29.421	51.655	33.055	13.59	14.431	10.984	8.651	12.59	60.341	21.71	26.652	34.434	33.052	37.839	9.739	11.158	8.793	10.28	8.134	8.873
TRINITY_DN31736_c0_g1_i8	AT4G17980.1	4.256	2.144	2.717	0	0.733	0.787	0.45	0.529	0.242	0.757	0	0	2.77	6.767	2.017	1.139	0	0.441	0	0.897	0.268	0.362	0.233	0
TRINITY_DN2900_c0_g2_i2	AT5G19040.3	3.058	2.858	17.602	10.528	11.402	33.445	9.807	8.576	8.504	0.93	16.548	8.651	5.035	5.908	2.016	11.972	26.63	15.074	2.511	8.524	4.375	3.349	12.83	3.675
TRINITY_DN18876_c0_g1_i32	AT1G70210.1	1.863	0.857	0.475	0	0	0	0	0.169	0	0.499	0.287	0	0	0.618	0	0	0	0	0.128	0	0	0	0.112	0
TRINITY_DN115461_c0_g1_i13	AT2G38290.1	0	0	0.419	1.503	0.834	2.295	0.746	0.225	2.276	2.438	0.2	0.631	0	0.123	0	0.107	0	2.326	0.057	0.164	0.544	0.049	0	0.236
TRINITY_DN4845_c0_g4_i3	AT5G13000.1	28.001	29.409	19.265	49.857	87.642	60.702	30.929	40.417	45.463	43.2	26.012	36.775	9.339	7.723	16.729	40.093	55.941	34.326	62.914	51.921	79.25	35.381	45.165	40.42
TRINITY_DN8149_c0_g3_i1	AT2G27090.2	7.033	3.423	8.538	9.044	6.81	10.199	5.595	3.862	9.282	11.137	2.657	14.748	4.061	2.936	4.235	6.843	5.522	4.088	9.884	11	12.016	6.005	8.329	12.99
TRINITY_DN2746_c0_g1_i138	AT5G57655.2	1.018	0.903	1.109	7.615	2.845	5.844	10.208	1.573	10.91	1.14	4.66	3.672	1.874	0	0.384	11.187	2.844	5.985	8.542	2.232	4.21	5.162	6.719	2.066
TRINITY_DN2690_c0_g1_i1	AT3G58830.2	10.6	17.421	6.168	2.262	5.331	3.002	3.483	4.157	2.099	4.415	6.417	5.572	6.114	7.306	9.445	2.122	2.132	4.5	3.603	4.032	4.075	3.341	5.976	7.921
TRINITY_DN4379_c0_g1_i1	AT3G03530.1	0.087	0.864	0	0.065	1.959	0	0.62	5.767	0.817	1.799	6.04	2.068	0	0.615	0.339	0.107	0.487	0.414	1.981	2.201	1.036	3.026	4.962	1.823
TRINITY_DN4524_c0_g1_i1	AT5G12200.1	8.357	20.877	16.234	15.751	26.018	24.683	18.35	17.539	13.075	14.352	21.82	12.961	10.948	12.064	8.014	15.453	19.277	18.496	12.962	10.335	11.397	12.93	15.339	13.634
TRINITY_DN3362_c0_g1_i5	AT4G37300.1	27.881	38.007	27.436	238.086	191.23	156.916	290.154	220.195	74.532	105.125	289.411	68.563	27.804	24.84	27.292	251.187	160.701	177.969	109.591	96.977	75.327	192.893	154.19	102.066
TRINITY_DN2669_c3_g1_i8	AT4G27220.1	13.667	8.191	5.374	5.202	4.002	3.763	3.923	4.186	3.275	4.664	2.651	3.562	7.626	3.356	9.14	4.072	2.337	1.223	3.94	1.724	5.165	5.823	0.961	3.258
TRINITY_DN20316_c0_g1_i4	AT3G14460.1	9.753	13.364	23.453	0.961	6.988	5.566	0	10.082	0	0	8.165	2.658	0	0	6.561	2.283	1.318	0	4.805	5.244	2.257	2.683	1.741	0
TRINITY_DN6955_c0_g1_i7	AT1G18660.3	2.593	2.546	2.37	1.329	0.515	1.045	0.673	0.334	0.843	0.91	0.933	1.608	5.138	2.575	2.491	1.877	1.145	0.36	0.98	0.536	0.763	0.49	0.492	0.441
TRINITY_DN2662_c0_g2_i12	AT1G76520.2	2.371	5.864	5.086	11.779	8.857	7.056	14.628	18.168	9.05	22.014	10.252	12.675	4.169	10.447	10.049	14.66	21.625	16.869	10.684	6.519	7.755	9.885	8.759	17.388
TRINITY_DN43062_c0_g1_i5	AT4G36670.1	4.574	0.365	1.236	0.578	0.058	0.291	0.183	0	1.341	0	0	0.089	0.492	2.059	4.12	0.211	0.096	0.408	0.056	0.08	0.194	0.144	0.159	0.232
TRINITY_DN46503_c0_g1_i1	AT2G39130.2	0.313	0.04	0.477	0.042	0	0.289	0.04	0	0	0.038	0	0	0.063	1.284	0.971	0	0	0.27	0.148	0	0.064	0.064	0	0.192
TRINITY_DN14460_c0_g1_i12	AT2G04039.1	8.747	5.815	3.616	4.618	1.202	2.01	4.125	0.313	0.887	3.13	2.748	1.956	8.946	9.47	5.782	3.134	1.706	2.869	2.087	1.541	1.194	2.88	1.817	1.895
TRINITY_DN29040_c0_g1_i3	AT5G54690.1	0	0.15	0.063	0.197	1.216	0.045	0.789	2.047	1.717	0.704	1.352	2.072	0	0	0.082	0.195	0.207	0.529	0.798	1.334	1.689	0.907	1.072	2.125
TRINITY_DN17218_c0_g1_i1	AT1G64400.1	71.49	44.083	46.557	70.969	66.037	52.218	80.179	90.235	67.716	106.871	98.326	103.614	60.724	36.84	37.862	59.612	39.501	32.473	58.807	54.551	68.716	112.413	91.393	93.313
TRINITY_DN5792_c0_g1_i29	AT1G12240.1	0.703	0.226	0.34	26.846	55.344	3.829	82.236	236.66	78.964	49.985	118.147	40.15	0	0	0.142	18.264	8.979	28.214	127.314	129.616	66.39	57.667	230.35	32.521
TRINITY_DN9514_c0_g1_i12	AT2G17705.1	25.22	14.424	22.712	9.966	9.928	7.48	9.229	7.82	7.865	10.449	10.035	8.608	11.576	15.653	19.226	8.542	8.271	6.137	10.946	11.453	10.079	11.355	9.75	7.396
TRINITY_DN3499_c0_g1_i3	AT5G12860.1	6.091	0	14.262	0	0	3.01	0	0	4.39	1.864	0	0	0	0	0	0	0	0	0	0	0	0	0	0
TRINITY_DN8274_c0_g1_i18	AT3G22840.1	1797	978.01	3570.34	0	0.363	0	0.343	0.261	0	0	0	0.358	2470.32	7965.52	3025.45	0.213	1.622	0	0.365	0.325	0	0	3.804	0.422
TRINITY_DN27706_c0_g1_i49	AT1G08520.1	6.644	4.237	6.885	2.138	2.714	2.032	1.575	0.977	1.699	1.124	1.649	0.905	8.504	5.626	8.074	2.464	4.35	1.748	2.389	1.305	1.37	1.361	1.636	2.132
TRINITY_DN3771_c0_g1_i1	AT4G30230.1	1.675	1.618	2.136	0.91	0.742	1.878	1.296	0.73	0.634	0.186	0.487	0.501	4.008	0	0.953	1.353	0.952	0.666	0.619	0.569	0.346	0.478	0.527	0.574
TRINITY_DN24200_c0_g1_i1	AT4G22010.1	0.154	0.109	0.831	1.726	3.207	4.575	1.039	0.198	1.282	1.185	1.499	1.587	0.172	0.434	0.446	0.757	4.304	1.901	1.799	1.727	2.48	4.815	2.788	0.623
TRINITY_DN7720_c0_g1_i22	AT4G39330.1	1.237	11.102	3.574	6.897	10.007	12.534	8.542	45.784	12.76	10.132	28.198	29.265	1.589	6.159	1.349	6.43	6.242	0.701	7.954	10.054	3.629	7.834	11.35	5.93
TRINITY_DN12183_c0_g1_i4	AT1G64080.1	0.397	0.112	0.285	1.245	3.668	1.611	1.466	4.013	3.385	1.69	2.118	2.945	0.354	0.112	0	1.052	1.242	0.678	6.338	5.389	3.687	1.791	3.833	1.183
TRINITY_DN2215_c0_g1_i4	AT2G29650.1	6.654	6.221	5.454	0.855	0.36	2.091	0.422	0	0	0.589	0	0.601	6.683	9.01	9.079	0	3.175	1.175	0.178	0	0.488	0.642	0.289	0
TRINITY_DN2113_c0_g3_i1	AT5G28650.1	4.356	4.072	2.252	8.785	9.058	8.816	11.683	10.378	8.917	11.045	16.703	15.057	0.795	1.008	1.977	4.312	5.325	9.069	8.38	8.706	9.091	10.858	12.647	10.827
TRINITY_DN6915_c0_g1_i1	AT2G29050.1	0.394	1.257	4.019	6.928	7.857	8.763	9.808	17.436	15.81	15.742	12.922	16.261	1.539	4.45	5.438	9.446	11.795	14.52	10.757	7.282	15.649	7.732	6.038	20.28
TRINITY_DN65009_c0_g1_i1	AT5G59010.1	0.665	0.314	0.399	0.497	0.529	0.589	1.339	0.889	1.27	1.77	1.269	1.714	0	0.782	1.034	0.545	0.124	0.211	3.529	1.348	1.7	4.102	4.367	0.748
TRINITY_DN3651_c1_g2_i1	AT2G37790.1	0	0	0	0.606	0	0.708	2.71	5.099	2.952	0.934	1.608	0.896	0	0	0.373	0.508	0.898	0	3.657	0.384	0.638	1.246	0.492	0.237
TRINITY_DN14958_c0_g1_i114	AT4G20930.2	1.273	0	2.139	2.912	1.377	2.199	0	0	0	0.945	1.15	0	6.822	1.9	3.655	0	0	2.676	1.156	1.378	0	0	0	0
TRINITY_DN7466_c0_g2_i2	AT5G23750.2	42.8	9.505	22.325	57.731	14.793	27.363	64.203	20.165	15.826	42.369	57.648	23.771	13.993	4.906	11.133	41.463	11.829	47.238	44.146	18.939	42.256	50.981	51.785	40.177
TRINITY_DN7387_c1_g1_i3	AT4G17230.2	0	0	48.989	0	9.438	0	0	0	10.013	0	0	0	0	58.151	0	10.71	14.215	15.729	0	10.649	0	0	0	0
TRINITY_DN7621_c0_g1_i12	AT1G79550.2	29.145	15.935	30.311	57.441	45.59	66.05	35.638	29.208	67.465	44.857	28.247	34.851	20.636	23.402	43.174	63.885	129.178	90.653	73.159	49.235	57.296	30.992	27.861	35.771
TRINITY_DN2688_c0_g1_i9	AT4G08850.1	13.421	4.707	8.122	2.486	3.058	2.27	2.113	5.135	5.888	5.67	2.863	6.534	8.956	11.11	10.696	3.653	4.49	4.327	3.371	4.054	4.152	1.894	2.592	5.362
TRINITY_DN30565_c0_g1_i7	AT1G78230.1	4.753	2.22	4.635	1.289	0.425	1.248	1.463	0	0.854	1.372	0.663	2.41	9.007	0.611	1.98	0	0	0	1.21	0	0.423	0	1.119	0.572
TRINITY_DN836_c0_g1_i39	AT3G56140.3	0.247	0.442	0.255	0.695	0.993	1.063	3.456	2.334	1.076	0.691	4.181	0.763	0.105	0.373	0.39	1.32	1.373	0.899	1.735	0.747	0.942	1.621	0.871	1.127
TRINITY_DN19704_c0_g2_i1	AT5G67080.1	2.216	0.743	14.963	1.047	1.033	0.395	5.055	3.802	1.823	2.715	2.669	2.765	1.04	0	0.453	0.573	0.391	0.443	1.137	1.2	1.326	1.504	0.577	2.438
TRINITY_DN6095_c0_g1_i23	AT3G16640.1	821.561	1053.06	2034.33	1694.49	1364.69	1696.98	1569.95	1194.78	1892.54	1050.81	1253.04	895.888	1575.18	3909.2	1094.84	2354.62	2902.71	2306.75	1073.76	847.675	1004.46	1302.2	939.649	1241.22
TRINITY_DN1030_c0_g1_i10	AT4G02600.2	4.231	2.375	10.946	0	0.199	0.292	0.094	0.252	0.615	0	0.283	0.131	0.189	5.417	0.437	0	0.166	0.481	0	0	0.141	0	0.657	0.089
TRINITY_DN10837_c0_g1_i9	AT5G51760.2	3.584	3.095	3.201	2.539	5.426	2.373	4.667	16.03	11.671	3.863	7.55	5.445	0	0	4.257	5.486	0	1.726	16.999	8.244	16.415	13.155	8.243	15.173
TRINITY_DN20692_c0_g1_i16	AT4G25450.1	9.158	6.765	6.238	5.924	3.095	4.477	4.014	1.976	3.041	3.835	2.164	3.89	8.436	7.32	9.687	4.456	4.077	5.64	4.024	3.509	3.189	3.058	4.103	4.345
TRINITY_DN6871_c0_g1_i29	AT5G66230.1	2.111	3.179	3.705	8.838	19.569	11.008	4.791	5.266	8.245	8.021	5.61	9.056	0.313	1.187	2.19	7.523	5.654	5.883	24.784	18.121	23.595	14.725	14.112	8.716
TRINITY_DN10664_c0_g1_i4	AT1G74320.1	0	0	0	0	0	0	1.405	0	0	0	0	0	0	0	0	5.799	0	0	0	0.547	0	1.839	0.769	1.06
TRINITY_DN53673_c0_g1_i26	AT4G13420.1	0	0	0	0.627	0	0.77	1.032	0	0.79	2.437	0.952	3.72	0	0	0	1.026	0	0.263	1.352	0.122	0.843	0.719	0.187	3.702
TRINITY_DN26381_c0_g1_i10	AT5G61030.2	1.573	0	1.321	0.953	0.633	0.346	3.686	0.538	0	4.894	0	0	8.725	10.671	16.425	10.746	15.745	10.262	35.714	36.897	26.576	25.481	22.553	16.453
TRINITY_DN8985_c0_g1_i8	AT5G23860.2	6.855	10.403	21.292	20.72	34.843	53.657	22.722	25.268	63.656	29.695	31.623	49.957	8.743	21.194	8.804	15.044	23.78	30.168	19.029	25.032	27.519	17.109	15.812	30.339
TRINITY_DN1134_c0_g1_i14	AT1G71070.1	1.23	3	3.163	1.928	1.491	1.108	1.025	1.042	3.998	4.815	2.468	4.354	0	0	1.095	0	0	0	0.636	2.069	3.339	2.662	0.598	0.906
TRINITY_DN8082_c0_g1_i1	AT3G11320.1	50.607	29.776	47.987	14.623	12.544	15.101	17.911	12.85	16.746	15.709	9.363	17.577	32.748	26.871	32.82	15.658	19.079	18.132	11.109	13.421	17.237	10.37	12.543	17.069
TRINITY_DN13066_c0_g1_i18	AT2G18193.1	0.99	0.174	0	0.457	1.209	0.189	0.928	6.053	0.736	1.146	2.047	1.49	0	0	0.077	0.8	0.404	0.406	1.852	4.258	0.532	1.223	2.501	1.371
TRINITY_DN4876_c0_g1_i10	AT5G51550.1	8.94	34.496	24.462	7.426	14.331	2.696	6.249	0	7.379	14.029	0	6.382	20.028	28.502	9.324	7.896	31.276	0	0	0	1.642	4.256	0	0
TRINITY_DN504_c0_g1_i10	AT1G06110.1	4.075	4.667	4.973	5.483	7.53	5.79	4.279	5.369	2.705	6.573	3.66	5.272	9.086	5.824	11.545	15.857	8.95	14.033	9.426	9.497	8.796	7.336	10.114	10.044
TRINITY_DN19142_c0_g1_i9	AT1G54730.2	0	1.026	1.563	0	0	0.469	0	0	0	0	0	0	0.817	3.152	1.758	0	0.36	0	0.362	0	0	0.99	0	0
TRINITY_DN22535_c0_g1_i5	AT4G25750.1	0	4.081	0	3.321	2.836	5.09	0	0.403	2.006	0	0.209	0	0	0	4.072	1.639	5.353	5.977	0.879	2.725	0.576	0	0	1.922
TRINITY_DN15909_c0_g1_i2	AT2G02220.1	2.996	0.245	2.054	4.823	1.138	2.898	5.615	0.873	4.933	3.421	2.709	4.211	0.483	1.394	1.461	0	3.462	6.609	0.316	2.25	3.234	0.838	2.42	3.21
TRINITY_DN3357_c0_g1_i1	AT3G51420.1	1.17	0.402	0	0.172	0.281	0	0.345	0	0.488	0.064	0.117	0	3.387	1.236	2.215	1.333	0.418	0.781	0.31	0.423	0.481	0.312	0.11	0.124
TRINITY_DN4191_c0_g1_i1	AT2G27950.3	11.981	5.534	12.473	6.201	9.061	7.887	7.908	17.25	13.474	7.243	7.291	11.887	9.518	10.557	8.151	10.503	10.608	10.137	13.812	16.337	17.368	7.937	10.1	8.803
TRINITY_DN9271_c0_g1_i1	AT3G16920.2	0.115	0.163	1.241	1.548	1.332	0.195	6.724	11.946	9.825	5.277	6.514	4.267	0	0	0.179	0	0.129	1.53	5.454	9.355	7.318	6.428	5.621	9.384
TRINITY_DN590_c2_g1_i15	AT2G34660.3	0	0.562	2.248	0.267	1.569	4.638	0	1.848	5.025	0	1.972	7.781	3.334	1.226	1.618	7.396	1.302	6.417	7.649	3.349	6.73	12.945	9.754	8.048
TRINITY_DN9692_c0_g1_i8	AT1G74690.1	0.153	0	0	0	0	0	0	0	0.302	0	0	0	0	0.658	5.538	0	5.071	2.775	0	6.073	3.928	0	5.221	6.403
TRINITY_DN11792_c0_g1_i3	AT5G45820.1	0.238	0.056	0	1.783	2.003	3.229	0.283	0.547	0.083	1.429	0.592	0.656	0.089	0	0.124	0.684	1.6	1.74	0.206	0.149	1.214	0.267	0.098	1.877
TRINITY_DN1491_c0_g1_i33	AT1G34470.1	3.115	1.223	1.751	6.593	2.999	5.089	3.873	0	0	4.632	0	4.926	4.949	9.087	3.783	5.91	3.186	8.478	6.054	7.497	4.326	6.392	8.71	6.228
TRINITY_DN232_c1_g1_i18	AT3G50820.1	531.708	231.143	280.436	92.339	62.472	204.569	56.887	36.833	47.978	10.934	41.756	22.03	408.756	527.024	537.668	174.606	224.37	236.415	36.344	35.623	27.397	38.748	28.795	17.86
TRINITY_DN12688_c0_g1_i25	AT3G22400.1	0.096	2.604	0	0.518	2.22	0	0.245	0.605	0.236	0.542	1.883	0.621	4.616	3.71	3.604	0	1.03	3.021	0.807	2.726	2.008	1.13	5.033	1.759
TRINITY_DN8431_c0_g1_i18	AT3G57710.1	0	91.869	0.228	0	2.381	0	0	7.61	0	0	4.013	0	95.061	74.683	138.049	12.53	6.085	14.38	2.968	10.759	2.477	4.243	3.966	2.64
TRINITY_DN6505_c1_g1_i1	AT3G06890.1	7.673	12.066	8.297	2.594	3.213	4.198	2.283	3.796	6.21	2.133	3.386	5.348	3.853	5.573	5.006	1.518	8.015	3.293	4.031	4.861	6.728	3.493	2.758	3.667
TRINITY_DN20168_c0_g1_i19	AT2G06925.1	0	0	0	1.713	1.626	2.62	1.847	0	0	2.933	0.122	1.795	0	0	0	1.332	4.445	2.149	0.58	0.221	1.103	0.734	0.569	1.004
TRINITY_DN8995_c0_g1_i1	AT3G59910.2	25.354	10.165	39.359	23.356	8.489	24.557	19.119	9.686	23.62	21.103	7.231	18.342	32.563	52.598	37.24	28.491	21.158	28.263	20.715	27.123	19.616	21.089	23.457	26.434
TRINITY_DN26828_c0_g1_i1	AT5G43080.1	0	0	0	0	0.262	0.325	0	0.247	0.2	0.319	0.277	0	0	0	0	0	0.27	0.182	1.122	0.449	0.192	1.159	0.713	0.389
TRINITY_DN4880_c0_g1_i1	AT2G20562.1	7.847	16.747	18.52	4.99	0	4.32	4.981	3.287	3.252	0	8.935	2.74	7.926	0	6.72	0	0	2.807	0	6.924	4.192	2.933	0	6.051
TRINITY_DN15079_c0_g1_i11	AT2G40435.1	2.137	16.411	9.484	1.722	13.348	12.068	1.699	0.234	0.319	0.444	3.675	3.147	6.065	15.32	7.572	1.519	7.232	1.89	1.213	2.736	8.967	7.193	5.09	4.547
TRINITY_DN12203_c0_g1_i15	AT3G54650.1	0.49	0.175	1.105	0.979	0.994	1.584	0.202	0.33	0.96	1.933	0.408	0.522	0	0	0	0.343	0.882	0	1.649	0.912	0.863	0.819	0	1.588
TRINITY_DN9381_c0_g1_i1	AT1G66950.1	4.312	5.17	4.539	1.154	1.481	2.36	0.976	0.85	0.726	2.214	0.738	1.324	3.13	4.285	4.689	1.504	0.936	1.083	1.638	1.275	1.423	0.494	1.674	1.788
TRINITY_DN46145_c0_g1_i5	AT5G06860.1	0	0	4.661	9.109	13.9	18.636	5.254	34.942	55.837	2.607	17.481	26.961	1.433	5.583	5.594	41.069	38.438	41.713	11.862	8.827	16.57	30.936	13.809	27.916
TRINITY_DN7681_c0_g2_i3	AT5G63630.2	8.387	11.436	5.742	1.992	3.378	2.785	1.831	2.605	1.964	3.511	2.528	3.895	8.782	8.031	9.89	1.709	0	0.932	3.38	3.689	3.502	2.185	0	3.172
TRINITY_DN35213_c0_g1_i10	AT2G45550.1	1.304	2.511	2.947	4.998	6.282	8.035	6.797	8.453	2.574	4.275	7.438	4.138	0.075	5.095	3.376	3.697	13.525	10.992	1.042	5.939	3.244	3.104	6.952	7.308
TRINITY_DN97953_c0_g1_i1	AT1G03090.2	0.128	0.081	0.728	0.433	0.284	1.186	0.135	0.098	0.512	0.289	0.043	0.508	0	0	0.097	0.093	0.085	0.648	0.025	0.142	0.169	0	0.07	0.102
TRINITY_DN7091_c0_g1_i1	AT1G76160.1	4.241	4.208	2.9	17.517	39.423	38.092	10.834	6.04	32.71	11.815	10.166	19.468	2.653	10.185	30.229	29.686	49.925	44.721	10.414	12.469	14.574	24.384	12.822	8.053
TRINITY_DN68430_c0_g1_i1	AT4G18100.1	0.249	0	0	0.746	0.341	0	0	0	0	0.327	0	0	7.155	13.256	0.775	1.218	1.108	2.834	0.651	0	0.591	0	0	0
TRINITY_DN5156_c0_g1_i12	AT3G02830.1	7.204	7.306	6.107	5.712	2.328	4.688	3.586	2.76	2.338	2.815	3.917	3.105	10.099	10.018	10.268	5.223	6.146	6.638	3.613	3.004	3.562	3.365	3.386	2.519
TRINITY_DN1903_c0_g2_i1	AT4G00430.1	25.381	32.63	126.51	73.777	54.935	97.938	136.831	214.557	383.006	201.685	277.25	388.799	46.616	101.963	42.239	185.903	163.552	256.522	368.571	271.476	344.871	657.673	417.566	684.97
TRINITY_DN111187_c0_g1_i1	AT5G63970.2	5.813	5.644	0.798	18.879	14.825	13.659	18.275	22.239	19.392	20.062	27.4	17.958	2.34	1.406	0.519	26.405	17.291	12.167	21.31	19.778	18.548	25.387	28.005	23.833
TRINITY_DN956_c0_g1_i10	AT2G33040.1	7.211	7.066	5.611	9.903	10.763	4.829	7.578	7.878	5.88	7.463	14.193	5.926	9.039	6.21	7.935	7.966	4.657	5.005	14.57	13.276	13.559	12.956	9.696	7.435
TRINITY_DN3218_c0_g1_i21	AT2G47490.1	17.19	13.837	12.612	8.527	5.607	6.147	8.81	4.906	3.901	5.609	5.96	3.759	16.27	15.139	14.606	9.058	9.446	6.018	7.472	4.692	3.371	5.89	4.467	4.372
TRINITY_DN9358_c0_g2_i2	AT5G63120.2	20.791	14.403	18.204	6.08	7.312	11.789	16.041	17.297	10.651	27.345	22.605	20.105	13.334	24.069	17.948	9.37	10.604	9.038	14.102	9.928	10.491	16.637	21.687	20.411
TRINITY_DN12949_c0_g1_i1	AT5G04550.2	129.637	63.897	134.635	19.642	18.605	29.986	16.567	30.665	47.978	27.909	20.034	25.842	37.464	86.968	94.032	17.835	27.216	30.384	26.531	30.427	19.788	22.186	18.301	22.972
TRINITY_DN5404_c0_g1_i13	AT2G25920.1	5.423	19.031	30.059	17.838	18.497	20.49	14.696	16.453	21.271	5.072	17.033	9.39	8.757	29.325	17.722	14.59	30.214	35.288	8.544	13.889	7.742	5.56	13.979	7.034
TRINITY_DN5334_c2_g1_i1	AT5G52640.1	20.664	26.107	42.713	0	3.31	4.055	0	8.623	4.159	0	0.896	1.619	17.993	24.481	65.427	0	6.186	3.823	1.569	12.218	11.296	0.456	4.001	0.531
TRINITY_DN4626_c0_g1_i3	AT5G52540.1	8.255	13.494	16.501	6.886	9.952	5.826	6.845	1.908	4.631	3.098	1.575	5.129	13.807	16.273	9.466	8.452	8.996	8.55	3.919	3.068	4.565	3.026	2.423	3.284
TRINITY_DN5305_c0_g1_i22	AT1G17615.1	2.05	3.481	7.379	2.822	11.776	4.981	5.98	12.405	11.722	2.745	17.907	8.502	3.644	2.899	3.916	4.217	12.163	9.847	2.841	7.592	8.738	6.578	10.074	5.981
TRINITY_DN16171_c0_g1_i9	AT5G22400.1	5.142	4.047	3.774	4.143	4.949	5.654	5.177	5.123	5.651	2.777	3.638	5.056	1.149	0.604	2.768	3.836	2.689	4.963	4.041	4.889	5.281	4.523	7.842	3.11
TRINITY_DN3674_c1_g1_i14	AT3G13340.3	1.349	0.339	0.255	4.318	2.966	5.207	2.611	1.093	3.66	1.901	2.041	3.653	4.169	0.915	3.123	5.23	2.425	1.764	3.071	1.828	0.988	2.543	2.105	3.603
TRINITY_DN42879_c0_g2_i3	AT3G14390.1	1.34	0.083	0	0	0	0.691	0	0	0	0.155	0	0	0.13	1.643	2.626	0	0.261	0.997	0.151	0.109	0	0	0.072	0.393
TRINITY_DN3318_c0_g1_i2	AT5G28010.2	2.461	0.364	3.977	9.12	26.77	33.173	21.293	4.076	13.103	1.333	16.004	8.76	1.478	1.461	3.807	7.096	6.955	14.877	2.162	2.135	5.125	5.494	1.979	2.367
TRINITY_DN18675_c0_g1_i1	AT2G33860.1	69.573	64.632	144.802	39.312	40.393	58.14	25.775	20.192	49.595	40.172	21.787	45.024	105.345	133.729	122.265	64.17	98.418	61.818	26.983	42.59	38.202	20.927	12.593	43.674
TRINITY_DN4091_c1_g1_i1	AT4G38690.1	3.466	3.447	1.278	9.939	6.65	3.384	13.511	7.811	4.353	3.793	11.011	4.153	2.352	0.748	2.635	5.632	3.432	7.579	10.04	2.56	4.887	11.429	7.375	5.728
TRINITY_DN69476_c0_g1_i9	AT1G20630.1	0.198	0	1.196	0	0	0.112	0	0	0	0	0	0	1.219	1.489	1.881	0	0	0	0	0	0	0	0	0.089
TRINITY_DN55171_c0_g3_i2	AT1G02640.1	0.078	0.037	0	0.039	0	0.176	0	0	0	0.035	0	0.054	0.811	1.538	3.788	0	0.058	0.74	0.067	0	0.058	0	0	0
TRINITY_DN7498_c0_g1_i12	AT2G33170.2	5.293	1.566	3.611	8.944	4.309	4.869	8.521	10.69	8.653	9.698	11.145	8.228	6.116	3.647	4.849	11.133	4.376	8.947	9.817	5.868	2.822	10.328	8.136	7.94
TRINITY_DN19180_c0_g1_i1	AT1G08230.2	5.879	0.15	0.616	24.813	20.956	14.137	20.384	12.99	27.194	22.394	28.5	18.137	1.061	1.64	5.339	18.453	22.575	43.132	7.542	8.458	22.599	17.908	9.624	19.794
TRINITY_DN13778_c0_g1_i1	AT4G26080.1	0.899	0.749	0.212	0.251	0.104	0.718	0.193	0.574	0.755	0.342	0.611	0.467	1.219	0.513	0.336	0.321	0.166	0.361	1.457	0.777	1.431	0.606	0.939	0.289
TRINITY_DN17096_c0_g1_i1	AT3G06580.1	49.729	26.23	34.561	85.308	75.547	82.721	79.742	110.935	42.185	35.746	103.732	52.399	41.22	14.076	44.83	85.341	75.523	88.449	87.16	66.436	56.049	85.774	123.776	66.633
TRINITY_DN5367_c0_g1_i3	AT5G13930.1	0.326	0.486	1.553	3.837	2.23	3.671	0	0.485	0.81	1.331	0	2.885	0	0	8.759	0.874	0	0.488	1.704	5.876	3.676	0.856	0	0.378
TRINITY_DN7999_c0_g2_i1	AT5G16250.1	6.433	16.43	12.205	17.113	52.695	33.468	9.391	13.14	32.078	15.899	5.715	22.084	0.995	9.315	18.062	30.494	44.727	40.246	31.04	23.563	44.855	12.665	9.068	23.486
TRINITY_DN2893_c0_g3_i1	AT5G23860.2	2.72	1.213	2.056	4.501	5.873	11.176	3.859	3.652	10.628	6.703	4.402	7.361	0.954	1.208	1.337	4.916	8.948	5.17	15.939	9.739	8.489	9.114	6.626	2.505
TRINITY_DN11068_c0_g1_i7	AT1G26810.2	2.759	3.536	1.187	1.049	0.796	0.629	0.669	1.23	0.292	0.352	0.65	0.34	4.937	0.569	2.061	0	1.963	1.7	0.533	1.146	1.04	0.782	0.637	0
TRINITY_DN8760_c0_g1_i18	AT3G22750.1	45.447	27.602	36.053	11.024	10.13	16.097	12.341	9.454	7.936	9.051	9.672	7.9	28.147	26.912	25.676	10.236	11.289	11.104	11.255	12.151	13.859	10.494	14.128	8.138
TRINITY_DN18445_c0_g1_i1	AT4G21210.1	4.265	6.509	3.157	2.89	0.862	1.655	0	0	1.432	1.376	0	2.76	5.656	6.169	5.638	7.126	0	4.07	0.77	1.316	1.187	2.412	3.423	1.119
TRINITY_DN3700_c0_g1_i2	AT1G07430.1	58.958	57.261	69.186	60.471	55.56	47.903	90.783	153.665	112.663	52.155	107.711	99.711	42.961	30.723	34.648	95.934	43.942	61.124	176.3	154.757	137.82	125.578	155.465	83.209
TRINITY_DN3783_c0_g2_i2	AT5G12970.1	2.325	1.918	1.881	0.696	6.165	3.03	1.375	1.372	12.929	1.994	1.827	8.749	1.049	3.324	5.493	1.798	1.24	4.27	8.59	12.697	13.539	4.795	3.954	4.866
TRINITY_DN11507_c0_g1_i9	AT5G51570.1	49.267	38.446	32.925	27.136	16.658	12.791	39.858	24.781	15.943	29.301	36.793	23.881	28.342	29.451	38.112	22.208	17.976	19.459	18.876	19.198	18.934	32.502	32.905	24.541
TRINITY_DN2874_c0_g1_i1	AT1G56070.3	209.12	158.882	328.612	259.607	308.772	390.484	272.15	370.939	582.007	431.869	222.256	471.589	232.56	335.725	441.914	253.14	510.656	551.087	411.157	465.664	632.4	231.24	265.87	440.342
TRINITY_DN15238_c0_g1_i5	AT1G42550.1	3.356	2.532	4.791	0.55	1.135	3.021	0.174	0.338	0	0	0.169	0	3.67	3.431	5.846	0.844	1.481	1.305	0.032	0.092	0.138	0.055	0.053	0
TRINITY_DN10377_c0_g2_i1	AT5G16130.1	46.942	55.001	30.072	59.309	80.29	68.441	93.651	109.727	85.172	80.686	120.251	64.21	33.253	31.492	39.268	77.648	58.908	64.829	108.603	77.941	83.149	140.45	86.462	57.144
TRINITY_DN1549_c0_g1_i3	AT1G63830.3	7.944	4.998	7.76	11.511	11.633	12.811	11.942	5.702	16.533	16.252	9.109	11.202	10.609	9.025	12.717	13.656	17.809	19.39	21.515	22.633	24.543	17.493	7.59	20.119
TRINITY_DN5343_c0_g1_i15	AT5G20280.1	31.624	27.388	20.517	20.644	18.92	21.662	16.63	11.103	11.043	14.026	12.114	15.218	25.209	33.774	29.077	15.953	24.154	25.28	14.732	14.131	11.54	12.762	14.421	15.21
TRINITY_DN10113_c0_g1_i9	AT2G34090.3	1.155	0.305	0	0.313	1.274	0	0.354	0	0	0.569	1.44	0	2.138	3.474	2.214	0	0	2.217	0	0.445	0.188	0	0.53	0.453
TRINITY_DN6947_c0_g1_i13	AT4G14330.1	0.302	0.278	0	0.095	1.5	1.845	0.178	0.614	1.07	0.741	0.334	2.518	0	0	0.098	0.322	0.953	1.116	3.066	3.327	2.861	0.53	0.755	1.278
TRINITY_DN6071_c0_g1_i9	AT3G44750.2	17.059	16.839	13.964	20.329	36.853	17.385	29.392	28.27	21.44	41.993	31.639	20.438	16.896	10.167	15.759	17.219	22.83	17.849	26.064	26.13	25.044	21.894	27.16	27.173
TRINITY_DN9002_c0_g1_i14	AT1G71360.1	22.476	12.954	23.128	1.543	7.115	4.986	2.827	8.56	4.295	2.388	8.044	4.702	6.883	8.917	6.365	6.001	4.676	2.223	6.976	3.644	3.96	3.76	2.247	2.457
TRINITY_DN78713_c0_g1_i2	AT1G07050.1	0.983	1.823	1.812	0	0.125	0	0	0	0	0	0	0.377	0	0	1.071	0	0	0	0	0	0	0	0.113	0
TRINITY_DN2791_c0_g1_i10	AT5G04430.2	3.531	1.748	0.268	3.995	2.889	3.689	5.136	4.058	2.606	4.942	4.945	3.931	1.797	0.401	0.901	3.079	5.681	1.513	5.056	2.801	2.766	3.233	6.547	0.828
TRINITY_DN5131_c0_g2_i1	AT1G32610.2	13.984	11.335	19.763	3.512	4.604	4.65	3.621	4.225	5.727	4.97	3.192	5.871	5.916	17.868	9.822	3.612	4.472	5.915	3.492	4.615	4.756	4.201	3.342	5.852
TRINITY_DN1865_c0_g1_i6	AT4G17520.1	20.726	22.042	14.329	0	36.895	23.768	26.173	52.168	26.725	30.452	36.28	45.558	16.475	39.319	27.956	21.18	10.403	13.758	21.468	57.416	46.149	52.866	51.49	44.018
TRINITY_DN9102_c1_g1_i14	AT3G56010.1	5.745	8.076	6.373	6.884	5.688	9.917	8.548	3.291	3.664	3.887	5.804	2.513	10.733	8.306	6.128	10.129	5.286	6.913	4.359	3.058	3.851	4.341	3.438	3.228
TRINITY_DN12665_c0_g1_i39	AT5G08710.2	1.145	0.863	0.287	1.098	0.314	0.488	0.186	0.048	0.103	0	0.367	0.076	0.644	0.378	0.62	0.13	0.172	0.768	0	0	0.19	0.041	0	0
TRINITY_DN8918_c0_g1_i3	AT2G34357.1	0.567	0.24	1.803	1.283	2.361	0.324	1.431	0.464	2.193	0.353	1.317	0.884	5.538	6.211	3.968	5.27	5.913	7.071	2.169	1.711	3.154	3.435	2.33	5.213
TRINITY_DN6740_c0_g1_i3	AT4G28080.1	13.883	11.571	11.295	1.343	3.74	8.905	0.957	1.203	1.958	0.742	0.921	2.477	11.22	19.501	24.719	3.905	3.904	3.93	0.934	0.88	1.142	1.07	0	0.716
TRINITY_DN3380_c0_g1_i32	AT4G36550.1	8.714	5.556	5.845	1.769	1.209	1.224	1.551	1.747	3.096	2.262	0.813	2.236	10.212	3.684	9.871	1.644	1.77	3.029	0.809	3.459	1.457	1.519	0.697	2.269
TRINITY_DN16254_c0_g1_i1	AT5G36930.2	0	6.457	13.861	0	0.596	0	0	1.871	1.063	0	0.916	1.2	1.918	1.266	13.634	0.82	0	1.208	0.162	0.45	0.748	0	0.489	1.187
TRINITY_DN7609_c0_g1_i2	AT3G15460.1	2.324	2.353	3.618	3.004	2.049	3.869	3.43	4.16	6.124	12.125	3.508	9.345	0	2.904	1.695	3.253	4.118	0	10.117	10.14	5.056	7.419	7.938	4.398
TRINITY_DN2633_c0_g1_i5	AT1G28310.1	3.871	2.427	6.958	7.403	4.128	9.36	6.5	4.754	13.199	9.121	9.766	9.484	3.677	5.403	3.318	9.476	13.914	7.338	10.133	11.123	5.414	8.974	10.555	8.191
TRINITY_DN3259_c0_g1_i3	AT3G11670.1	29.437	43.993	63.625	15.923	15.965	34.887	13.277	15.078	19.127	13.765	9.712	21.213	65.165	56.606	45.667	25.013	21.62	14.341	15.598	11.892	10.176	10.567	13.565	11.662
TRINITY_DN4137_c0_g1_i6	AT3G56940.1	162.421	139.684	73.064	23.22	24.42	48.1	16.475	12.285	10.572	3.047	13.017	6.338	135.531	133.466	118.533	43.783	40.332	27.018	9.739	6.029	3.231	15.981	9.166	3.527
TRINITY_DN4554_c0_g1_i20	AT2G33620.4	1.297	3.958	1.713	1.305	3.596	0.748	1.332	0.444	0.838	0.516	0.104	0.635	3.532	14.772	5.174	2.94	5.858	4.377	1.12	0.585	3.693	1.265	0.474	0.571
TRINITY_DN8366_c0_g1_i1	AT1G03220.1	40.072	4.76	8.18	214.59	132.787	202.076	159.275	262.504	228.072	82.414	217.682	246.461	5.593	3.679	12.472	328.07	435.147	347.098	212.659	154.78	168.295	254.292	187.377	396.305
TRINITY_DN6578_c0_g1_i35	AT4G27220.1	0.298	0.429	0.816	0.381	0.827	1.415	0.436	0.333	1.152	0.272	0.291	1.102	44.357	0.625	40.876	45.428	0.762	66.12	24.096	0.913	59.672	15.636	0.186	49.588
TRINITY_DN7205_c0_g1_i16	AT2G21520.1	0	8.842	0	0	5.631	0	0	3.907	0	0.556	3.702	0	7.017	7.223	7.319	4.432	5.14	2.334	1.034	2.359	1.316	6.161	5.624	3.671
TRINITY_DN1795_c0_g1_i8	ATMG00090.1	2.809	1.748	6.74	7.147	5.528	8.842	0.645	2.918	20.399	4.153	0.339	19.122	5.549	8.953	6.659	6.068	27.31	15.75	3.812	12.564	10.597	0.344	1.36	6.273
TRINITY_DN23056_c0_g1_i10	AT1G60500.1	7.008	6.749	2.469	2.088	3.021	2.326	2.028	2.734	0.508	0.441	0.949	0.445	0.126	0	1.307	1.395	2.069	0.936	0.682	0.17	0.822	0.429	0.877	0
TRINITY_DN27338_c0_g1_i1	AT1G08540.1	11.982	13.22	6.499	1.312	2.788	2.801	4.607	2.261	1.414	1.768	0	2.756	14.209	9.546	18.594	0	0	5.149	0	0	2.472	0.782	0	2.712
TRINITY_DN3112_c0_g1_i9	AT1G05270.1	3.399	3.756	3.175	4.659	2.967	2.225	2.932	2.699	1.407	3.843	0.708	1.302	3.016	5.024	5.166	1.14	1.094	1.614	2.622	2.046	1.994	1.259	1.16	2.327
TRINITY_DN633_c0_g2_i3	AT5G08390.1	1.555	4.491	2.051	2.515	5.144	2.801	1.376	4.649	2.326	2.126	2.702	2.143	0	1.231	1.393	1.241	2.773	2.123	5.597	4.94	4.474	4.39	4.206	2.892
TRINITY_DN5312_c0_g1_i24	AT2G47430.1	3.544	6.545	4.558	18.969	14.218	17.567	13.342	10.277	4.396	3.263	8.628	1.697	6.23	4.505	13.058	40.739	46.152	24.932	4.821	3.906	3.545	8.547	4.843	2.834
TRINITY_DN11116_c0_g1_i4	AT5G67090.1	8.188	3.024	11.693	34.211	79.229	51.889	44.663	15.052	24.058	4.082	4.697	8.686	3.539	2.849	9.023	28.263	119.768	55.133	10.964	62.175	37.762	8.352	24.195	18.234
TRINITY_DN7664_c0_g1_i1	AT3G04070.1	0.519	0.943	0.593	7.159	6.878	4.576	11.055	7.309	4.961	3.897	15.314	5.865	0.505	0	0.706	5.643	3.908	4.822	8.079	7.653	6.129	9.631	13.835	7.788
TRINITY_DN13968_c0_g1_i20	AT5G52270.2	0.798	2.109	3.056	0	0	0	0	1.097	0	0	0	0	0	0	0.578	1.17	0	0	0	0	0.937	0	0	0
TRINITY_DN1051_c0_g1_i1	AT1G24450.1	0	0	0	0	0	0	0	0	0	0	0	0	0	10.236	7.284	0	11.309	16.456	0	8.341	10.076	0	7.332	7.615
TRINITY_DN469_c0_g1_i58	AT2G38920.6	2.989	1.07	1.972	9.193	4.822	8.397	9.584	3.3	6.347	3.45	5.231	4.649	4.562	1.059	1.125	11.83	2.11	4.823	7.586	2.594	2.086	9.072	4.866	3.226
TRINITY_DN8523_c0_g2_i1	AT4G31130.1	64.463	61.688	109.626	80.719	52.369	77.803	65.499	39.867	68.568	64.152	41.194	41.048	85.181	276.007	132.745	76.957	89.503	201.261	39.22	30.144	41.823	50.608	35.128	57.111
TRINITY_DN1480_c2_g1_i4	AT1G11530.1	321.135	236.676	232.318	429.687	230.312	296.09	435.33	200.129	208.075	170.314	345.232	136.406	343.856	210.527	216.733	629.598	355.292	390.552	156.528	193.47	156.647	395.9	220.748	153.34
TRINITY_DN10202_c0_g1_i12	AT1G18300.1	252.114	252.401	178.682	82.79	65.887	50.775	92.236	55.437	41.424	33.8	98.102	22.521	66.036	62.124	60.457	23.736	17.115	22.5	30.503	26.547	24.396	32.926	36.381	25.535
TRINITY_DN4654_c0_g1_i17	AT1G47670.1	0.041	0	0.396	24.103	6.963	12.076	25.123	12.029	11.416	25.981	19.725	15.217	0	0.349	0.128	9.285	7.743	12.668	7.076	5.86	10.823	15.814	5.594	16.516
TRINITY_DN24097_c0_g1_i2	AT5G56580.1	2.199	2.315	2.561	3.195	5.824	4.363	2.768	3.232	3.012	3.342	2.084	4.274	1.821	3.366	2.539	3.704	6.041	2.269	11.432	9.048	5.649	5.287	4.587	3.05
TRINITY_DN18604_c0_g1_i27	AT5G58450.2	7.584	5.586	5.916	6.283	7.652	4.929	8.181	6.843	7.986	5.49	6.337	5.953	1.81	1.642	0.237	0	3.205	0	0.204	0	0	1.06	0.618	0.838
TRINITY_DN2261_c0_g1_i1	AT3G62270.1	3.232	5.416	6.076	7.332	16.584	8.034	7.973	8.137	8.557	11.78	7.469	10.682	4.945	6.511	3.933	5.224	12.394	5.352	8.502	12.485	13.796	13.45	15.522	9.986
TRINITY_DN6329_c0_g1_i3	AT1G07390.2	12.968	5.057	3.819	3.137	1.609	0.805	2.798	1.658	3.35	5.243	2.045	2.873	1.002	2.495	12.8	0	1.071	2.831	0.896	0.86	1.532	0.572	0.571	0.553
TRINITY_DN3233_c0_g1_i1	AT5G33280.1	2.862	3.168	3.01	7.101	3.897	1.854	6.002	9.955	5.329	4.891	7.642	3.897	3.785	3.382	5.175	2.129	1.655	5.032	4.184	1.744	3.649	3.067	3.683	3.473
TRINITY_DN3954_c1_g1_i2	AT1G47128.1	6.298	4.352	7.991	32.378	25.237	27.004	54.166	70.799	42.182	24.069	82.736	41.856	2.685	2.409	3.027	16.258	14.845	28.122	106.371	85.312	61.246	91.809	206.797	31.624
TRINITY_DN5249_c1_g3_i5	AT2G43160.5	7.686	5.641	4.079	6.629	5.201	6.026	10.139	9.183	7.959	13.169	6.622	15.835	1.832	1.839	0	0	4.041	8.369	2.853	7.55	1.306	4.079	4.056	6.754
TRINITY_DN1316_c0_g2_i5	AT5G09220.1	1.052	1.646	1.416	2.604	1.011	2.925	5.655	3.556	3.827	2.036	6.795	2.375	2.207	2.53	0.812	3.559	2.817	4.338	6.787	4.236	3.631	3.457	5.563	3.469
TRINITY_DN16086_c0_g1_i1	AT4G34430.3	0	0	0	7.06	8.239	1.196	0	3.513	0.986	6.999	2.813	1.477	0	0	4.965	0	1.194	11.191	5.841	0	8.243	2.541	0.96	6.351
TRINITY_DN1519_c0_g1_i1	AT1G18060.1	12.275	20.689	21.436	2.226	1.682	7.255	1.239	2.186	3.1	3.967	2.414	5.395	25.485	47.551	21.783	8.927	9.589	6.489	7.923	8.428	3.53	10.528	7.326	6.666
TRINITY_DN4961_c0_g1_i4	AT2G31880.1	3.28	1.642	1.693	0.698	0.388	0.29	0.669	0.435	0.46	1.031	0.488	1.856	2.833	1.68	12.262	1.738	0.817	3.147	1.16	2.076	6.901	0.956	0.518	3.645
TRINITY_DN2688_c0_g1_i14	AT4G08850.1	28.018	7.797	13.886	7.896	7.28	4.249	7.165	8.4	5.695	11.438	8.109	9.135	21.204	15.828	20.698	5.426	8.343	7.933	5.433	9.964	7.277	5.462	6.749	10.443
TRINITY_DN4329_c0_g1_i3	AT1G48910.1	0.128	0	0	0.157	0	0.86	1.562	0.245	1.221	0.178	0.959	1.404	0	0	0	0	0	0.28	3.092	4.188	1.402	2.961	5.193	0.651
TRINITY_DN36404_c0_g1_i1	AT5G11720.1	1.801	1.238	2.116	0.199	1.271	0.444	0.902	0	0	0.176	0.992	0	6.166	3.738	1.253	1.176	0.593	0.869	0.173	0.413	0	0.159	0	0.352
TRINITY_DN733_c0_g1_i10	AT4G33210.1	16.395	24.732	20.527	14.699	14.449	11.021	13.541	11.672	10.824	10.826	13.939	7.217	22.12	39.075	27.802	16.23	15.346	19.454	8.789	10.765	11.591	11.787	12.859	12.04
TRINITY_DN13530_c0_g1_i3	AT1G30360.1	98.542	125.021	118.89	44.324	76.504	45.418	44.18	83.75	55.542	34.778	43.451	40.169	167.315	247.77	128.646	91.926	110.943	66.04	81.835	78.208	64.82	50.365	65.037	42.509
TRINITY_DN9878_c0_g1_i10	AT3G26050.1	5.845	2.898	15.138	0.267	1.477	2.311	0.46	0.19	0.568	0.14	0.105	1.99	5.947	9.812	4.501	0	0.887	0.643	0.685	1.728	0.868	0.248	0.785	0.579
TRINITY_DN2091_c0_g1_i15	AT5G14920.1	1.055	0.454	2.569	1.824	9.904	3.365	4.643	1.102	17.629	7.786	4.177	26.053	0.357	8.331	6.519	5.731	12.688	8.146	3.802	14.225	42.254	9.779	30.221	41.124
TRINITY_DN47944_c0_g3_i4	AT5G65160.1	1.195	1.361	0.379	1.757	4.036	2.445	2.546	1.119	1.028	0.804	2.09	0.861	0	0	0.101	1.648	0	2.233	0.424	0.366	1.224	0	0.569	1.144
TRINITY_DN9195_c0_g1_i13	AT4G19640.1	3.665	4.919	0	2.373	3.25	1.559	4.875	14.234	4.723	4.717	16.344	2.488	1.059	0	0.845	2.409	1.81	1.424	2.468	2.002	3.092	8.858	3.514	1.363
TRINITY_DN18919_c0_g1_i4	AT5G09810.1	1.022	0.718	0	0	0	0.434	0.361	0	0	0	0	0.523	3.815	19.38	5.665	0	0	1.941	0.669	0.478	0.76	0.583	0.633	0.686
TRINITY_DN1371_c0_g1_i27	AT3G12780.1	0.562	0.234	0.589	0.113	0.147	0	0	0	0	0	0.671	0	0	0.431	0.952	0.855	0.542	1.363	0.097	0.124	0	0	0.147	0
TRINITY_DN6646_c0_g1_i7	AT3G04670.1	40.866	25.151	28.875	19.439	11.987	14.668	17.287	8.929	10.079	17.846	12.887	18.407	27.748	28.416	17.298	16.171	10.561	12.334	10.286	13.034	11.557	13.155	13.534	15.387
TRINITY_DN5701_c0_g1_i5	AT5G22930.1	7.489	6.649	6.526	2.875	6.115	3.729	2.933	5.732	5.195	1.987	2.442	0.498	1.428	1.343	4.944	2.774	3.596	1.623	2.474	2.929	2.598	0.719	1.145	1.44
TRINITY_DN4243_c0_g1_i2	AT3G57030.1	4.995	2.35	5.63	0	0	1.199	0	2.573	0	0	1.037	0	0	0	0.859	0	0	1.483	0	0	0.857	0	5.206	0
TRINITY_DN47314_c0_g1_i1	AT4G21150.3	0.647	0.172	0.097	0	0.055	0.342	0.058	0	0.084	0	0.046	0	0.632	0.913	1.76	0	0.272	0.384	0.053	0.151	0.046	0	0	0
TRINITY_DN10789_c0_g1_i4	AT4G00820.1	0	0	0	0.554	0.878	0.509	0	0	0	0.286	1.771	0.443	0.479	0	0	0	0	0	0.683	0.227	0.777	2.847	4.855	0.212
TRINITY_DN6025_c0_g1_i1	AT3G61590.4	0.519	0	0	1.855	0.684	1.236	1.854	0	1.111	2.926	2.393	2.146	0.111	0.292	0.669	0.541	1.799	1.946	0.992	0.576	1.062	2.037	1.661	2.193
TRINITY_DN12016_c0_g1_i1	AT5G65280.1	5.23	10.406	15.268	81.676	47.685	38.657	54.438	40.871	28.149	28.663	17.03	21.358	15.821	7.32	25.185	162.471	157.124	100.656	34.193	47.445	28.506	19.133	21.424	19.532
TRINITY_DN401_c0_g1_i24	AT4G37870.1	301.729	226.085	206.672	258.896	255.084	220.44	256.107	233.952	129.419	130.414	294.803	133.711	280.611	83.124	91.832	306.347	154.921	117.133	127.058	121.17	98.987	255.74	167.846	140.502
TRINITY_DN37411_c0_g1_i3	AT3G47570.1	0	0.944	0.507	0	1.73	1.959	0	0	0.965	0	1.117	0.471	4.246	13.171	5.265	3.905	2.695	2.798	0	0.809	0.921	0	0	1.201
TRINITY_DN19959_c0_g1_i4	AT4G12800.2	8.759	6.517	162.756	2.623	0.399	81.021	0.462	0.216	36.387	0.183	0.37	10.305	173.107	13.864	263.193	91.673	1.125	125.683	19.954	0.545	16.177	18.086	1.349	14.284
TRINITY_DN14768_c1_g1_i4	AT5G44080.1	8.469	10.565	11.137	5.589	6.6	6.833	6.625	3.777	6.278	4.864	6.551	4.845	6.861	6.753	7.971	4.463	5.299	5.824	4.188	4.655	5.422	5.259	5.803	5.101
TRINITY_DN5143_c0_g1_i20	AT5G57880.1	1.081	5.213	10.789	2.799	7.181	8.465	2.287	14.37	31.14	9.252	4.547	12.102	1.987	0	4.018	1.801	2.717	1.59	8.543	0.758	1.73	3.831	0.67	2.326
TRINITY_DN12959_c0_g1_i2	AT4G10265.1	0.874	0.617	0.697	5.019	9.564	7.666	2.687	3.716	3.66	0.579	0.83	0	0	0.41	4.762	9.292	47.945	3.6	12.732	9.54	4.746	1.154	0.722	0.196
TRINITY_DN8677_c0_g1_i34	AT2G44870.1	34.714	35.544	28.635	23.819	20.386	21.087	19.639	16.293	13.028	18.813	10.48	12.455	32.57	74.953	54.484	29.11	31.297	25.788	14.038	15.007	12.927	16.876	16.436	15.794
TRINITY_DN4750_c0_g1_i7	AT3G15095.1	4.661	4.325	9.083	2.172	3.648	10.612	1.52	0.916	3.188	3.96	1.048	3.365	8.44	13.138	7.128	0	5.978	2.759	1.888	4.144	3.32	1.677	3.499	3.606
TRINITY_DN7583_c0_g1_i33	AT3G61050.2	1.782	1.197	3.069	0	0.891	0	0	0	0	0	0.357	0	0	0	0	0	0	0	2.565	0	0	0	0.486	0
TRINITY_DN8168_c0_g1_i8	AT1G65780.1	5.161	3.152	6.118	2.93	4.017	5.759	2.817	2.097	2.51	1.583	2.426	2.14	1.107	0.472	2.454	2.491	2.051	3.451	2.36	2.778	2.844	1.62	3.727	2.681
TRINITY_DN4024_c0_g2_i1	AT1G16720.3	196.292	146.185	133.033	32.165	22.489	47.916	16.851	9.387	10.545	20.455	27.999	28.391	148.446	127.912	145.001	29.337	31.431	36.495	12.366	7.026	11.593	26.13	21.597	38.635
TRINITY_DN4338_c0_g1_i3	AT5G05580.1	0	2.514	0	0	0	0	1.702	1.309	0	0	0	1.325	0	9.253	2.274	0	0	1.006	2.214	2.616	0	0	1.566	0
TRINITY_DN23749_c0_g2_i12	AT5G45540.1	1.283	0	2.248	0.954	0	2.427	0.586	0	0.862	0.55	0	0.628	0	2.901	0.679	0	1.956	1.526	0.919	1.157	0	0	0	0
TRINITY_DN26232_c0_g1_i10	AT5G18980.1	0.055	0	0	0	0.135	0.219	0.07	0.481	0.272	0.31	0.57	0.953	0	0	0.086	0	0	0.094	0	0.106	0.646	0.299	0.211	0.544
TRINITY_DN169_c0_g2_i23	AT1G60220.1	0.414	0.12	0.243	0	0.117	0	0	0.063	0.241	0	0	0	0.78	0.665	0.188	0.407	0	0.317	0.488	0	0.511	0.074	0.047	0.961
TRINITY_DN8654_c0_g1_i4	AT1G02120.1	6.928	7.567	3.115	11.976	4.907	8.639	7.802	2.857	3.347	4.63	4.863	2.734	7.962	8.292	10.486	7.387	7.316	13.012	4.161	5.438	6.497	4.813	6.564	5.896
TRINITY_DN7222_c0_g2_i1	AT2G47110.2	292.972	258.344	250.674	446.748	421.546	516.798	613.546	708.538	641.296	604.377	678.238	470.383	240.304	380.272	386.551	509.335	685.215	657.312	787.058	660.594	480.933	741.448	557.139	420.632
TRINITY_DN50328_c0_g1_i3	AT2G19130.1	0	0	0	0	0	0	0.186	1.524	0.613	0	1.45	0	0	0	0	0.161	0.293	0.126	0	0	0	0.404	0.445	0.199
TRINITY_DN3063_c0_g1_i22	AT2G17480.1	31.549	20.673	23.405	28.901	21.12	15.798	29.861	17.704	21.253	29.972	32.043	25.158	15.666	14.543	16.16	16.697	8.974	19.023	11.483	9.359	11.163	17.102	10.835	15.046
TRINITY_DN1011_c0_g1_i7	AT3G52050.2	0.304	0.345	0.272	0.271	0	0.62	0	0	0.991	0.389	0	0.564	1.58	1.326	1.677	1.178	0.68	1.279	0.57	0.695	0.548	0.537	0.274	0.527
TRINITY_DN1837_c0_g1_i17	AT5G37980.1	0	0	0.119	0.15	0.144	0.238	0	0	0	0	0	0	1.987	2.555	1.304	4.743	1.598	4.377	7.708	5.892	3.215	2.069	5.418	1.918
TRINITY_DN3880_c0_g1_i11	AT3G54420.1	0	0.158	0	195.361	132.101	236.613	215.83	60.996	152.691	71.413	93.488	132.238	0	0	0	242.757	192.13	372.075	102.436	50.283	131.678	120.893	59.101	107.654
TRINITY_DN7155_c0_g1_i1	AT5G51920.1	12.555	6.865	4.784	3.582	2.586	2.927	4.934	1.119	1.457	4.781	1.563	3.494	10.046	5.232	4.885	4.18	4.026	1.894	2.399	2.74	3.978	3.636	5.743	2.098
TRINITY_DN10937_c0_g1_i50	AT4G23990.1	7.328	8.297	11.625	0	8.615	3.319	11.412	2.44	0	0	7.216	0	15.115	26.127	15.173	4.487	17.133	15.883	7.041	6.975	1.924	0	3.759	1.759
TRINITY_DN4727_c0_g1_i28	AT1G71820.1	4.351	5.586	3.789	3.354	7.025	7.087	3.407	7.504	3.953	4.045	6.789	6.374	3.714	2.147	2.578	7.138	4.398	3.705	4.697	7.487	4.679	7.255	7.036	7.222
TRINITY_DN7795_c0_g1_i31	AT5G48230.2	0	0	0.593	0.379	0	0	0.993	1.089	0	0	1.064	0.866	0.682	0.252	0.716	0.537	0.2	2.853	2.485	2.205	3.38	2.876	1.514	3.623
TRINITY_DN15352_c0_g1_i1	AT3G23890.2	0.802	7.692	0	5.009	32.545	24.46	2.245	6.637	6.63	3.779	5.406	9.703	0	0	2.509	5.882	8.932	3.025	12.03	33.01	24.484	7.352	10.998	8.006
TRINITY_DN7216_c0_g1_i1	AT5G63770.2	3.459	1.949	4.965	0	0.237	0.554	0.17	0	0	0.222	0.572	0.279	0.338	3.264	5.212	0.459	0.435	0.808	0	0.226	0.371	0.357	0	0.511
TRINITY_DN1758_c1_g1_i6	AT1G66680.1	1.693	1.88	0.918	1.445	1.206	1.518	0.893	0.948	2.268	0.995	1.365	1.036	1.894	3.499	4.113	3.667	5.556	6.006	0.715	4.714	2.956	0.299	3.771	3.126
TRINITY_DN2580_c0_g1_i3	AT2G02820.2	0.697	0	0.281	0	0.451	1.173	1.277	0	0.862	0.894	0	0.531	0.215	0	0	1.372	0	0	1.069	0.547	2.008	0	0.91	0.513
TRINITY_DN11779_c0_g1_i27	AT2G30020.1	13.966	20.079	17.346	1.006	1.014	2.137	2.202	1.606	2.124	1.632	1.842	2.367	18.622	16.593	12.632	0.719	1.749	1.806	0.967	4.475	1.432	1.792	2.093	0.979
TRINITY_DN56362_c0_g1_i2	AT4G35490.2	2.617	3.239	4.245	5.181	4.067	5.991	4.77	3.079	8.441	5.106	4.224	4.639	3.783	5.098	7.103	4.349	8.412	8.058	7.324	6.619	6.208	5.46	4.103	4.975
TRINITY_DN76573_c0_g2_i1	AT1G54290.1	0	0	0	0.335	0	0	0	0	0	0	0	0.23	4.725	7.868	1.043	1.097	0.749	2.974	0.582	0	1.804	0	0	0
TRINITY_DN8913_c0_g1_i1	AT1G24530.1	60.271	28.026	56.947	6.097	8.138	11.699	4.362	3.33	4.455	5.053	3.192	4.83	29.54	39.533	59.53	7.739	9.663	14.195	4.823	4.379	6.622	3.977	2.798	4.303
TRINITY_DN7919_c0_g1_i35	AT4G34570.5	22.907	15.118	16.605	20.865	15.598	14.858	13.78	7.788	13.908	10.232	10.692	7.233	33.999	29.2	23.425	14.24	15.081	13.782	14.546	15.335	16.16	12.366	9.836	8.26
TRINITY_DN37564_c0_g1_i1	AT2G02070.2	9.158	4.319	6.593	5.679	4.156	10.338	6.463	2.571	3.344	5.911	3.441	4.523	12.088	7.69	8.73	6.046	8.018	7.321	2.641	3.698	4.339	3.913	4.088	5.3
TRINITY_DN16100_c0_g1_i3	AT1G08550.3	18.817	13.154	10.011	0.3	0.256	0.756	0.421	0.14	0.112	0.396	0.154	0	14.708	8.645	7.919	0.463	0.154	0	0.456	0.378	0.196	0.218	0.403	0.182
TRINITY_DN10583_c0_g1_i2	AT4G37750.1	2.167	3.021	0.863	4.324	12.409	7.981	2.691	8.501	13.865	7.855	5.061	17.052	0	2.338	3.18	1.502	3.426	3.111	5.625	5.116	7.302	4.114	4.325	5.58
TRINITY_DN18176_c0_g2_i1	AT3G53750.2	1.26	0.908	5.494	4.319	1.401	6.445	0.483	2.362	5.937	4.328	0.636	4.062	0.209	3.356	2.302	0.322	1.027	5.914	0.426	0.602	1.215	0.295	0.081	0.442
TRINITY_DN4786_c0_g1_i19	AT5G08350.1	0	0.421	0	0.573	0.157	0	2.297	14.322	1.169	0	14.812	0.768	0	0	0	0	0.577	0	2.124	0.937	1.451	4.965	2.438	0.445
TRINITY_DN11727_c0_g1_i2	AT5G62790.1	58.777	46.587	46.963	20.708	22.435	27.81	17.69	12.806	17.083	12.221	12.176	17.47	69.406	47.456	42.271	27.55	17.958	17.113	18.596	19.88	14.087	22.094	20.176	11.855
TRINITY_DN3361_c1_g1_i15	AT1G17720.2	15.163	15.728	0	7.936	10.618	7.818	14.835	13.202	8.852	10.984	10.759	10.505	0	14.368	8.732	4.713	3.339	6.858	12.408	10.235	8.581	12.156	14.969	9.97
TRINITY_DN2819_c0_g1_i14	AT5G02960.1	61.204	36.17	49.297	113.015	80.629	115.979	119.311	119.139	140.26	125.034	87.447	90.763	66.077	89.33	88.936	90.129	127.206	148.511	125.264	120.556	121.903	121.834	94.503	96.882
TRINITY_DN4384_c0_g1_i6	AT3G18390.1	9.65	13.923	1.335	4.003	6.888	2.959	5.628	2.006	2.797	6.944	5.722	3.738	13.424	8.084	5.517	5.623	2.949	2.388	1.809	1.917	0.909	2.775	0.939	3.612
TRINITY_DN1605_c0_g1_i11	AT5G28770.3	0.558	2.363	1.536	1.987	4.243	4.363	6.548	6.36	3.617	0.432	10.517	2.603	2.392	1.771	2.67	5.285	5.883	4.947	3.223	2.995	4.19	6.759	7.883	4.177
TRINITY_DN13904_c0_g1_i1	AT5G64620.1	8.56	15.258	54.248	19.456	20.492	34.758	19.649	22.765	23.772	10.411	11.5	12.976	15.112	53.59	37.83	31.792	93.726	41.448	13.819	25.495	16.387	4.206	11.245	10.78
TRINITY_DN22396_c0_g1_i1	AT3G21690.1	2.214	0.728	3.345	9.146	10.522	10.228	16.123	11.112	13.178	20.955	25.653	15.782	0.399	0.799	1.274	8.322	8.88	28.429	13.571	8.504	12.967	19.378	13.544	22.485
TRINITY_DN4858_c1_g1_i3	AT1G18485.1	1.37	1.284	1.114	1.041	1.043	1.061	0.792	0.8	0.579	1.671	1.012	1.006	0.777	0.393	0.866	0.571	0.364	0.309	1.088	1.259	1.098	0.363	0.804	1.222
TRINITY_DN13260_c0_g1_i4	AT1G02160.1	2.705	3.027	2.448	5.024	3.287	1.891	10.915	8.525	1.407	2.42	8.99	3.295	1.49	2.339	2.161	6.124	2.453	3.818	3.325	3.96	2.311	5.159	7.213	3.951
TRINITY_DN2456_c0_g2_i3	AT2G25490.1	114.561	465.67	715.716	152.205	248.52	126.098	144.921	168.413	146.485	100.811	55.732	71.28	395.128	1286.18	399.17	155.449	372.953	234.939	70.553	67.968	95.251	22.589	32.709	81.695
TRINITY_DN24020_c0_g1_i2	AT5G23990.3	0	0	0.394	1.144	0.261	1.355	0	0.188	0.876	0.977	0	0.813	0	0	0	0	0	0.52	0.106	0	0	0.214	0.237	0
TRINITY_DN2579_c0_g2_i1	AT5G18280.1	0.515	1.369	3.442	0	0	3.292	0	0	1.913	0	0	0	0	0	0	0	0	0	0	2.259	0	0	1.804	0
TRINITY_DN45300_c0_g1_i4	AT5G36930.2	12.612	6.174	2.801	3.076	5.622	3.989	4.558	1.969	5.53	4.333	6.962	4.197	0	0	0.457	0.927	6.526	0	0	7.128	0.701	0	9.817	1.573
TRINITY_DN6676_c0_g1_i1	AT3G26380.1	0	0	0	0	0	0	0	0	0	0	0	0	10.629	7.586	13.192	4.256	3.642	1.702	0.523	0.369	0.718	1.949	0.236	2.751
TRINITY_DN9334_c0_g1_i17	AT2G21870.1	47.003	55.645	35.848	41.358	59.029	30.423	67.696	67.051	27.921	51.993	62.264	45.146	30.927	27.309	25.003	30.348	24.617	19.053	46.879	47.012	47.905	56.967	64.206	41.645
TRINITY_DN529_c0_g1_i5	AT5G61390.1	0	0	0	0	0.152	0.185	0	0	0	0	0	0	1.014	0.973	0.583	1.927	0.314	2.153	0.37	1.421	1.023	0.618	1.416	0.595
TRINITY_DN14226_c0_g1_i5	AT1G22460.1	4.499	5.636	2.806	2.787	14.208	7.373	1.627	11.493	1.914	4.232	10.802	3.925	4.138	4.284	4.243	15.466	13.736	11.48	9.598	8.941	8.657	9.692	12.242	7.685
TRINITY_DN7492_c0_g2_i1	AT5G05170.1	12.813	10.034	12.42	16.415	27.015	19.631	13.268	26.786	29.702	14.083	18.54	24.139	5.772	3.459	6.887	18.412	23.163	15.934	29.685	29.386	37.445	33.056	34.586	21.069
TRINITY_DN17811_c0_g1_i2	AT5G61430.2	0.096	0.1	0	3.286	1.798	3.672	6.42	6.954	2.531	5.223	13.026	6.809	0	0.27	0	1.671	9.298	9.022	3.376	3.469	3.285	1.933	6.676	8.886
TRINITY_DN26516_c0_g1_i1	AT1G09970.1	1.884	1.998	1.08	26.064	20.125	14.092	25.957	42.103	27.946	48.045	41.744	52.953	1.579	3.473	4.99	11.239	18.36	23.193	15.611	20.429	16.882	19.887	24.237	37.909
TRINITY_DN45511_c0_g1_i1	AT5G04930.1	0.535	0	0	2.404	2.865	1.363	3.402	3.962	2.802	6.68	3.933	6.738	0	0.749	0.833	0	3.571	2.031	3.116	5.499	4.884	4.87	3.911	5.413
TRINITY_DN9410_c0_g1_i17	AT2G20770.1	0	3.16	0	0	0	2.387	0	0	0	0	0	0	4.764	4.729	3.813	0	0	0	0	0	1.808	0	2.21	0
TRINITY_DN19772_c0_g1_i19	AT3G51580.1	11.268	11.048	5.81	8.273	10.707	4.73	10.242	8.393	3.761	8.343	8.837	5.834	9.3	10.471	4.7	6.567	4.729	4.968	4.172	5.05	4.707	7.243	9.358	4.923
TRINITY_DN20992_c0_g1_i1	AT1G68540.1	3.404	11.621	5.761	2.396	4.459	2.94	1.517	1.716	1.113	1.42	2.061	1.926	4.76	1.694	1.453	3.115	1.492	0.888	2.169	6.616	4.942	3.596	4.956	1.98
TRINITY_DN10390_c0_g1_i1	AT1G08510.1	8.594	3.371	5.328	3.474	0.427	4.624	3.76	2.531	6.936	7.273	2.302	4.764	2.985	5.717	7.394	0.521	2.185	2.968	2.135	2.097	2.561	1.772	2.042	2.885
TRINITY_DN3792_c0_g1_i6	AT1G19270.2	16.598	5.138	7.284	2.638	0	1.301	3.266	0	1.266	1	1.572	1.899	3.415	0	0	0.838	0.448	0.244	1.782	0.893	0	1.864	0	2.235
TRINITY_DN33350_c0_g1_i4	AT4G08850.1	0.025	0	0	0.408	0.574	0.429	0.579	0.641	0.464	1.323	0.91	0.768	0.055	0	0	0.671	0.056	1.273	0.161	0.093	0.391	0.555	0.276	1.172
TRINITY_DN4781_c0_g1_i1	AT1G55260.2	0.555	2.305	3.871	10.002	4.3	12.345	4.088	0.332	2.072	2.487	1.088	1.615	4.201	1.482	3.067	11.783	16.248	17.249	2.192	2.339	1.376	1.158	0.873	4.52
TRINITY_DN1653_c0_g1_i13	AT1G51200.4	19.037	19.643	41.093	41.51	29.59	40.8	43.543	40.441	68.28	56.091	54.77	46.573	21.498	45.825	26.544	52.502	62.484	54.139	48.271	36.744	45.797	45.288	36.174	56.146
TRINITY_DN893_c0_g1_i11	AT1G09530.6	0	1.655	0	0	0	0.463	0.492	0	0.313	0.15	0.131	0	2.993	0	2.387	0	0.222	0	0	0	0	0.08	0	0
TRINITY_DN279_c0_g1_i5	AT1G13950.1	210.333	256.165	361.885	266.499	152.716	295.484	290.113	218.074	302.454	221.26	318.569	190.589	300.205	579.565	554.955	325.17	644.823	635.102	247.404	315.121	284.373	308.491	377.595	274.697
TRINITY_DN24679_c0_g1_i2	AT3G21400.1	5.911	5.036	4.516	3.283	3.328	4.668	5.215	5.361	3.168	6.535	5.457	4.115	2.659	2.099	5.602	2.227	1.459	2.431	6.479	4.304	5.491	5.698	7.236	5.512
TRINITY_DN15663_c0_g1_i3	AT2G47180.1	0	0	0	0.57	0.433	0.215	6.229	9.478	1.854	0.338	2.834	0.655	0.142	0	0	4.682	1.847	4.347	67.047	36.24	26.901	46.031	61.648	13.281
TRINITY_DN7361_c0_g1_i24	AT4G25650.1	28.18	17.112	17.985	9.001	7.004	17.822	4.994	3.579	2.962	5.17	3.825	3.776	25.058	26.355	29.023	9.784	10.268	12.1	3.397	4.822	3.698	4.428	4.212	4.338
TRINITY_DN3095_c0_g1_i17	AT1G58400.3	2.069	0	0	2.469	0.305	0	1.104	0	0	0	0	0	3.626	0.787	7.278	4.076	0	0	3.425	0	2.341	2.42	0	3.721
TRINITY_DN764_c0_g1_i14	AT1G60890.2	27.35	35.202	29.469	27.892	38.494	39.536	15.581	22.096	22.152	14.566	18.182	19.393	43.479	34.646	28.247	29.991	31.314	24.125	13.913	22.999	32.774	18.709	20.381	28.445
TRINITY_DN44878_c0_g1_i8	AT1G04180.1	0.786	0.459	0	0.346	0	0.548	0.066	0.079	0.482	0.185	0.053	0.286	0.413	1.044	2.804	0.114	0.103	0.791	0.06	0.26	0.315	0	0.057	0.187
TRINITY_DN9250_c0_g1_i4	AT1G10380.1	3.58	3.473	11.211	5.669	3.985	6.779	2.374	2.908	3	3.862	3.252	2.629	2.476	0.784	9.194	8.561	10.625	12.848	5.955	3.709	6.326	5.342	2.578	4.9
TRINITY_DN19464_c0_g1_i1	AT2G21860.1	2.626	1.303	0.529	0	1.993	0	1.725	1.29	1.388	2.744	1.617	3.645	0	0	0	0	2.361	0	0	0	0	0	1.096	0
TRINITY_DN2287_c0_g1_i13	AT3G14225.2	0	0.529	0	1.874	0.321	0	1.161	2.476	0	1.733	2.761	1.097	0	0	0	0	0	0	0	0	0	0	0.589	0.21
TRINITY_DN15637_c0_g1_i7	AT3G07040.1	1.718	0.516	0.33	2.569	0.213	0.9	3.922	0.118	0.542	2.841	0.656	0.429	0.58	0.734	4.451	2.559	6.754	9.104	0.744	1.169	2.651	0.85	1.611	1.826
TRINITY_DN698_c0_g2_i1	AT1G28440.1	18.496	7.599	19.624	4.813	4.29	8.97	1.609	1.531	6.582	2.984	0.527	6.815	17.525	21.398	24.15	5.963	5.925	6.776	2.704	6.189	5.669	1.45	2.539	4.641
TRINITY_DN7258_c0_g2_i11	AT5G53390.1	127.616	57.471	37.119	280.97	183.929	121.808	436.376	244.818	146.101	671.681	445.579	302.71	65.293	28.076	87.667	127.443	107.992	148.962	189.071	165.222	149.195	211.65	197.566	321.914
TRINITY_DN3279_c0_g1_i1	AT2G37190.1	153.835	109.207	116.349	210.697	206.198	283.583	280.34	287.437	402.21	302.843	279.969	267.528	128.901	204.916	207.251	189.82	351.472	340.105	388.097	353.585	412.606	352.664	235.305	245.471
TRINITY_DN18848_c0_g1_i3	AT2G29660.1	10.795	6.465	18.571	19.385	22.839	21.181	25.506	32.437	45.344	14.621	29.274	18.885	6.833	4.087	10.316	18.214	32.328	26.687	25.623	30.631	30.43	36.064	36.513	21.965
TRINITY_DN41712_c0_g1_i1	AT3G08943.1	0.122	3.153	3.19	1.451	3.51	7.627	0.69	2.278	4.661	0.483	2.63	2.788	0	1.263	0.756	1.789	4.885	1.617	7.284	6.415	3.253	2.88	3.827	1.964
TRINITY_DN8479_c0_g1_i4	AT1G16150.1	0	0	5.224	0	0	0	0	0	1.696	0	0	0	0	1.649	4.72	0	0	1.27	0	0	2.193	0	0	0
TRINITY_DN3233_c0_g1_i20	AT5G33280.1	4.557	3.871	14.504	5.855	3.401	18.172	8.29	5.315	29.052	2.165	8.355	26.297	13.101	11.95	12.694	30.514	17.048	32.662	26.981	33.219	23.78	27.484	44.099	29.782
TRINITY_DN7591_c0_g2_i1	AT4G25850.1	5.468	6.296	10.455	9.967	12.339	9.115	10.023	15.201	10.054	12.458	12.627	17.361	5.528	8.079	10.557	10.606	14.815	14.781	15.424	24.933	21.15	14.833	26.189	21.044
TRINITY_DN30741_c0_g1_i4	AT3G07880.1	0.523	0.663	0.357	0.769	3.896	0.633	2.124	8.035	1.509	3.166	13.997	2.553	0.517	0.42	0.44	2.581	0	0.522	5.901	2.913	4.487	8.326	9.2	4.852
TRINITY_DN12644_c0_g1_i5	AT1G06330.1	14.679	7.185	0.285	3.336	1.625	0	0.704	0.458	0	1.342	1.956	0	0.463	1.674	11.117	1.299	0	0.659	0	0	0	1.001	1.136	0
TRINITY_DN12021_c0_g1_i2	AT1G02640.1	1.043	0	0.189	0.275	0.935	0.481	1.268	3.33	1.433	0.737	0.531	0.463	0.301	0.56	0.583	1.018	0.124	0.703	1.103	1.503	2.484	0.495	0.075	0.997
TRINITY_DN18871_c0_g1_i1	AT3G06150.1	4.544	2.907	9.026	2.229	3.736	6.89	1.173	2.003	1.962	2.759	0.345	1.482	3.984	5.882	5.344	1.607	5.555	2.222	0.984	2.448	3.082	0.868	1.074	2.6
TRINITY_DN6433_c0_g2_i5	AT2G26560.1	9.491	50.699	24.445	1.422	6.085	13.874	0.852	1.629	2.036	0	0.4	0.515	0	0.442	8.1	0	11.788	5.357	0	2.147	0.34	0	2.375	0.067
TRINITY_DN3379_c0_g1_i11	AT4G36580.1	3.503	4.583	3.773	3.803	7.553	7.633	4.373	6.98	6.506	8.326	5.372	10.897	3.392	4.187	4.323	3.312	4.893	3.202	7.273	7.195	6.379	4.637	4.738	7.818
TRINITY_DN49605_c0_g1_i2	AT2G35910.1	0	0	0	0	0.496	0	0.343	0.824	1.011	1.603	1.517	1.493	0	0	0	1.484	0	0.46	1.891	0.226	0.419	2.32	0.599	1.955
TRINITY_DN10343_c0_g1_i3	AT1G23890.1	45.076	49.596	197.057	65.674	53.434	110.339	44.604	24.4	68.085	44.843	21.862	44.005	82.107	217.596	89.292	74.089	111.47	112.614	28.215	37.447	45.009	37.578	31.176	55.158
TRINITY_DN36_c0_g1_i1	AT2G37170.2	3.568	2.562	35.487	5.902	4.833	11.208	17.618	54.241	201.679	9.76	85.663	160.006	13.594	14.148	8.291	53.253	10.715	11.618	89.591	48.979	65.363	225.703	153.745	161.279
TRINITY_DN4104_c0_g1_i1	AT5G03530.2	2.914	0	0	0	3.642	0	3.011	1.999	0	1.045	2.635	0	0	2.396	0.907	0	0	0	0	0	0	2.975	2.095	2.741
TRINITY_DN7046_c0_g1_i13	AT1G76310.1	1.306	2.891	1.429	0.934	2.986	4.231	1.748	2.598	1.659	0	2.044	3.375	0.463	0.723	0.293	2.464	2.482	0	8.196	3.026	2.939	4.252	4.1	1.889
TRINITY_DN1836_c0_g1_i6	AT4G24060.1	3.125	4.212	8.384	11.02	7.408	8.321	7.202	11.852	16.95	7.615	7.997	9.2	1.658	1.678	2.545	8.589	5.323	12.021	14.271	10.02	15.545	8.024	9.393	9.431
TRINITY_DN2377_c0_g1_i13	AT4G00330.2	1.83	2.203	1.573	3.186	2.751	2.331	2.764	1.319	2.208	7.097	3.862	5.308	1.842	0.903	0	1.989	1.571	2.471	2.819	2.095	2.917	3.846	3.371	4.964
TRINITY_DN10352_c0_g1_i2	AT2G22590.1	3.76	3.788	2.318	4.545	6.405	8.886	7.175	4.578	4.19	9.916	8.788	6.157	1.341	1.635	5.632	6.485	3.551	8.352	12.174	6.473	7.559	8.471	14.131	12.544
TRINITY_DN3513_c0_g1_i5	AT4G14270.2	4.156	6.535	15.952	6.185	4.18	11.115	9.683	0	17.989	4.571	6.531	7.158	13.691	2.28	0	5.521	5.014	12.13	0.976	0	0.718	6.508	6.112	7.157
TRINITY_DN3411_c0_g1_i26	AT4G34000.3	0.983	1.546	0.633	1.043	1.162	1.462	1.182	2.453	2.941	1.423	1.82	2.362	2.64	1.077	1.57	1.145	0.504	1.281	3.042	2.91	3.406	1.613	2.399	2.498
TRINITY_DN4910_c0_g1_i44	AT5G14250.1	14.574	10.007	9.129	11.053	9.484	12.808	14.55	8.029	7.82	8.045	8.543	5.92	8.054	4.305	2.702	6.995	2.943	3.957	4.803	6.18	4.907	1.436	4.05	7.702
TRINITY_DN11745_c0_g1_i7	AT1G52220.1	15.114	8.034	12.898	8.723	9.441	9.824	7.002	7.261	8.434	7.007	10.49	6.627	11.92	17.668	15.487	9.57	8.52	10.757	6.315	7.918	4.904	8.451	6.752	6.97
TRINITY_DN5557_c0_g1_i4	AT2G39650.1	64.018	37.001	107.467	13.06	11.276	14.22	11.829	18.106	22.966	5.856	17.022	10.524	37.118	56.85	54.252	20.967	18.425	19.42	18.247	19.006	17.375	15.687	13.393	12.844
TRINITY_DN5533_c0_g1_i7	AT3G58790.1	25.041	11.195	18.252	6.286	5.678	7.615	4.746	1.953	4.384	4.885	1.702	4.673	14.198	14.231	14.634	6.677	9.404	5.995	3.027	4.153	4.173	2.908	2.574	3.21
TRINITY_DN23432_c0_g1_i1	AT1G45616.1	0.357	0	0	0	0.489	0	0	0	0	0	0	0	18.905	22.022	0.558	2.621	3.976	0	1.409	2.005	0	1.639	0	0
TRINITY_DN14179_c0_g1_i11	AT4G32350.3	7.284	6.654	5.494	7.192	12.469	9.178	6.553	8.978	5.91	9.463	9.202	11.182	3.105	3.027	5.763	4.132	8.948	6.225	6.847	12.738	11.506	7.319	14.87	12.36
TRINITY_DN14781_c0_g1_i4	AT5G24030.1	0.222	0.6	0	2.47	1.591	3.786	3.659	1.022	8.974	4.464	3.189	9.489	0.99	0.512	0.662	1.338	3.542	0.689	1.879	4.263	1.4	2.814	4.355	2.911
TRINITY_DN4936_c0_g1_i6	AT3G08860.1	15.312	8.515	14.21	31.009	6.995	3.634	36.755	6.314	6.69	17.888	23.212	6.719	25.373	9.626	20.839	54.927	19.536	29.63	30.766	10.193	19.354	103.694	31.323	26.983
TRINITY_DN21649_c1_g1_i6	AT2G46540.1	3.226	3.025	4.585	5.379	4.256	6.888	3.882	3.632	10.737	5.721	5.15	5.633	3.711	4.554	3.932	6.954	6.997	7.641	7.085	6.404	6.123	6.713	4.821	4.924
TRINITY_DN4105_c0_g2_i1	AT2G42900.1	17.595	12.956	32.063	26.151	17.486	39.869	28.956	16.356	23.422	6.565	13.377	10.335	34.754	16.158	22.53	42.236	35.061	34.352	20.918	13.254	12.661	30.17	14.388	7.944
TRINITY_DN7514_c0_g1_i86	AT3G23580.1	0.985	0.178	1.032	1.165	0.172	0	1.608	0	0.649	1.048	0	0	0	0.36	0	0	0	0	0.188	0.581	0.176	0	0.573	0
TRINITY_DN10016_c0_g1_i10	AT5G52030.2	10.075	7.427	6.949	2.295	0.76	2.713	0.638	0	1.194	0	0.775	0.881	10.343	19.589	11.734	1.802	1.083	2.37	1.411	0.486	0.877	0.737	0	0
TRINITY_DN10613_c0_g1_i5	AT2G19930.3	0	1.587	0	0	0	0	0.944	1.475	1.391	0.724	0	2.146	0	0	0.285	0	0.824	0.864	0	3.184	2.24	0.286	2.779	2.098
TRINITY_DN25942_c0_g1_i3	AT2G37740.1	0	0	0	0.201	0	0.341	0.095	0	0	0.178	0.383	0.138	0	0	0	0	0	0	0.436	0.752	0.84	3.238	1.577	0.723
TRINITY_DN11312_c0_g1_i18	AT1G55680.1	1.213	1.603	1.218	2.439	0.499	2.692	1.691	0.313	2.675	0.927	1.396	0.94	4.121	3.279	2.287	3.962	4.377	2.96	1.722	1.327	2.249	1.845	1.268	1.145
TRINITY_DN5157_c0_g1_i2	AT4G34660.1	8.216	11.252	4.557	6.921	6.071	3.459	11.873	8.959	3.371	10.38	12.44	11.097	6.41	3.772	3.127	6.204	6.694	3.858	7.716	5.404	6.439	12.509	12.855	5.388
TRINITY_DN7093_c0_g1_i22	AT3G13870.1	57.571	66.752	45.354	69.576	59.512	63.769	68.746	136.009	99.163	63.529	90.986	69.21	34.461	25.112	40.281	87.105	66.856	50.623	111.132	122.53	89.482	78.189	104.813	82.118
TRINITY_DN1867_c0_g2_i3	AT2G41430.3	23.946	24.551	13.905	16.259	10.145	14.575	19.897	7.795	19.95	7.243	14.372	9.693	40.99	32.308	36.646	14.491	7.552	17.466	19.088	10.475	12.197	12.504	16.39	9.396
TRINITY_DN7064_c0_g1_i5	AT4G22890.5	30.12	26.089	18.853	2.656	2.673	9.937	1.015	1.239	1.075	0.781	1.252	1.184	43.14	52.488	49.259	4.136	7.235	6.483	0.737	2.295	1.318	2.201	0.967	2.053
TRINITY_DN7271_c0_g1_i2	AT1G71695.1	39.838	25.832	55.864	527.197	308.224	410.516	421.193	480.681	434.241	197.796	568.596	181.809	11.398	71.358	93.156	381.308	505.573	700.37	273.861	259.813	267.431	286.715	218.112	226.987
TRINITY_DN1345_c0_g2_i1	AT1G61730.1	0	0.744	0.19	1.182	1.786	1.106	1.951	1.449	1.301	2.253	1.2	4.244	0	0.25	1.302	0	2.011	0	2.908	2.102	5.552	2.535	2.605	1.967
TRINITY_DN23697_c0_g1_i1	AT1G42470.1	2.271	1.987	2.613	5.192	8.999	4.648	3.942	7.131	10.727	7.493	5.44	9.479	1.718	2.391	1.919	4.018	5.697	5.032	7.946	11.279	8.616	7.135	11.258	7.962
TRINITY_DN6739_c0_g2_i2	AT5G28150.1	1.086	1.878	1.079	3.865	4.965	5.67	1.959	1.639	9.355	3.827	3.146	6.318	0.704	0.672	1.125	2.612	3.294	5.001	7.836	7.813	8.141	3.27	4.587	4.156
TRINITY_DN14497_c0_g2_i1	AT2G03360.2	0	0	0	0	0	0	0.216	0	0	0.204	0	0.156	0	0	0	0	0	0.144	0.297	0	0.089	1.173	1.314	0.409
TRINITY_DN121762_c0_g1_i4	AT4G22220.1	1.53	0.155	0.262	0.327	0.149	1.853	0	0	0.685	0	0.249	0	1.702	4.617	6.785	0	0	0.623	0.142	0	0.252	0	0.271	0.736
TRINITY_DN521_c0_g1_i1	AT2G47260.1	0.669	2.214	5.059	5.039	12.829	8.515	6.079	10.708	16.269	8.459	8.099	12.703	1.145	4.283	1.988	1.912	8.543	10.061	17.021	16.932	13.658	7.503	9.709	7.37
TRINITY_DN17420_c0_g1_i1	AT5G23860.2	0.644	0	0	0.923	0.533	0	2.745	0	0.815	1.529	1.092	0.794	0	0	1.823	0	3.962	2.217	0	0	0.469	14.918	14.824	1.041
TRINITY_DN5060_c0_g1_i1	AT4G00755.2	17.5	14.629	24.844	13.856	12.66	16.013	18.627	9.956	14.316	9.154	12.394	10.751	23.85	26.904	20.209	16.556	24.589	21.676	16.041	14.043	16.988	16.897	18.778	10.061
TRINITY_DN4827_c0_g1_i33	AT2G20142.1	0	6.424	9.766	0.054	0.682	0.526	0.05	0.658	0.569	0	0	0.757	4.775	6.271	8.37	1.336	0.32	0.952	0.604	0	0.505	0.267	0.438	0
TRINITY_DN9790_c0_g1_i10	AT1G33060.2	19.244	11.507	8.228	3.862	3.408	3.566	2.816	3.104	1.296	7.245	2.542	2.687	14.247	12.198	6.403	5.457	1.796	2.067	2.999	3.644	2.199	2.853	3.215	3.251
TRINITY_DN40169_c0_g1_i3	AT3G48950.1	0.492	0	1.395	0.134	0	0	0.573	0	1.211	0	0	0.369	0.399	0	0.348	0.77	0	0.765	1.511	0.837	3.058	0.202	0.221	1.509
TRINITY_DN10949_c0_g1_i13	AT2G47110.2	380.542	363.323	403.754	702.571	660.278	812.438	921.542	1151.87	1038.1	850.34	1070.83	751.335	278.624	571.516	554.301	779.479	1097.51	1101.99	1071.13	1043.06	797.131	1069.85	781.269	614.033
TRINITY_DN9505_c0_g1_i5	AT5G02160.1	4.21	0	27.138	1.561	0	28.672	0.346	0	15.704	0	0	4.407	49.209	104.583	50.893	36.49	45.548	46.905	6.197	5.79	7.569	7.196	2.968	5.193
TRINITY_DN2803_c0_g1_i3	AT1G18330.1	0	8.02	10.732	0	1.665	0	2.019	0	0	1.722	0	0	0	0	8.674	0	0	0	0	0	0	0	0	0
TRINITY_DN11268_c0_g1_i27	AT1G20540.1	9.816	8.35	6.507	14.387	13.032	12.887	15.457	14.871	10.271	12.224	15.232	10.316	12.894	5.905	10.911	15.738	17.052	17.537	16.37	13.944	13.12	14.021	15.063	10.913
TRINITY_DN7397_c0_g1_i4	AT3G06860.1	17.753	18.298	7.891	12.162	20.877	8.987	11.37	24.262	12.971	12.563	23.025	15.626	8.282	3.869	6.964	8.239	10.278	6.407	32.638	34.02	24.746	33.493	35.314	23.9
TRINITY_DN3632_c0_g1_i17	AT5G53360.3	17.808	8.115	3.202	16.182	9.982	16.86	29.577	14.112	9.156	22.377	13.883	11.114	15.594	27.712	21.312	16.808	22.048	19.66	9.635	5.264	10.035	19.128	12.417	11.791
TRINITY_DN4564_c0_g1_i4	AT1G07830.1	4.785	7.279	6.249	7.239	11.745	13.647	9.085	17.459	15.835	10.016	13.814	11.465	6.175	8.557	11.229	11.058	10.943	14.782	15.287	16.273	15.504	12.601	12.505	13.814
TRINITY_DN7154_c0_g1_i27	AT2G43940.1	0	0	0	0	0	0	0	0	0	0	0	0	4.1	0.854	1.84	10.022	2.259	2.004	2.704	2.785	3.486	4.372	6.017	3.215
TRINITY_DN28616_c0_g2_i1	AT4G27290.1	0.157	0	0	3.06	1.076	4.269	3.343	1.068	1.646	7.694	1.789	4.363	0	0	0	1.542	0.351	0.299	1.23	0.294	0.917	7.806	3.698	2.327
TRINITY_DN17987_c0_g1_i3	AT5G56890.1	0.806	0.284	0.966	1.882	4.129	2.853	1.404	4.821	5.034	2.54	2.82	3.379	2.244	1.42	0.311	2.606	1.731	1.16	3.534	5.102	10.92	6.621	4.177	3.261
TRINITY_DN4274_c0_g1_i11	AT4G35230.1	0.225	0	0	18.479	20.915	21.298	18.373	17.132	8.709	23.319	27.158	15.678	0	0	0	22.857	20.645	23.349	14.697	16.946	13.634	16.672	17.982	23.587
TRINITY_DN9630_c0_g2_i6	AT4G23630.2	160.649	213.06	393.164	136.746	141.941	153.29	123.405	124.503	291.714	148.857	96.489	149.168	192.734	527.862	302.638	159.923	230.422	250.958	173.061	150.329	227.822	151.924	120.126	184.74
TRINITY_DN3880_c0_g1_i6	AT3G54420.1	0	0	2.3	0	0.325	16.609	0	0.363	1.337	0	2.172	2.981	2.373	1.031	1.473	17.416	27.996	18.468	1.09	2.654	0.993	2.406	3.453	0.501
TRINITY_DN3861_c0_g1_i1	AT4G10750.1	2.614	2.167	2.575	3.814	4.866	3.28	2.708	1.956	3.813	1.901	1.213	3.957	1.206	2.7	1.389	1.558	3.2	2.36	1.635	2.758	1.423	1.347	1.274	1.824
TRINITY_DN23106_c0_g1_i7	AT1G51340.4	0.19	1.366	2.545	0.3	2.792	0.318	0.499	5.69	0.74	2.214	0.937	2.368	0	0	0.268	0.759	3.448	3.018	3.818	1.577	1.576	5.696	0.671	3.816
TRINITY_DN13215_c0_g1_i1	AT4G13370.1	0	0	0	4.305	2.671	3.165	0.879	0	0	3.162	0	0.978	0.148	1.123	1.141	2.147	2.295	1.816	2.802	0.94	0.733	2.412	1.335	0
TRINITY_DN22687_c0_g1_i5	AT3G07420.1	1.257	1.695	1.01	1.287	0.413	0.343	1.681	0.562	0.543	0	0.45	0.417	0.263	0	0.125	0.775	0.87	0.585	0.369	0.871	0.947	0.363	0.475	0
TRINITY_DN11558_c0_g1_i13	AT1G08125.1	2.598	3.883	4.297	2.297	2.645	2.875	3.753	4.104	2.452	2.561	4.867	2.528	2.744	2.309	2.384	2.225	0.24	1.82	1.908	1.265	1.536	3.473	2.071	1.828
TRINITY_DN8779_c0_g1_i2	AT5G16760.1	8.641	8.666	17.317	2.618	2.227	4.108	2.819	3.31	4.549	2.669	5.052	2.662	6.141	6.034	8.273	3.019	2.671	4.628	3.174	4.811	3.805	4.087	5.469	2.488
TRINITY_DN71636_c1_g1_i1	AT4G02050.2	0.097	0	0	0	0	0	0.138	0	0	0	0	0	1.736	2.197	0.606	0	0.218	0.371	0	0	0.112	0	0	0
TRINITY_DN28130_c0_g1_i2	AT4G17000.2	0.439	0.408	0	0	1.227	1.014	0	0.343	0.831	0.402	0.549	1.071	0	0	0.31	1.08	0.468	0.43	1.424	1.27	2.271	0.718	1.255	0
TRINITY_DN3396_c0_g1_i1	AT3G45850.2	0.967	1.086	1.059	1.748	5.33	4.576	1.364	1.257	2.488	1.683	1.46	3.784	0.371	0.693	1.035	1.421	2.908	2.488	2.429	2.437	5.543	1.636	1.891	2.22
TRINITY_DN13332_c0_g1_i13	AT3G13480.2	1.807	1.929	1.083	1.448	1.759	0.984	1.009	2.005	1.669	0.601	1.519	1.297	0.288	0.182	0.1	1.902	1.731	1.459	1.476	1.931	2.205	2.092	1.996	1.654
TRINITY_DN6529_c0_g1_i1	AT5G19590.2	17.57	12.54	16.648	8.92	7.851	12.914	10.677	6.977	8.511	7.513	8.796	9.335	15.183	23.654	22.498	10.715	14.924	14.589	8.486	11.284	9.463	7.913	11.406	11.218
TRINITY_DN1010_c0_g1_i16	AT5G06290.1	19.128	28.662	15.8	11.642	20.421	13.863	11.504	14.641	11.646	12.939	14.515	10.429	18.64	55.239	48.965	6.849	32.447	24.672	16.558	18.185	23.295	11.453	17.534	18.437
TRINITY_DN4285_c0_g2_i1	AT5G17920.2	30.657	30.355	30.618	67	73.373	68.475	60.015	83.604	93.789	170.591	64.281	126.466	22.887	41.428	58.321	57.817	76.543	99.077	91.929	76.817	124.42	60.397	62.689	125.848
TRINITY_DN10491_c1_g1_i1	AT3G18070.7	15.356	24.614	7.292	27.445	31.115	25.19	25.287	7.137	11.249	6.978	6.356	9.67	4.066	3.184	10.166	8.111	27.199	30.946	5	19.999	18.537	3.715	21.64	14.551
TRINITY_DN5243_c0_g1_i19	AT3G54230.2	1.75	0	6.32	1.958	2.5	3.051	2.135	0	1.527	1.067	2.303	1.134	5.217	3.343	3.858	1.293	0	3.785	1.96	1.809	2.627	1.345	1.688	3.262
TRINITY_DN6045_c0_g1_i14	AT5G27600.1	1.883	2.578	1.26	6.844	4.643	6.216	6.675	3.007	5.229	1.929	8.889	4.704	3.417	1.859	2.638	8.541	5.683	9.629	6.747	4.757	5.054	8.748	7.53	5.337
TRINITY_DN1739_c0_g1_i18	AT5G02950.2	2.928	2.401	0	0	0	0	3.24	0	0	0	2.662	0	2.001	2.141	0	0	0	0	3.365	0	0	2.148	0	0
TRINITY_DN30034_c0_g1_i8	AT4G23160.3	0	0	0	0.521	0	0.533	0.271	0	0.513	0.185	2.108	0	0	0	0.13	0	0	0.377	0.207	0.073	0	0.225	3.479	0.664
TRINITY_DN473_c0_g1_i37	AT5G59960.1	4.211	6.826	3.984	7.243	9.441	4.952	7.692	5.959	7.318	5.625	8.966	8.043	2.471	4.477	2.145	11.798	9.287	6.298	8.062	8.577	6.074	8.83	8.799	7.135
TRINITY_DN13782_c0_g1_i3	AT1G17745.1	12.526	7.716	2.437	28.233	44.25	20.588	28.785	35.462	26.304	60.001	30.557	53.573	4.475	5.825	11.604	12.075	25.166	25.811	32.217	31.307	39.403	28.632	37.345	43.789
TRINITY_DN2376_c0_g1_i2	AT4G33800.2	6.512	2.005	3.097	0.607	0.433	1.978	0	0	1.481	1.068	2.907	2.611	2.604	3.064	1.203	0.624	1.181	0.579	1.095	0	0.634	5.122	1.646	0.343
TRINITY_DN9093_c0_g1_i13	AT3G23940.1	3.024	0.286	0.082	5.213	2.309	0.814	3.82	0.687	1.053	6.355	1.071	0.859	0.906	0.114	0.956	2.03	0.808	1.547	5.474	1.621	4.744	3.6	1.208	3.118
TRINITY_DN2160_c0_g1_i21	AT4G34050.3	39.194	26.6	6.667	58.1	44.901	41.523	85.573	100.29	44.342	141.025	125.663	63.62	15.651	40.25	50.102	50.287	59.286	72.284	75.031	39.723	59.857	59.934	61.334	66.02
TRINITY_DN11291_c0_g1_i12	AT4G04980.3	0	0	0	0.954	0	0	0.461	2.77	0	0	3.545	0	0	0	0	1.811	0	1.522	0.427	1.772	1.59	1.333	1.328	1.237
TRINITY_DN10412_c0_g1_i8	AT4G28706.1	11.318	10.986	6.782	2.071	2.377	2.121	2.606	2.447	1.957	0.803	3.862	1.444	2.447	12.829	10.166	0	1.974	1.671	0.887	1.557	2.85	0.739	3.063	1.707
TRINITY_DN29200_c0_g1_i5	AT1G76780.3	1.566	3.624	0.298	0	1.895	0	0.396	1.83	0.578	0.062	0.425	0.096	0.052	0	0.649	1.14	0	0.289	0.602	0.954	0	0.078	0.345	0.25
TRINITY_DN11766_c0_g1_i9	AT3G02960.1	26.041	42.936	44.375	25.969	67.882	69.786	56.834	244.442	108.989	8.693	218	47.284	16.531	10.138	21.112	73.572	68.253	71.137	108.684	101.786	126.377	175.563	163.02	72.086
TRINITY_DN14627_c0_g1_i1	AT5G62180.1	0.254	0	0.304	0.76	1.561	2.582	1.441	6.487	3.186	2.527	10.477	6.269	0	0	0.395	8.098	5.102	3.619	0.496	2.612	1.029	5.16	6.601	4.446
TRINITY_DN5761_c0_g1_i61	AT2G18465.1	5.004	5.566	4.758	3.561	6.925	2.054	4.982	6.35	4.689	5.473	5.902	4.129	2.359	1.036	1.892	2.112	2.366	2.542	4.68	4.825	3.164	5.075	4.034	2.855
TRINITY_DN6090_c0_g1_i8	AT2G20450.1	30.84	28.899	21.376	56.454	56.886	60.703	83.213	67.731	78.451	90.331	75.127	56.11	20.843	28.469	29.181	55.848	66.938	62.988	122.226	89.729	89.621	106.875	71.103	50.481
TRINITY_DN2782_c0_g1_i10	AT5G38560.1	5.656	4.215	7.405	4.183	5.342	3.138	2.639	2.016	4.441	3.479	2.175	4.508	2.502	0	5.587	2.619	5.614	1.172	2.485	2.412	3.637	3.402	3.963	2.584
TRINITY_DN56402_c0_g1_i3	AT4G17090.1	22.528	2.892	9.943	13.133	1.13	10.284	29.386	49.068	26.623	2.475	30.922	11.714	0	2.325	4.186	16.399	10.353	6.706	18.971	24.519	16.365	15.471	54.263	20.712
TRINITY_DN23825_c0_g1_i9	AT4G19460.1	0	0	0	0.267	0	0.211	0	0	0	0.529	0.545	0	0	0	0	0.146	0	0	1.75	2.757	1.284	0.486	0.605	0.161
TRINITY_DN6147_c0_g1_i2	AT5G22450.3	1.291	2.017	0	2.168	0	2.904	1.259	0	2.706	0	1.029	0	2.911	0	3.536	0	0	0	0	1.962	3.393	1.111	0	0
TRINITY_DN21849_c0_g1_i6	AT5G47770.1	38.015	25.838	26.632	98.488	61.146	51.082	110.442	93.38	55.738	115.066	125.186	53.638	21.594	31.104	32.047	57.046	50.326	62.138	109.276	62.304	56.177	108.447	63.942	53.638
TRINITY_DN10988_c0_g1_i20	AT3G53920.1	10.732	8.824	3.796	0.726	0.716	2.339	1.556	0.872	0.997	1.543	0	0.806	6.275	9.096	7.951	0	0.69	1.216	0.585	0.567	0.89	0.941	0.464	0.609
TRINITY_DN4352_c1_g1_i13	AT2G42590.2	57.12	76.658	47.522	63.529	96.184	59.187	86.261	106.625	80.194	79.365	86.469	61.254	50.632	34.674	36.802	67.755	48.906	48.492	103.906	71.273	67.41	74.555	76.746	58.232
TRINITY_DN11350_c0_g2_i1	AT2G37460.1	87.053	103.506	115.731	68.62	57.083	43.063	53.52	57.759	25.294	14.763	25.513	28.182	40.6	5.362	42.424	96.201	62.445	35.666	36.326	57.779	65.858	38.686	73.061	52.336
TRINITY_DN1015_c0_g1_i1	AT5G16150.3	35.924	19.828	42.16	13.657	6.275	16.993	15.127	8.331	24.149	12.824	9.389	14.814	35.095	31.476	22.602	20.517	14.075	12.127	18.229	12.895	11.932	18.463	9.21	10.879
TRINITY_DN8853_c0_g1_i1	AT1G59870.1	7.495	2.848	0.903	25.939	35.937	7.962	21.153	33.237	18.957	58.242	28.933	35.312	7.395	10.186	12.998	20.644	20.478	40.845	16.278	21.252	28.806	17.968	16.528	39.682
TRINITY_DN12370_c0_g1_i2	AT1G63460.1	55.719	46.598	80.967	83.389	65.755	79.547	78.198	58.557	118.698	91.595	85.405	82.777	142.543	132.787	187.286	98.688	79.497	114.331	83.701	72.542	57.234	116.724	69.963	72.252
TRINITY_DN25379_c0_g1_i1	AT5G05240.2	0.834	1.976	0.589	2.971	6.309	3.647	2.825	8.335	1.373	1.535	10.592	3.73	0.266	1.009	1.606	2.735	3.201	3.475	5.745	4.957	4.831	6.439	10.034	5.733
TRINITY_DN6428_c0_g2_i4	AT3G08600.1	0.848	2.258	1.062	2.737	7.261	4.962	2.308	1.764	2.971	1.723	0.936	2.471	0.468	0.544	1.045	3.496	7.523	3.425	3.213	3.942	5.838	2.091	2.718	2.615
TRINITY_DN7234_c0_g1_i12	AT5G39360.1	30.565	37.542	65.091	44.445	51.593	56.229	46.239	62.916	83.718	38.567	69.681	53.121	48.804	76.363	44.004	86.472	85.908	112.529	69.055	57.035	61.753	71.087	70.202	63.712
TRINITY_DN10282_c0_g1_i1	AT4G00300.1	300.459	244.303	545.144	65.758	74.083	103.989	49.706	35.723	133.859	56.954	34.057	72.198	164.214	539.572	415.883	52.505	131.179	150.205	38.54	56.43	82.9	41.55	40.207	97.797
TRINITY_DN22766_c0_g1_i25	AT5G58200.2	13.865	11.567	11.295	20.391	19.613	16.19	25.5	18.942	16.691	28.382	20.003	22.143	7.221	9.573	5.968	14.688	7.125	9.132	20.131	11.46	11.229	17.191	13.682	11.483
TRINITY_DN8882_c0_g1_i1	AT2G40840.1	43.802	30.986	29.159	8.953	6.521	18.922	11.176	14.99	6.636	15.189	7.158	32.273	16.277	44.532	33.608	7.777	4.719	3.011	15.089	11.901	10.896	10.357	11.872	14.829
TRINITY_DN8298_c0_g1_i5	AT3G63000.1	12.806	9.917	19.802	14.865	14.783	21.863	10.688	13.903	14.852	13.292	8.072	12.115	11.586	12.195	19.721	14.935	24.239	29.295	14.569	14.893	18.613	9.263	9.663	12.61
TRINITY_DN4970_c0_g1_i4	AT2G03500.1	7.276	7.434	6.36	12.796	14.717	9.106	9.524	10.622	6.032	6.999	10.758	6.855	5.711	2.482	3.688	13.936	7.42	7.567	10.053	11.549	11.017	14.374	16.069	11.324
TRINITY_DN5499_c0_g1_i4	AT4G19810.2	2.276	0.748	1.223	16.71	11.076	8.323	18.45	9.726	9.519	14.378	16.839	8.554	0.912	1.631	1.176	9.338	9.471	6.983	10.862	5.445	13.712	13.808	8.055	10.945
TRINITY_DN1217_c0_g1_i1	AT5G37660.1	3.605	1.409	15.036	6.914	7.45	9.824	6.055	6.123	20.499	7.387	5.036	8.871	3.038	1.609	3.035	7.964	4.658	5.602	10.084	6.621	13.833	7.798	6.719	13.161
TRINITY_DN67609_c1_g1_i7	AT5G45970.1	0.499	0.404	1.368	0.32	0	0.805	0.203	0	0.297	0.095	0	0	0.385	4.146	3.096	0	0	0.813	0.185	0	0.163	0.08	0	0.289
TRINITY_DN11417_c0_g1_i5	AT1G03000.1	8.197	9.939	12.855	13.904	20.662	13.404	10.974	16.442	17.492	12.748	12.557	18.527	9.895	13.581	13.739	15.197	24.354	22.619	13.25	17.396	18.903	12.284	15.191	19.749
TRINITY_DN34995_c0_g1_i3	AT2G15480.1	0	0	0	0.381	0.233	0.095	0.141	0.17	0.181	0.099	0.694	0.666	0	0	0	0.122	0.111	2.054	0.805	1.157	0.637	0.079	0.351	3.342
TRINITY_DN19258_c0_g1_i4	AT5G64260.1	0.235	0.048	0.242	3.972	0.463	0.171	3.012	1.388	1.54	1.03	0.308	0.347	0.15	0	0.104	1.736	0.376	1.726	6.33	2.075	0.721	1.956	1.082	0.454
TRINITY_DN8569_c1_g1_i4	AT3G28450.1	0	17.219	1.752	0	8.891	0.222	0	4.587	0	0	8.642	2.433	21.848	16.289	18.997	7.125	7.037	8.913	6.795	11.516	9.847	3.77	5.181	9.664
TRINITY_DN1974_c0_g2_i3	AT4G35220.1	15.5	11.063	22.697	33.404	19.053	26.365	25.278	21.243	26.088	27.471	20.002	24.749	20.532	27.41	32.136	37.812	36.365	37.19	31.792	30.536	30.082	32.212	29.398	31.616
TRINITY_DN11278_c0_g2_i1	AT5G19220.1	51.349	37.742	21.67	0.23	1.099	3.644	0.109	0.066	0.08	0	0	0	49.137	39.921	43.957	0.661	1.376	1.242	0	0	0	0	0.095	0.052
TRINITY_DN3020_c0_g1_i3	AT2G25270.1	0	1.001	1.303	0	11.352	2.757	0	3.071	4.94	0	1.317	2.699	0.165	3.22	1.679	4.538	9.018	3.244	7.36	9.433	5.712	1.177	1.164	2.848
TRINITY_DN4538_c0_g1_i1	AT5G45310.2	3.668	3.282	6.327	9.442	7.761	8.621	12.908	21.28	25.075	4.685	16.13	7.777	4.283	9.679	7.374	10.129	12.294	18.065	10.346	9.461	12.852	8.867	11.623	9.061
TRINITY_DN7245_c0_g1_i10	AT2G17580.1	2.901	4.304	4.323	1.262	2.114	2.715	2.131	1.972	2.146	2.059	1.669	2.25	3.329	2.067	1.407	1.089	1.388	1.664	0.599	0	0.947	0.874	0.817	1.832
TRINITY_DN4326_c0_g1_i17	AT2G20990.1	41.235	40.992	37.553	23.193	25.53	19.49	19.219	23.47	19.215	30.459	15.63	26.816	23.542	32.579	23.228	8.541	17.876	6.972	25.162	31.361	25.347	23.28	28.882	30.41
TRINITY_DN5102_c0_g1_i5	AT5G53870.2	2.75	3.898	9.276	6.752	9.958	10.942	8.837	10.174	34.441	2.022	7.642	10.314	1.225	4.473	2.938	11.493	29.503	11.895	17.88	25.706	14.196	8.95	12.748	7.254
TRINITY_DN5162_c0_g1_i1	AT5G17770.1	26.554	34.128	24.945	63.635	58.548	67.49	41.608	41.144	48.822	61.507	44.103	43.183	17.527	58.817	46.143	78.987	103.992	83.034	59.446	57.118	60.448	46.221	44.723	39.044
TRINITY_DN9367_c0_g1_i12	AT1G19180.3	23.275	10.939	21.244	3.439	2.272	1.509	1.378	1.013	2.759	2.603	1.314	4.165	6.597	10.575	10.402	1.371	1.858	2.685	0.792	4.669	1.817	1.926	1.437	2.315
TRINITY_DN14887_c0_g1_i4	AT5G03870.1	0.342	0.554	0.352	0.791	1.326	1.739	0.348	0.42	1.018	0.781	0.24	1.412	0.109	0.181	0.304	1.682	1.165	0.836	2.16	1.501	2.379	1.151	0.962	0.792
TRINITY_DN15826_c0_g1_i10	AT4G10000.2	16.591	9.798	12.447	4.736	5.025	8.609	5.703	5.804	11.255	6.958	5.776	8.853	15.721	25.656	25.732	5.526	9.228	8.322	9.061	8.555	7.761	8.717	7.218	5.642
TRINITY_DN124_c0_g1_i1	AT5G27690.1	1.94	1.855	1.978	1.233	4.362	2.054	1.931	2.999	4.041	2.97	2.888	3.301	0.541	0	1.658	1.43	1.953	2.305	3.907	4.355	4.345	5.327	5.237	5.301
TRINITY_DN22810_c0_g2_i2	AT3G19184.1	0.242	0.275	0	0.217	0.528	0.657	0.207	0.25	0.303	0.452	0.056	0.6	0	0	0	0.238	0.325	0.461	1.197	0.997	0.714	0.38	0.66	0.458
TRINITY_DN22294_c0_g2_i2	AT1G20630.1	0.325	0	2.08	0	0	0.092	0	0	0	0	0	0	1.692	4.74	1.934	0	0.242	0	0	0	0	0.061	0	0
TRINITY_DN4936_c0_g1_i11	AT3G08860.1	0.202	0	2.894	0	0.574	0	0	0	0	0	0.153	0	1.568	3.354	0	0	0	0	0	0	0	0	0	0
TRINITY_DN1530_c0_g1_i17	AT5G57340.2	0.18	0	0	1.892	1.218	0.184	3.443	3.777	2.399	0.844	8.41	2.284	0	0.146	0.081	0.525	0.365	0.403	1.932	1.217	1.439	7.587	6.079	2.574
TRINITY_DN5631_c0_g1_i4	AT5G22050.2	0.628	4.759	2.541	0	0	0	0.846	0	1.143	0	1.086	0.587	2.101	0	1.735	1.058	0	0	0	1.08	0	0	0	0.747
TRINITY_DN1991_c1_g1_i1	AT1G15820.1	7.915	34.933	0.889	6.104	8.417	8.65	1.064	3.598	5.008	0.935	1.774	1.545	13.171	52.366	53.962	6.482	8.426	15.967	0	2.166	7.004	2.671	0.294	0.887
TRINITY_DN9804_c0_g1_i2	AT4G36010.2	0.06	0.4	0.367	0.097	1.303	0.103	0	0.994	0	0.17	0.903	0	1.315	0.124	0.994	1.587	3.316	2.994	2.146	1.787	1.23	0.842	1.694	1.228
TRINITY_DN15129_c0_g1_i2	AT4G06536.1	0.13	0.095	0.207	1.357	1.045	0.731	2.088	1.334	0.462	0.421	1.88	0.713	0	0.122	0.336	0	0.483	0.575	1.178	1.212	0.88	1.161	1.218	1.118
TRINITY_DN23722_c0_g1_i4	AT1G72730.1	0.514	0.223	6.232	2.079	0.441	2.99	0.553	0.888	1.975	1.277	0.351	0.854	0.144	3.76	3.832	0.318	0.145	1.987	0.084	0.242	0.147	0.073	0.16	0.262
TRINITY_DN1228_c0_g1_i10	AT3G12380.2	2.179	2.801	1.328	1.27	2.65	2.414	0.844	0.883	1.169	1.424	2.56	1.325	3.486	2.145	2.884	2.443	1.875	1.18	2.192	1.827	1.606	1.623	2.245	1.289
TRINITY_DN14313_c0_g1_i5	AT1G72050.3	2.218	5.656	2.214	0.713	1.566	1.308	0.223	0.613	0.413	0.971	2.364	1.558	1.977	0.846	1.24	2.408	0	0.336	0.674	0.286	0.411	0.582	0.669	0.196
TRINITY_DN10807_c0_g1_i18	AT4G33280.1	3.964	8.436	4.83	3.633	4.52	3.538	3.842	2.111	0	2.014	2.186	2.108	7.071	6.932	3.568	4.603	1.899	1.559	1.887	3.57	0.598	1.564	2.866	1.792
TRINITY_DN6930_c0_g1_i2	AT1G78080.1	54.89	60.822	66.877	26.558	30.489	27.32	32.45	29.246	23.629	39.993	34.929	34.98	49.343	63.816	53.115	34.399	30.137	43.205	28.176	36.658	42.358	33.004	29.924	43.112
TRINITY_DN7536_c0_g1_i10	AT1G59610.1	5.027	3.397	8.507	5.684	8.355	8.038	5.233	7.959	4.733	7.161	5.719	9.591	5.475	1.48	10.263	1.619	5.377	2.147	7.753	9.667	9.004	6.628	4.885	8.888
TRINITY_DN7366_c0_g1_i1	AT3G26770.1	0.205	0	0	0.512	2.052	1.623	1.069	3.987	8.131	4.002	2.66	3.666	0	0	0	0.672	1.071	2.991	3.38	5.886	6.706	3.072	3.133	6.458
TRINITY_DN2555_c0_g1_i3	AT4G30780.1	8.531	1.987	2.945	5.174	0	0.308	5.696	4.008	2.317	1.667	2.124	0.73	1.382	0	8.155	9.494	3.301	4.734	6.064	6.343	2.779	2.756	4.266	1.986
TRINITY_DN19004_c0_g1_i6	AT2G33800.1	58.539	50.338	45.266	24.739	29.503	45.306	23.509	24.239	22.476	15.806	23.54	18.259	63.669	51.947	58.678	33.679	34.671	25.356	22.784	25.85	16.604	22.044	23.519	13.221
TRINITY_DN105345_c0_g1_i12	AT2G32150.1	6.903	2.934	7.537	0	0	0	0	0	0	0	0	0.19	5.253	1.839	2.622	0	0	0	0	0	0	0.198	0.563	0
TRINITY_DN17783_c0_g1_i13	AT2G23910.1	2.812	0.402	1.028	1.941	0.219	1.966	1.004	0.053	0.275	0.522	0.113	0.36	4.567	0.338	4.219	2.423	0.12	1.186	0.808	0.075	0.519	1.769	0.352	0.414
TRINITY_DN8193_c0_g1_i7	AT1G61310.1	14.446	9.777	4.93	18.503	23.736	20.197	13.083	16.621	16.631	7.354	6.748	9.434	0	2.312	20.611	6.951	8.101	23.828	6.101	9.159	21.973	2.863	5.026	9.837
TRINITY_DN12993_c0_g1_i93	AT1G20696.2	1932.77	1778.1	1864.5	703.281	616.179	841.762	629.831	365.13	327.209	577.443	655.801	493.488	1694.2	2010.75	1292.85	649.542	508.529	652.976	460.707	451.902	425.736	784.935	675.908	527.336
TRINITY_DN13779_c0_g1_i7	AT3G61740.2	0	0	2.876	0	0	1.592	0	0	0.443	0	0	0	0	0	0	0	1.253	1.926	0	0	1.319	0	0	0
TRINITY_DN2735_c0_g1_i8	AT2G14860.1	10.698	7.298	13.254	2.05	1.621	2.341	2.394	3.29	2.708	2.683	2.987	2.11	6.407	10.097	5.485	0.499	2.352	1.725	3.404	4.94	2.505	3.729	3.74	2.079
TRINITY_DN9669_c0_g1_i10	AT1G64660.1	20.1	34.197	84.912	163.125	137.487	181.195	206.803	288.344	438.081	44.878	371.439	225.258	48.089	120.772	48.7	205.948	156.301	200.129	129.035	168.505	109.061	438.629	309.988	195.721
TRINITY_DN3232_c0_g1_i16	AT1G22360.2	10.201	10.299	149.579	8.69	3.26	171.04	23.069	6.313	48.058	8.976	2.837	70.475	1.576	743.793	331.964	3.194	434.292	302.356	1.652	54.94	59.328	1.729	68.435	86.814
TRINITY_DN1932_c0_g1_i13	AT5G18440.2	3.764	4.475	4.828	3.211	4.523	5.228	3.872	3.185	4.605	7.511	2.396	7.336	1.781	3.834	3.365	1.534	2.623	1.493	3.755	3.56	5.047	3.356	2.849	4.475
TRINITY_DN1517_c7_g1_i8	AT4G27290.2	29.729	24.243	12.947	10.449	7.741	10.204	5.649	4.487	7.882	6.622	2.469	14.827	15.94	17.726	9.755	3.635	4.306	2.403	1.243	6.749	3.477	2.095	4.417	3.855
TRINITY_DN9003_c0_g1_i4	AT2G46710.1	9.816	7.334	7.887	2.133	2.001	2.45	3.772	0.663	0	0.752	0.832	0	11.918	6.748	6.187	6.672	5.108	1.612	0.968	1.269	0.465	0.588	1.383	0.614
TRINITY_DN9913_c0_g1_i10	AT2G32980.1	4.873	3.263	2.225	7.927	10.836	6.889	10.249	9.1	6	9.285	13.237	4.985	2.822	0.611	3.37	8.102	4.332	7.406	9.397	8.878	8.077	12.491	11.937	6.966
TRINITY_DN5655_c0_g1_i24	AT3G57270.1	40.336	22.599	2.668	54.857	21.277	31.34	75.396	69.838	53.789	10.93	31.729	25.082	28.411	36.699	19.254	47.941	18.377	3.963	18.089	59.239	5.561	29.89	30.784	7.463
TRINITY_DN7260_c0_g1_i2	AT3G01680.1	29.865	19.391	27.768	8.333	9.258	12.921	4.708	7.226	4.562	2.39	1.867	3.087	10.49	3.642	15.008	11.31	14.815	11.951	6.566	10.395	5.613	3.531	8.93	4.042
TRINITY_DN7972_c0_g1_i4	AT1G07180.1	0.809	0.928	0.554	0.23	1.259	0.261	0.329	8.808	4.651	0.872	0.706	3.496	0.516	1.739	2.992	0.663	0	0.952	8.903	4.178	4.965	0.992	2.05	1.663
TRINITY_DN3152_c0_g1_i3	AT5G23535.2	19.936	16.837	12.052	16.937	20.044	12.764	28.909	26.343	14.962	30.952	25.532	17.861	13.958	13.456	15.187	17.353	11.501	11.692	32.497	27.62	21.684	30.662	26.916	16.315
TRINITY_DN911_c0_g1_i5	AT5G09590.1	0	0	19.589	0	0	33.932	0	10.415	0	10.894	10.983	0	0	0	0	0	0	0	0	0	0	0	9.327	0
TRINITY_DN10143_c0_g1_i18	AT2G39470.3	0.943	1.972	1.522	0.498	0.229	0.739	0.704	0	0.328	0	1.069	0	1.816	2.05	2.136	0	0	0	0.37	0	0	0	0.337	0
TRINITY_DN7064_c0_g1_i10	AT4G22890.5	25.052	19.989	18.031	2.427	1.809	2.517	0.747	0.16	0.181	0	0.712	0.245	23.666	27.618	26.892	1.926	3.603	2.16	0.336	0.167	0.189	0.586	0.664	0.258
TRINITY_DN1536_c0_g1_i13	AT4G17540.1	1.445	0.762	3.722	0.242	0	2.327	1.282	0	1.486	0	1.307	0.402	0	0	0.465	0.595	1.858	0.527	0.776	0	0	0	0	0
TRINITY_DN42662_c0_g1_i4	AT3G51290.3	14.334	9.198	10.713	4.066	2.06	4.184	1.258	0.627	0.642	0.419	0.664	0.452	12.145	7.896	6.55	3.47	1.978	2.967	0.864	0.628	0.177	0.987	1.105	0.268
TRINITY_DN10165_c0_g1_i11	AT1G67570.1	1.12	1.725	1.233	2.139	3.027	0.378	2.61	2.445	1.623	2.494	2.578	1.907	1.311	0	1.521	2.224	0	1.034	2.929	3.411	2.879	2.61	1.706	1.949
TRINITY_DN10028_c0_g1_i2	AT3G59060.1	3.659	2.901	3.396	3.632	3.366	4.132	1.984	1.764	2.272	1.675	1.475	1.981	5.796	4.421	3.815	7.103	4.028	2.677	1.592	2.758	1.632	3.096	2.921	2.706
TRINITY_DN10820_c0_g1_i6	AT5G36930.4	12.911	16.523	24.36	2.54	5.717	12.499	4.769	1.881	2.365	2.209	5.466	9.178	14.94	0	0.884	5.536	1.225	0	3.739	3.176	0.685	5.18	2.112	0
TRINITY_DN16225_c0_g1_i1	AT1G05560.1	0.69	0	0	1.303	0.198	0	0.309	4.759	0.908	3.814	0	1.963	0	0	0.113	0	0.162	0	1.322	1.493	1.077	0	3.054	2.657
TRINITY_DN2897_c0_g1_i17	AT2G29970.1	6.167	4.412	5.044	7.263	6.32	5.662	6.075	8.746	6.413	5.841	5.778	6.78	3.794	1.705	3.282	6.45	5.625	5.065	6.538	5.789	8.744	8.23	7.698	8.169
TRINITY_DN9408_c1_g2_i1	AT5G18290.2	3.985	4.089	11.053	12.79	14.567	23.406	13.736	6.378	30.555	18.375	7.752	23.026	3.262	3.123	13.786	11.389	8.512	34.64	18.643	18.464	33.858	18.495	14.268	28.917
TRINITY_DN41098_c0_g1_i4	AT4G04770.1	128.643	99.361	50.231	39.819	20.766	42.192	39.428	22.634	28.054	34.596	47.478	25.809	84.961	101.578	112.702	34.989	34.481	43.585	31.624	27.813	21.312	34.071	37.766	25.153
TRINITY_DN1497_c0_g1_i7	AT3G03300.3	2.92	3.03	1.533	0.971	5.177	1.089	0.861	7.803	0.572	3.555	6.568	2.458	1.287	1.221	2.292	5.339	3.778	4.341	4.046	5.973	4.268	3.158	3.803	6.528
TRINITY_DN7614_c0_g1_i11	AT1G04910.1	4.479	4.931	0	4.72	4.561	3.019	3.505	7.17	2.074	4.623	7.852	4.602	3.004	3.208	1.69	6.492	6.755	3.386	4.069	5.145	2.577	6.337	10.369	4.769
TRINITY_DN7693_c0_g1_i12	AT3G10120.1	0.153	0	0	0.918	0.419	0	6.738	5.468	1.925	2.231	11.13	2.836	0	0	0	0	0	0.874	1.999	2.007	1.25	3.99	3.795	3.714
TRINITY_DN1774_c0_g1_i13	AT5G61450.1	14.087	13.388	13.592	14.168	16.2	13.764	16.077	15.314	0	15.261	14.823	15.241	0	0	12.789	0	0	0	6.827	16.141	16.531	12.746	16.789	18.13
TRINITY_DN11102_c0_g1_i19	AT3G56120.1	0	0	1.15	1.496	0.238	1.431	0.674	0	0.738	0	0.173	0	0	0.133	0.082	0	0	0	0.43	0.392	0	0.628	0	0.179
TRINITY_DN9126_c0_g1_i3	AT5G43630.4	6.952	7.922	4.798	0.742	1.024	2.218	0.242	0.527	0.626	0.388	0.913	1.666	7.655	7.409	7.752	1.02	0.794	1.792	0.416	1.005	0.974	0.598	1.062	1.531
TRINITY_DN7092_c0_g1_i8	AT5G16000.1	7.925	7.984	4.931	5.622	8.929	4.133	6.49	10.715	7.092	8.341	9.245	6.597	0.73	0.523	1.918	3.741	3.743	2.112	11.899	11.844	8.971	5.649	8.484	8.604
TRINITY_DN12146_c0_g1_i8	AT5G39990.1	0.074	0.116	0.918	0.117	0	0.583	0	0	0	0.269	0	0.88	3.437	0	1.779	1.128	0.18	0.783	0.253	0	0.078	0.506	0.103	0.367
TRINITY_DN14690_c0_g1_i1	AT3G12080.1	7.607	8.07	8.877	2.68	3.061	2.264	2.509	2.4	2.487	4.209	1.925	3.464	10.098	6.748	11.284	2.798	1.656	2.218	3.361	3.3	2.343	2.514	1.831	3.111
TRINITY_DN13974_c0_g1_i3	AT1G30760.1	0	0	0	61.031	34.945	28.53	42.285	19.343	34.025	46.794	17.265	50.425	0	0	0	13.462	8.114	29.782	56.114	13.727	43.973	25.891	9.354	48.303
TRINITY_DN25877_c0_g1_i4	AT1G75450.1	0	0.132	0	0.603	0.443	0.52	0	0.137	0.256	0.282	0.18	0.254	0	0	0	0.731	0.474	0.263	0.832	1.15	0.477	0.825	0.263	0
TRINITY_DN19433_c0_g1_i3	AT4G15560.1	37.526	28.405	23.315	9.776	14.095	24.947	5.916	7.393	10.646	9.915	4.771	9.469	67.588	39.852	53.997	16.056	15.5	15.821	7.218	5.734	5.1	6.675	5.729	7.53
TRINITY_DN44_c0_g2_i1	AT3G63520.1	0.419	0.198	0.251	19.982	24.046	0.591	22.875	17.896	5.229	76.301	20.506	15.046	0.078	0	0.108	3.774	0.547	1.526	3.126	4.373	5.204	11.363	2.289	8.211
TRINITY_DN3866_c0_g1_i19	AT1G28380.1	0.739	0.557	0.858	2.061	1.2	0	2.226	2.471	0	0	4.02	3.23	0	0	0	0.844	0.182	0	0.465	1.719	2.055	1.62	0.721	3.429
TRINITY_DN9156_c0_g1_i3	AT5G62620.1	12.821	10.961	13.294	9.386	7.265	10.061	6.068	6.268	6.384	8.398	6.138	7.78	11.666	16.269	17.446	8.52	8.767	10.221	4.715	8.686	7.898	6.325	8.189	9.651
TRINITY_DN18814_c0_g1_i9	AT2G30395.1	0	0	0	0.835	0	0.189	2.06	2.285	1.166	0.444	1.273	0.919	0	0	0	0	0	0	0.436	1.253	1.673	1.762	1.243	2.105
TRINITY_DN10033_c0_g1_i10	AT2G16270.1	0.202	0.207	0	0	1.343	0.963	0.207	0	0.703	0	0	0.974	0	0.115	0	0.114	0.693	0	0.724	1.834	1.678	0.665	0.152	0
TRINITY_DN52318_c0_g1_i7	AT4G27130.1	2.648	0.422	0	0	0	2.701	0.283	0	1.456	0.397	0	0.82	0.54	10.659	7.408	0.576	1.113	1.893	0.259	0.559	0	0.224	0	0.268
TRINITY_DN503_c0_g1_i22	AT3G24430.1	0.485	19.211	0	0	0.951	0	0	0.312	0	0	0.682	0	25.536	26.661	32.331	2.102	2.099	1.695	0.319	0.723	0.133	0.638	1.247	0.86
TRINITY_DN5145_c1_g1_i1	AT2G28350.1	3.186	2.652	0	3.811	7.829	4.33	6.256	5.29	5.3	10.76	6.447	12.907	4.182	0	1.991	12.471	5.675	3.613	7.177	11.922	3.853	15.369	12.694	17.772
TRINITY_DN2382_c1_g1_i1	AT2G20560.1	3.559	15.772	11.377	2.728	10.256	10.152	4.317	10.446	7.543	2.43	4.456	5.869	18.423	6.779	18.241	4.974	4.803	4.924	5.957	5.094	6.522	2.81	5.709	2.947
TRINITY_DN2889_c0_g1_i11	AT2G24190.1	4.102	7.614	7.101	9.597	9.926	9.967	9.879	5.004	3.565	10.027	9.858	10.298	0.878	3.602	2.7	7.094	3.92	12.698	5.083	2.082	6.536	5.677	4.293	8.578
TRINITY_DN2197_c0_g1_i4	AT5G49360.1	0	0	0	101.218	73.981	46.348	187.611	222.909	48.327	15.214	286.533	61.207	0	0	0	99.492	104.739	127.245	98.196	49.866	53.488	184.692	189.429	72.532
TRINITY_DN15823_c0_g1_i6	AT3G56290.1	108.195	68.686	78.016	0.177	0	0	0	0	0	0	0	0	65.31	101.715	92.952	0	0	0	0	0	0	0	0	0
TRINITY_DN4766_c0_g1_i2	AT5G54160.1	0.057	0.321	0.68	21.371	14.007	16.05	16.468	112.742	56.886	10.589	33.382	19.547	0	0.16	0.176	18.833	16.243	18.366	22.013	19.645	19.794	12.226	11.306	14.955
TRINITY_DN14596_c0_g1_i1	AT3G19970.5	5.597	3.125	6.213	5.798	3.608	4.676	5.596	11.113	8.856	3.764	6.279	4.737	2.664	4.259	3.727	4.064	4.922	3.702	7.497	5.112	4.495	4.898	3.686	4.542
TRINITY_DN5249_c1_g3_i2	AT2G43160.5	7.003	7.009	7.421	10.235	9.735	8.517	7.822	10.345	8.754	5.18	8.601	8.061	6.587	9.995	12.925	14.26	18.001	7.336	15.321	11.56	18.902	13.199	14.692	12.668
TRINITY_DN4098_c0_g1_i9	AT4G38800.1	177.24	82.277	191.143	95.381	68.871	77.665	112.303	118.515	108.715	46.443	108.862	59.929	124.12	248.412	188.424	151.314	243.497	216.575	123.555	91.884	84.094	91.15	100.087	77.518
TRINITY_DN2323_c1_g1_i1	AT2G38640.1	0	0	18.024	0	0	11.078	0	0	17.498	0	0.232	17.733	14.057	7.203	7.097	5.224	6.002	14.003	17.253	18.39	39.897	16.851	18.458	33.776
TRINITY_DN2468_c0_g1_i3	AT5G52230.3	2.47	2.371	2.748	3.826	3.921	5.051	2.574	6.297	4.672	3.126	5.836	4.986	1.444	1.255	2.337	2.132	2.956	3.078	2.788	5.059	3.142	3.231	4.541	3.758
TRINITY_DN1163_c0_g1_i11	AT5G15490.1	1.659	0.956	0.243	6.591	5.786	6.159	1.059	3.029	5.628	3.575	4.946	5.547	0	0	2.297	3.605	3.318	4.719	7.864	5.433	6.12	8.991	5.717	1.446
TRINITY_DN2439_c0_g1_i25	AT5G57630.2	0	0	0	1.241	1.414	1.206	0.751	1.402	1.198	1.09	1.607	0.84	0.292	0	0.187	0.656	0.474	1.342	0.496	0.82	0.594	0.563	0.774	0.971
TRINITY_DN5622_c0_g2_i1	AT3G60890.2	0.27	0	0	0.917	2.451	1.915	1.678	13.1	3.25	0	11.725	1.128	0.599	0	0	0	0	1.11	2.137	0	1.718	0	0.243	3.043
TRINITY_DN1733_c0_g1_i9	AT4G10060.2	4.438	5.104	2.062	14.788	27.358	10.081	15.256	33.347	14.627	8.7	24.173	15.516	4.825	5.394	8.006	14.91	12.327	17.384	8.041	11.556	17.311	12.662	15.473	14.719
TRINITY_DN913_c0_g1_i19	AT5G39940.2	1.997	0	2.332	0	1.368	0	1.342	0	0	2.051	0	0	0	3.322	0	0	0	0	0	0	0	1.065	0.525	1.602
TRINITY_DN15078_c0_g2_i14	AT5G09570.1	80.935	54.118	159.534	55.05	57.32	92.632	70.332	69.92	137.552	92.023	41.493	97.596	93.482	115.386	172.127	88.42	102.385	107.012	130.802	123.93	156.649	61.348	71.63	97.452
TRINITY_DN26235_c0_g1_i6	AT2G01420.2	2.555	1.014	0.713	2.592	0.858	1.037	5.531	1.99	2.509	6.884	7.308	5.039	2.228	2.467	3.804	3.331	1.163	2.705	13.261	2.851	5.287	4.486	4.236	6.583
TRINITY_DN22328_c0_g1_i1	AT1G68390.1	0.043	0	0	0.593	0.235	0.292	0.368	1.631	0.18	1.095	1.044	1.869	0	0	0	0.424	0.29	0.656	1.009	0	0.293	1.401	0.427	2.562
TRINITY_DN14428_c0_g1_i10	AT2G24260.2	62.916	21.426	43.767	16.844	12.702	16.816	20.607	12.181	7.609	30.527	14.351	22.46	21.575	17.959	21.038	11.514	8.809	11.416	10.543	14.451	8.985	10	12.78	20.043
TRINITY_DN5536_c0_g1_i7	AT5G35530.1	36.848	31.776	42.554	63.133	47.089	80.892	55.357	56.223	131.984	83.705	50.79	68.08	38.697	87.779	66.994	60.375	100.517	94.631	102.466	77.046	110.89	68.72	47.391	74.429
TRINITY_DN2046_c0_g1_i21	AT2G20560.1	8.633	3.92	9.111	2.95	0	5.534	3.404	1.441	5.7	3.988	1.175	4.112	7.906	12.377	8.926	1.645	1.327	0	3.544	1.879	3.551	3.248	1.31	0
TRINITY_DN27126_c1_g1_i1	AT4G28230.1	0	0.78	0	0	0	0	0	0	2.031	0	0.939	0	0	0.46	0	0.815	0.991	0	1.264	0	3.989	1.058	0.977	1.29
TRINITY_DN42539_c0_g1_i4	AT2G25470.2	13.194	8.26	5.702	7.059	2.479	3.894	4.595	8.484	8.347	13.916	10.23	10.35	17.576	23.344	18.66	7.087	4.837	4.544	6.193	6.1	3.924	4.571	4.498	6.79
TRINITY_DN14231_c0_g1_i3	AT4G36860.2	9.834	64.38	13.361	5.375	22.532	4.536	3.645	7.928	0	8.468	13.603	3.227	29.613	61.582	47.903	14.118	25.482	11.641	23.572	10.099	14.179	12.157	12.254	8.985
TRINITY_DN750_c0_g1_i20	AT4G15080.2	0	0.361	1.504	0	0.297	0	0	0	1.972	0	0.383	2.431	1.779	1.481	1.801	1.005	1.98	0.871	2.522	1.347	1.972	2.12	0	2.329
TRINITY_DN5021_c1_g1_i2	AT4G05200.2	10.357	12.723	2.998	0.8	2.403	1.155	0.987	2.715	0.17	1.517	1.418	0	10.386	0.315	13.706	2.656	0	2.93	0.976	0.496	2.343	3.882	0	3.054
TRINITY_DN682_c0_g1_i7	AT2G15580.3	14.42	9.952	14.957	2.937	3.125	1.405	3.216	1.362	0.317	2.844	0.955	3.586	14.144	10.638	6.149	2.391	1.385	2.194	2.855	1.334	1.835	1.817	1.579	1.581
TRINITY_DN18707_c0_g1_i12	AT1G22660.3	2.978	1.507	0	2.099	0.673	1.056	3.795	0	1.107	1.397	1.352	0.857	0.561	1.552	1.747	0	0	0	1.646	1.069	0.574	1.162	1.015	1.803
TRINITY_DN8164_c0_g1_i3	AT5G67290.1	11.597	8.191	23.65	20.025	16.379	20.834	20.25	11.78	28.172	17.73	11.971	18.002	15.071	23.579	20.505	21.736	24.639	39.075	15.739	17.651	16.986	12.161	13.24	14.555
TRINITY_DN10754_c0_g1_i29	AT5G46470.1	20.024	19.57	0.834	8.901	13.87	0	13.078	28.066	0	6.409	8.634	0	2.311	3.914	9.264	11.954	2.332	10.124	18.627	28.745	24.497	4.404	15.002	10.887
TRINITY_DN1432_c0_g1_i10	AT3G51660.1	5.471	5.356	12.621	25.604	17.144	12.659	30.249	28.576	14.563	29.397	29.952	15.673	9.388	9.867	9.827	24.566	29.154	23.059	11.587	14.84	10.9	14.582	18.085	17.564
TRINITY_DN20893_c0_g2_i2	AT1G04880.1	0.042	0	0.102	0.063	0.063	0	0.12	0.218	0.176	0	0.555	0.175	1.038	0	0.066	1.981	0	0.08	2.253	0.158	0.239	3.364	0.963	0.114
TRINITY_DN12374_c0_g1_i3	AT2G42360.1	0	0	0.667	3.438	0	1.094	3.93	0	7.122	4.872	0	3.44	0	1.09	1.534	3.779	2.145	3.416	4.311	1.507	4.083	4.682	3.787	6.298
TRINITY_DN56412_c0_g1_i1	AT3G13330.1	143.009	194.49	144.118	61.653	52.696	28.779	40.466	11.539	34.912	62.12	31.501	53.436	135.145	95.224	180.38	58.821	42.048	29.835	36.539	41.857	42.367	31.051	49.847	47.52
TRINITY_DN189_c1_g1_i4	AT4G09510.1	5.792	5.275	3.231	7.267	6.556	5.423	10.49	11.961	6.773	12.421	10.95	7.363	3.692	3.558	3.881	6.517	6.409	5.586	12.683	9.827	8.774	10.532	10.904	9.181
TRINITY_DN72404_c0_g1_i2	AT5G54770.1	186.896	170.914	437.158	100.531	110.696	273.998	66.47	39.791	109.492	16.874	26.421	38.201	332.698	421.297	408.113	172.981	355.701	295.539	60.544	100.359	88.19	34.063	45.374	49.149
TRINITY_DN52132_c0_g1_i1	AT2G01830.5	15.626	24.955	23.356	5.005	7.648	14.686	3.684	7.974	3.746	1.835	7.319	7.141	23.612	20.555	18.597	6.362	11.691	8.74	5.72	5.22	3.933	3.189	3.115	7.262
TRINITY_DN7935_c0_g1_i11	AT5G27410.4	0.354	0.545	0	0.743	0.3	0.676	1.046	0	0.164	0.251	0.361	0	3.071	1.216	1.464	6.233	1.177	1.347	3.999	0.716	1.545	6.046	1.926	1.064
TRINITY_DN11901_c0_g1_i1	AT5G06140.1	0	0	0	0.242	0	0	0	0	0	0	0	0	5.395	2.059	0	0	0	0	0	1.456	0.98	0.284	0	0
TRINITY_DN5061_c0_g1_i27	AT5G10080.1	7.222	10.831	24.731	15.707	17.177	21.997	11.832	31.732	76.216	9.099	13.302	19.523	7.25	12.622	10.673	15.505	20.209	17.22	33.729	52.251	62.029	8.733	21.318	26.678
TRINITY_DN6231_c1_g2_i3	AT5G56890.1	7.89	9.66	8.574	7.267	6.304	7.446	5.098	7.085	7.132	4.876	6.74	4.728	14.325	14.152	9.967	17.359	14.363	10.704	4.858	9.193	5.049	5.893	8.804	6.509
TRINITY_DN14777_c0_g1_i8	AT3G23430.1	0.206	0.097	0	0.275	0	0	0.288	0.626	0.822	1.63	2.564	1.383	0	0	0.213	0	0.154	0	0.258	0.148	0.636	5.013	3.672	3.268
TRINITY_DN14045_c0_g1_i10	AT2G28190.1	126.818	91.075	149.384	54.195	46.919	86.484	44.651	33.064	59.468	51.722	33.253	44.16	104.252	165.101	272.502	52.211	70.259	108.502	43.525	36.955	60.202	36.006	28.722	58.29
TRINITY_DN2121_c0_g1_i18	AT3G27170.1	1.658	0.242	0	4.162	1.631	2.076	5.651	3.379	3.767	1.144	3.259	5.862	0	0	1.11	3.994	1.726	2.297	2.764	2.097	5.329	8.007	3.103	6.258
TRINITY_DN6592_c0_g1_i1	AT1G29160.1	0.36	0.102	0.867	0.993	1.269	0	2.92	6.249	0	0.491	10.19	5.033	0	0	0.675	0	0.971	0	1.98	1.579	0.198	3.923	4.197	3.8
TRINITY_DN8476_c0_g1_i2	AT3G58970.1	8.383	7.735	14.097	14.68	14.388	16.427	15.424	14.756	20.752	14.667	15.244	16.506	14.409	16.647	16.025	18.622	21.828	26.622	14.732	15.549	16.099	14.583	13.284	17.328
TRINITY_DN18716_c0_g1_i29	AT1G65480.2	0.291	1.252	1.554	0.339	0.28	0.861	0	0	0.171	0	0.105	0	1.666	0.344	0	0.855	0.854	0.843	0	0.107	0	0.099	0	0
TRINITY_DN7019_c0_g3_i5	AT4G32880.1	1.163	0.917	3.096	3.207	5.912	4.309	3.14	8.786	10.766	6.392	4.715	11.21	0.639	0.404	0.447	2.162	1.354	0	3.855	5.115	8.32	3.63	5.599	6.685
TRINITY_DN16802_c0_g1_i1	AT1G56145.3	0.162	0.684	0	3.39	3.317	2.195	2.321	3.695	1.016	2.78	2.911	3.654	0	0	0	3.963	0.721	0.921	2.531	3.024	0.378	4.206	6.784	0.87
TRINITY_DN4437_c0_g1_i6	AT3G52490.1	0.914	0.929	0	0.838	2.045	1.133	0.902	2.15	1.501	0.828	3.104	0.293	0.12	0	0.331	0.947	0.262	0.856	1.21	0.317	0.573	1.352	1.557	1.613
TRINITY_DN1570_c0_g1_i3	AT4G38660.1	17.738	13.378	36.462	31.548	15.55	38.473	21.302	11.507	22.857	14.7	12.348	11.758	18.053	15.117	31.351	35.457	43.188	37.897	12.309	20.438	16.872	16.633	15.238	22.135
TRINITY_DN3013_c0_g1_i15	AT3G07340.1	4.504	3.203	4.338	7.581	10.877	9.066	8.755	10.251	11.966	14.106	8.44	13.452	2.56	3.69	4.95	5.054	10.733	8.615	9.538	16.272	14.4	11.026	11.041	16.463
TRINITY_DN24143_c0_g1_i3	AT3G09270.1	0.079	0.143	0	0.598	1.743	0.407	0.379	8.507	0	0.197	19.128	0	0	0	0.618	0	0.476	1.738	0	12.732	11.827	1.463	10.083	11.054
TRINITY_DN11806_c0_g1_i15	AT5G17910.3	5.381	3.778	7.193	9.017	8.349	19.496	7.673	13.974	18.482	7.273	9.7	19.184	3.788	3.157	5.368	10.336	9.948	12.306	12.366	13.536	23.275	9.772	10.107	15.162
TRINITY_DN53490_c0_g1_i5	AT5G23400.1	1.027	0	0	0.512	0.57	1.223	0.216	0.136	0.476	0.658	0.218	0	0	0	0	0.374	0	0.578	1.481	1.564	0.903	0.383	0.276	0
TRINITY_DN47229_c0_g1_i3	AT4G39330.1	0	0.194	0	0	0	0	0	0	0	0	0	0	1.163	0.286	1.793	0	0	0.162	0	0	0	0	0	0.092
TRINITY_DN1833_c0_g2_i13	AT4G08850.2	8.707	0	6.054	2.128	0	0.47	0.393	0	0	0.305	0	0.284	0	0	0.863	0.34	0	0	0.181	1.227	0	0	0.231	0
TRINITY_DN10355_c0_g1_i5	AT3G20870.3	7.591	7.618	8.001	8.704	7.709	6.322	5.472	8.36	5.699	3.441	3.36	4.246	3.353	3.394	4.437	10.114	7.131	9.479	4.535	5.064	5.835	6.007	4.319	3.805
TRINITY_DN6996_c0_g1_i1	AT1G04020.1	1.854	3.796	1.412	3.08	4.66	4.035	1.591	1.266	1.96	2.902	3.306	2.611	1.511	2.243	1.509	2.243	1.712	1.175	4.203	3.358	2.955	2.929	2.112	1.946
TRINITY_DN14080_c0_g1_i2	AT3G54660.1	47.653	36.471	37.864	30.719	28.581	24.754	27.379	31.425	18.967	25.08	24.573	27.094	54.335	47.508	52.937	34.167	35.687	31.269	26.044	30.949	25.293	25.403	32.929	29.841
TRINITY_DN3808_c0_g1_i7	AT3G59690.2	0	2.222	8.458	0	1.549	8.592	0	1.802	7.315	0	3.554	16.974	5.081	4.362	6.021	8.223	9.646	5.917	12.376	10.819	9.168	10.673	15.911	12.983
TRINITY_DN21092_c0_g1_i13	AT5G13730.1	4.702	7.318	5.339	0.143	0	0	0.18	0	0.368	0.889	0.666	0	7.628	2.285	6.744	0.373	1.489	0	0	0	0.491	0.125	1.053	0
TRINITY_DN5146_c0_g1_i1	AT3G60450.1	4.62	3.485	3.803	3.09	3.428	5.094	3.467	6.908	6.395	4.681	7.631	5.321	2.078	2.328	1.236	6.361	2.062	2.766	5.642	2.386	3.891	8.828	2.487	3.09
TRINITY_DN59748_c0_g1_i1	AT1G34420.1	0	0	12.077	0	0	0.573	0	0	6.356	0	0	6.573	11.127	7.555	15.709	3.629	3.751	1.86	1.772	10.219	2.429	3.476	2.51	4.063
TRINITY_DN31040_c0_g2_i1	AT5G54590.4	4.76	4.4	1.963	4.918	11.453	3.623	10.24	6.685	5.501	15.848	12.51	6.752	0.364	0.923	3.066	5.232	4.294	3.431	9.64	5.22	10.193	8.373	7.114	5.743
TRINITY_DN14045_c0_g1_i13	AT2G28190.1	7.995	11.921	6.029	9.383	2.66	5.72	7.349	1.997	2.446	6.6	5.129	2.436	12.857	11.471	11.369	8.631	5.416	8.265	3.345	3.069	3.385	5.516	3.89	6.463
TRINITY_DN2620_c0_g1_i24	AT2G42070.1	16.387	17.556	23.215	14.171	12.466	11.12	14.779	11.582	9.717	13.314	12.929	8.711	13.52	9.293	7.921	20.179	7.427	6.604	11.803	6.172	5.267	14.817	10.269	4.97
TRINITY_DN4039_c0_g1_i5	AT5G67030.1	228.684	133.376	165.788	21.259	19.537	34.646	27.452	36.014	22.275	4.558	27.242	10.236	166.554	122.458	161.998	50.098	36.658	22.225	35.614	36.343	20.221	28.496	42.044	9.775
TRINITY_DN16341_c0_g1_i3	AT3G52990.2	0.794	1.659	0.112	1.019	0.634	1.498	0.262	0.165	0.533	0.341	0.717	0.656	1.129	3.083	2.77	1.125	1.806	1.474	0.401	0.675	0.532	0.276	0.696	0.595
TRINITY_DN1032_c0_g1_i3	AT3G22960.1	31.585	30.33	46.365	23.698	24.686	34.024	22.286	22.596	31.072	26.956	15.757	25.712	38.313	67.974	60.608	23.449	41.259	45.848	22.171	28.553	29.653	18.563	20.981	24.711
TRINITY_DN37359_c0_g1_i1	AT2G21730.1	0.462	1.214	3.322	0.493	0.09	0.335	0	0	0.138	0	0	0	2.058	3.72	1.538	0.162	0	0.752	0	0	0	0	0	0
TRINITY_DN5064_c0_g1_i7	AT5G59050.1	0	0.154	0	1.024	1.13	0.463	0.609	0.171	0.965	1.994	1.764	1.312	0.267	0	0.434	3.139	1.107	1.15	1.204	0.165	1.744	1.834	0.51	2.684
TRINITY_DN16718_c0_g1_i19	AT2G34930.1	2.89	2.62	0.083	0.281	0.539	0	0	0	0	0.283	0.155	0	3.964	2.254	2.799	0	0.33	0	0.405	0	0.432	0.263	0	0.585
TRINITY_DN1965_c0_g2_i3	AT1G17020.1	4.431	5.086	1.364	10.703	4.496	1.415	24.09	10.327	5.222	20.876	8.27	9.292	0.139	4.928	11.998	1.565	2.573	6.036	5.537	4.94	13.446	7.894	5.3	10.895
TRINITY_DN7685_c0_g1_i6	AT4G37360.1	1.498	0.629	0	1.763	2.335	0.127	3.068	0.696	1.048	6.171	2.947	4.212	0	0.095	0.169	0.437	1.827	1.342	1.812	3.189	3.613	2.687	5.931	7.011
TRINITY_DN3676_c0_g3_i1	AT5G08660.4	6.212	1.071	1.184	2.919	3.965	0.629	7.563	9.742	4.305	8.386	6.678	7.018	0.509	0	0	0.805	0	0	1.544	0	0	1.57	0	0
TRINITY_DN14014_c0_g1_i30	AT5G53820.1	25.542	7.381	0	4.951	0	0	0	0	0	0	0	0	0	0	0	0	0	0	1.087	0	0	1.644	0	0
TRINITY_DN3865_c0_g1_i32	AT3G45240.2	17.431	11.567	7.778	12.375	10.697	6.691	13.55	11.012	5.501	9.88	20.363	4.152	11.314	6.759	8.907	5.942	5.469	9.976	5.451	3.521	4.889	8.587	7.698	8.061
TRINITY_DN655_c0_g2_i1	AT4G18010.1	16.551	5.211	3.843	1.105	1.369	1.598	2.365	3.325	2.69	3.996	3.085	2.161	9.809	7.075	10.078	1.414	1.195	1.834	2.531	1.267	2.426	5.116	3.049	2.799
TRINITY_DN9960_c0_g1_i1	AT5G39130.1	0.326	0.461	0	177.437	244.81	33.756	281.235	329.362	434.846	1309.24	339.054	390.149	0.363	1.378	3.8	22.406	159.544	121.179	30.16	102.364	235.645	61.294	60	261.055
TRINITY_DN61470_c0_g1_i12	AT3G01060.1	51.234	32.155	39.531	5.85	4.508	11.37	2.145	1.495	1.415	2.304	2.666	3.4	50.998	53.322	65.67	7.677	11.745	7.236	2.304	3.401	3.367	2.129	4.308	1.784
TRINITY_DN64969_c0_g1_i3	AT2G48140.2	2.221	4.465	1.176	0.105	0.191	0.238	1.195	1.201	0.478	5.437	2.308	1.469	0	3.939	12.252	0.556	0.47	1.332	1.732	1.573	1.289	2.495	0.694	2.828
TRINITY_DN5489_c0_g1_i2	AT1G64430.2	3.39	1.96	1.86	0.599	0	1.034	0	0	0	0.306	0	0	3.951	4.173	2.032	0.873	1.593	1.027	0.166	0.493	0.941	0	0	0.565
TRINITY_DN81434_c0_g1_i1	AT1G43760.1	0	0	0	0	0	0	0.028	0	0	0	0	0	0	0	0.093	0.196	0	0	0.697	0	0.873	0.356	0.025	0.94
TRINITY_DN39117_c0_g1_i10	AT1G67850.4	25.101	19.869	11.478	42.122	27.384	26.585	70.723	68.104	52.705	39.568	73.643	37.584	22.394	11.514	24.894	29.799	24.585	23.103	36.687	47.964	32.437	46.772	43.197	44.9
TRINITY_DN5341_c0_g1_i6	AT5G62865.1	213.279	255.44	222.35	298.757	176.815	232.934	295.542	166.481	184.031	156.438	236.12	107.373	190.771	161.926	235.959	262.56	233.124	358.265	147.247	125.811	141.843	170.087	133.701	114.07
TRINITY_DN48101_c1_g1_i6	AT2G32060.3	1.911	0.512	12.966	6.672	1.319	10.65	0.857	0.785	12.512	3.327	1.239	1.098	0.733	2.411	5.766	0.296	0	11.724	0	1.129	2.302	0.136	0.149	0.488
TRINITY_DN2489_c0_g1_i18	AT1G69523.1	11.327	12.317	5.575	1.281	2.913	2.751	1.271	0	0.2	0.594	0	0	8.342	17.636	11.185	2.017	0	1.771	0	0	0.254	0.534	0.315	0.347
TRINITY_DN126712_c0_g4_i1	AT3G10410.1	0.053	0	0	0	0	0	0	0	0	0	0	0	2.231	1.712	0.606	0	0	0	0	0	0.098	0	0	0
TRINITY_DN65_c0_g3_i10	ATMG00290.1	3.773	5.774	13.879	6.192	5.951	8.263	2.476	2.949	10.566	3.068	1.086	6.296	10.238	11.194	9.896	7.623	11.841	11.171	4.254	10.701	7.947	0.942	3.283	4.007
TRINITY_DN26276_c0_g1_i1	AT5G24314.1	30.799	29.179	23.889	10.244	7.288	12.393	14.818	7.319	5.818	12.151	15.347	9.788	22.19	23.182	20.207	12.809	6.476	10.581	8.461	6.943	8.034	10.729	11.057	5.938
TRINITY_DN9244_c0_g1_i25	AT1G79040.1	37.571	236.694	66.724	18.795	101.493	67.439	6.612	32.229	14.79	0	40.497	6.778	154.139	15.668	179.764	94.311	13.559	161.28	19.9	4.781	19.452	22.963	3.568	10.151
TRINITY_DN2085_c0_g1_i14	AT3G10650.2	7.598	6.226	5.282	7.886	4.375	8.56	4.65	2.17	5.342	4	3.741	4.818	9.197	8.845	9.448	7.869	6.147	6.202	3.711	5.21	1.689	2.541	2.418	4.553
TRINITY_DN3046_c0_g1_i8	AT4G10500.1	0	0.091	0.307	1.166	0.46	2.451	1.43	0	1.732	2.592	0	0	0.147	0	0	0.173	0	0.198	0	0	0	0.346	0.144	0.332
TRINITY_DN46145_c0_g1_i7	AT5G06860.1	0.36	0.332	1.028	0.734	1.496	2.087	0.543	2.415	2.771	0.086	1.838	1.598	0.634	0.436	1.41	3.67	4.476	5.11	0.294	0.894	1.299	1.99	0.938	2.076
TRINITY_DN978_c0_g1_i4	AT5G58430.1	45.757	25.801	31.643	11.411	10.662	12.533	10.066	12.881	14.378	11.145	9.686	11.742	21.649	23.431	31.701	9.12	14.132	13.621	10.666	15.998	17.779	9.199	10.979	12.328
TRINITY_DN8258_c0_g1_i9	AT5G52840.1	10.517	10.278	9.45	9.779	23.91	16.426	11.426	13.051	16.985	11.646	11.443	16.983	1.821	3.768	8.748	4.301	8.685	11.068	10.205	15.51	26.438	10.983	13.584	14.639
TRINITY_DN2774_c0_g2_i1	AT5G58320.5	9.698	8.014	5.179	9.681	15.895	11.321	7.868	11.248	10.438	12.069	11.081	16.559	4.817	3.433	9.352	6.8	8.163	8.956	12.51	14.897	18.436	10.468	12.452	18.053
TRINITY_DN36640_c0_g1_i2	AT2G42750.1	0.957	1.241	1.012	0	0.142	0.371	0	0	0.163	0	0.045	0.496	1.213	1.253	0.83	0	0	0.069	0.096	0.142	0.039	0	0.052	0.424
TRINITY_DN7818_c0_g1_i12	AT4G24740.8	60.649	74.325	47.888	113.304	109.932	63.655	118.715	158.77	51.801	81.612	174.034	84.405	60.693	57.265	49.343	100.126	80.497	83.239	107.69	79.5	78.261	119.157	145.215	80.029
TRINITY_DN21514_c0_g1_i2	AT5G17680.1	4.861	0	42.554	2.4	0	2.027	2.529	0	6	2.226	0	6.002	27.617	19.508	40.153	8.069	1.072	4.632	7.061	13.828	8.91	2.903	6.184	2.651
TRINITY_DN374_c0_g1_i7	AT4G25640.1	0	10.887	6.634	0	11.328	10.25	0	8.377	4.581	0	6.253	3.64	12.982	16.181	12.939	9.644	15.888	15.709	3.747	8.924	8.977	2.936	5.366	5.923
TRINITY_DN9850_c0_g1_i11	AT2G07050.1	1.529	0.12	0.177	1.409	2.464	1.931	1.339	1.385	1.439	1.881	2.06	3.053	0.068	2.013	2.43	1.074	1.815	2.54	3.962	3.897	4.026	3.703	6.326	2.693
TRINITY_DN1739_c0_g1_i26	AT3G09670.2	0.936	0.692	2.052	1.777	5.008	6.865	0	3.976	6.305	2.096	1.365	7.709	0.975	2.854	2.521	2.263	2.287	2.816	0	3.523	5.246	0	1.916	3.574
TRINITY_DN4660_c0_g1_i23	AT1G26110.2	3.314	3.55	0	2.886	1.599	4.234	0.999	0.341	1.14	1.11	0.62	2.604	7.441	3.021	2.869	3.277	3.573	4.707	2.395	2.553	2.474	1.439	0.864	0.344
TRINITY_DN25808_c0_g4_i1	AT3G15020.2	19.827	26.396	29.281	54.333	91.107	96.655	43.161	95.224	93.508	64.519	41.341	82.781	26.536	23.405	44.312	42.756	82.48	82.041	116.527	131.21	99.696	52.694	65.296	59.856
TRINITY_DN7579_c0_g1_i5	AT1G06950.1	0	3.136	0.531	0	1.141	1.374	0	0.685	1.99	0	1.487	1.026	3.59	2.555	3.743	1.741	1.303	0.816	2.032	2.594	1.927	1.206	1.398	1.885
TRINITY_DN25942_c0_g1_i4	AT2G37740.1	0	0	0	0.086	0	0.293	0.164	0	0	0	0.395	0.119	0	0	0	0	0	0.109	0.075	0	0.589	2.03	1.069	0.466
TRINITY_DN9400_c0_g1_i14	AT4G29670.1	0	0.496	0.348	0	0.146	0	0	0	0	0	0.271	0.167	13.742	38.777	22.917	8.069	7.689	6.896	3.061	2.811	2.366	2.824	2.02	2.639
TRINITY_DN47259_c0_g1_i15	AT4G01730.1	0.314	0.589	0	0.737	1.59	0.851	0.828	0.616	0.517	0.656	0.277	0.772	0.2	0.329	0.209	0	0	0.085	1.979	0.996	1.07	1.196	0.776	0.907
TRINITY_DN42848_c0_g1_i2	AT4G23160.3	0	0.402	0	2.195	1.119	2.378	0	0.122	0	0	0.655	2.748	0	0	0	0.549	0.308	0.381	0.1	0	0	0.585	0.178	0
TRINITY_DN9944_c0_g2_i1	ATCG01050.1	10.427	13.693	28.151	11.379	13.401	74.988	1.961	1.472	36.755	2.071	1.47	29.137	41.985	34.276	28.189	18.62	56.978	48.95	6.451	10.387	25.069	1.128	2.066	12.433
TRINITY_DN11684_c0_g1_i10	AT4G01840.1	5.391	5.259	7.175	5.763	5.439	5.463	4.325	4.885	2.472	2.853	5.581	3.61	2.958	1.889	3.109	7.104	5.618	5.512	2.449	4.784	2.061	3.696	4.347	1.786
TRINITY_DN21606_c0_g1_i1	AT4G12010.1	7.678	0.411	3.558	2.219	0	0.843	3.559	0.268	0.822	3.297	0.177	1.804	0.641	0	2.995	0	0	0	0.247	0.331	2.505	0	0	2.024
TRINITY_DN3038_c0_g1_i14	AT2G41820.1	1.078	0.92	0.423	0.269	2.825	1.446	0.86	3.422	4.477	1.364	0.867	1.956	0.466	0.23	0.242	1.476	1.293	1.048	3.848	3.077	3.443	1.19	1.549	2.106
TRINITY_DN5385_c0_g1_i1	AT3G62150.3	0	0	0	17.784	9.318	5.004	17.926	15.698	9.281	22.416	25.31	22.593	0	0	0	6.662	3.954	4.262	8.054	5.519	11.981	16.112	7.944	20.746
TRINITY_DN5642_c0_g1_i6	AT4G13170.1	20.342	17.211	17.531	36.547	42.049	42.485	44.146	53.182	43.531	53.392	43.979	41.953	15.574	20.491	22.643	30.543	35.612	31.942	71.532	67.458	68.437	48.555	47.412	39.624
TRINITY_DN11919_c0_g2_i1	AT3G19580.2	46.606	42.657	140.927	15.706	8.594	17.782	24.24	26.548	23.092	12.525	13.787	15.683	52.024	94.57	73.232	22.924	20.78	24.508	20.906	30.368	17.323	16.891	12.776	13.221
TRINITY_DN16101_c0_g1_i16	AT5G38340.2	0	37.934	67.822	0	35.444	24.361	0	36.349	27.917	0	12.355	15.912	0	0	0	0	0	0	0	0	0	0	0	0
TRINITY_DN7701_c0_g1_i7	AT4G34740.1	10.754	6.645	8.503	10.184	6.607	12	8.206	2.845	7.896	13.249	4.619	6.895	10.349	25.589	13.312	8.248	15.933	17.082	5.432	4.384	3.723	5.956	3.642	7.675
TRINITY_DN10113_c0_g1_i14	AT2G34090.5	4.479	2.332	2.353	1.204	0	2.199	1.709	0.346	0	1.854	0	0.781	2.392	2.665	3.016	0	0.878	0	0.716	0.768	0.46	1.22	1.03	0.775
TRINITY_DN14488_c0_g1_i4	AT1G11580.1	2.266	0	0	26.459	32.232	12.493	44.666	25.696	15.777	31.52	36.76	18.262	0.707	2.37	0.841	9.142	15.709	6.377	19.073	51.525	30.413	35.067	85.664	31.382
TRINITY_DN9826_c0_g1_i2	AT4G37650.1	32.539	19.622	15.101	13.901	8.809	9.575	15.659	6.131	9.359	14.246	3.277	8.049	29.974	19.447	26.022	18.012	16.608	16.165	8.42	11.741	10.445	9.947	11.646	14.245
TRINITY_DN755_c0_g1_i9	AT2G26430.1	0	0	0	1.987	2.376	3.181	0	1.915	1.459	0	0.953	3.371	4.527	0	0	4.533	0	0	2.344	1.719	0	2.904	0.444	1.818
TRINITY_DN19475_c0_g1_i2	AT5G58420.1	0.452	0	0	0	0	0	0	0	0	0	0	0	2.889	3.254	3.196	0	0	1.889	0.152	0	1.139	0.508	0	0
TRINITY_DN20597_c0_g1_i1	AT2G40980.1	0.449	0.374	0.317	0.75	1.042	1.072	0.526	0.5	1.65	0.809	0.938	1.198	0.059	0.075	0.164	0.519	0.591	0.752	2.398	2.173	2.172	1.889	1.437	1.461
TRINITY_DN19506_c0_g2_i4	AT2G35585.1	4.505	4.035	4.516	3.677	3.745	5.692	2.327	0.709	4.957	4.571	2.367	3.544	0.73	0.346	0.736	3.822	7.69	2.734	9.74	9.499	3.423	1.658	2.636	1.758
TRINITY_DN9211_c0_g1_i12	AT1G20823.1	0.529	0.709	0	2.627	0	2.569	4.538	0	5.231	3.337	2.211	6.611	0	0	1.789	2.672	0	1.671	0	0	1.877	0	3.672	6.765
TRINITY_DN12076_c0_g1_i1	AT5G63380.1	1.493	1.567	1.061	4.323	4.649	4.678	12.287	48.553	6.238	8.757	13.394	13.583	2.874	3.266	3.994	3.513	2.832	2.732	7.067	7.741	5.581	9.203	12.101	9.028
TRINITY_DN14342_c0_g1_i8	AT1G71020.1	1.307	2.242	1.338	2.857	6.034	4.488	2.799	3.929	1.559	2.686	2.696	3.981	1.551	1.444	1.317	2.207	7.335	1.992	3.116	3.878	3.111	3.577	4.55	2.309
TRINITY_DN10241_c0_g1_i16	AT1G13440.2	4.138	11.59	25.759	88.486	136.467	193.008	40.406	84.44	132.778	61.609	39.759	102.99	2.786	0.858	11.722	134.068	69.337	35.428	227.446	26.492	42.481	58.935	12.338	29.397
TRINITY_DN12697_c0_g1_i1	AT1G27650.1	26.384	31.259	27.766	42.154	38.304	38.884	47.971	37.452	30.335	14.904	25.809	18.268	39.306	25.267	38.888	40.472	28.681	40.1	30.358	25.528	28.795	17.599	20.648	17.861
TRINITY_DN7046_c0_g1_i14	AT1G76310.2	0.635	0.522	1.619	2.95	8.799	3.221	1.306	1.537	1.677	1.297	1.099	2.463	0	0.692	1.551	3.355	1.335	1.285	8.677	5.403	5.044	4.994	7.278	1.909
TRINITY_DN5593_c1_g1_i17	AT2G16780.1	0.442	0.828	0.237	0	0	0.145	0.2	0	0	0.556	0.18	0.39	3.06	0.839	1.197	0.752	0.15	0.557	0.123	0.394	0	0	0	0.308
TRINITY_DN28647_c0_g3_i1	AT1G19910.1	0.835	0.196	0.333	0.417	0.19	0.472	0	0	0.582	0.553	0	0.796	1.237	11.35	4.33	0.683	1.242	1.322	0.544	0.521	0.485	0.315	0.172	0.187
TRINITY_DN8189_c0_g1_i7	AT3G53020.1	16.842	18.808	12.999	18.62	33.347	21.79	36.047	39.963	22.35	28.658	36.524	21.182	13.966	13.574	16.609	20.539	26.334	18.106	39.116	36.119	27.665	35.006	32.627	22.98
TRINITY_DN30741_c0_g1_i3	AT3G07880.1	1.287	1.179	0.672	2.115	5.357	0	3.707	5.618	1.298	3.029	9.661	3.391	1.224	0	1.628	0.912	1.097	0.943	4.324	2.323	3.85	7.77	7.837	4.755
TRINITY_DN1356_c0_g1_i26	AT4G32250.3	23.431	23.778	27.205	28.973	27.352	24.844	16.684	16.864	14.415	14.372	17.512	17.454	40.798	29.76	33.011	47.472	40.53	29.318	14.595	15.613	12.503	17.972	21.043	17.297
TRINITY_DN3672_c0_g1_i3	AT5G26742.2	8.412	27.099	9.193	2.351	5.362	0	2.936	5.675	1.247	0	8.483	2.477	30.167	6.145	35.791	11.173	0	9.44	8.954	0	3.746	8.596	0	6.094
TRINITY_DN14557_c0_g1_i16	AT1G02475.1	1.85	1.179	2.137	0	0	0.258	0	0.139	0.948	0.676	1.012	0.552	1.86	1.578	3.165	1.26	0	1.476	0.526	0.186	0	0.422	0.677	0
TRINITY_DN43220_c0_g1_i1	AT1G50310.1	0.562	0	1.961	0	0	0.087	0	0	0.106	0	0	0	1.025	0.721	1.509	0	0	0	0	0	0	0	0	0
TRINITY_DN3729_c0_g1_i11	AT5G28910.2	6.762	8.281	7.791	7.041	9.67	7.012	9.055	7.138	4.682	8.476	7.225	9.4	1.14	1.558	1.464	3.068	7.428	3.787	6.051	5.053	5.968	9.006	9.413	9.991
TRINITY_DN19690_c0_g1_i7	AT4G13630.2	16.313	15.429	14.405	30.699	21.468	30.968	32.188	24.471	21.156	18.821	25.451	24.061	12.5	12.731	13.61	24.065	13.561	25.549	18.157	13.61	27.213	26.583	20.67	28.183
TRINITY_DN24127_c0_g1_i1	AT5G38630.1	0.997	1.69	1.028	0.91	1.28	0.161	0.484	0.64	0.359	0.131	0.344	0.313	0.453	0	0.196	1.507	1.139	0.547	0.485	1.061	0.295	0.897	0.502	0
TRINITY_DN1018_c0_g1_i2	AT4G29680.1	24.202	66.62	96.486	39.407	140.497	68.347	39.55	72.846	110.826	39.586	38.416	56.766	50.169	108.195	57.067	81.386	186.912	86.929	61.305	88.706	87.052	51.915	52.763	83.26
TRINITY_DN52886_c0_g1_i1	AT4G24220.2	0	0	1	6.264	22.106	15.134	1.768	4.885	20.571	12.572	4.087	15.533	0	5.629	0	0	0.931	10.312	15.978	60.695	58.335	2.882	13.508	6.148
TRINITY_DN17801_c0_g1_i11	AT4G21790.1	1.078	3.226	5.558	2.068	4.197	2.639	2.2	2.446	3.505	3.747	2.96	4.646	5.362	7.823	7.63	1.225	3.859	6.591	4.001	3.291	3.595	2.095	1.649	3.918
TRINITY_DN3330_c0_g1_i2	AT5G06530.2	15.423	16.812	12.934	4.929	4.936	5.119	4.052	6.847	4.558	4.699	4.48	3.719	16.651	12.091	12.541	3.981	5.976	6.711	5.335	8.315	6.008	3.83	6.737	4.502
TRINITY_DN6314_c0_g1_i13	AT4G14819.1	23.812	34.58	17.424	58.563	39.452	40.75	46.374	11.102	12.345	8.69	20.815	7.3	42.603	31.686	31.51	66.452	71.409	76.712	18.253	19.483	15.397	15.687	19.19	10.871
TRINITY_DN27729_c0_g1_i1	AT5G54630.1	0	0	0	0.507	0.735	0.246	0	0.083	0.103	0.129	0.942	0.499	0.108	0.137	0	0	0.108	0.197	0.389	0.371	1.224	2.408	1.318	0.327
TRINITY_DN5592_c0_g1_i14	AT1G77670.1	3.834	9.736	1.188	0	7.872	8.623	5.502	11.298	4.156	8.34	5.545	5.884	10.878	12.54	8.749	9.953	13.304	11.149	13.816	14.458	12.976	12.114	10.577	6.888
TRINITY_DN44939_c0_g1_i4	AT1G14430.1	0	0	0.109	0.135	0.678	0.69	0.129	0.856	3.865	0.121	0.415	1.867	0	0.128	0.07	0	0.304	0.172	0.941	1.355	3.538	0.406	0.392	0.977
TRINITY_DN2065_c0_g1_i1	AT5G37780.4	13.289	14.796	5.646	0.846	1.801	3.355	1.205	1.128	2.165	0.501	3.337	0.971	10.907	6.107	13.948	1.157	0.632	1.075	1.84	4.583	2.114	2.961	1.633	2.16
TRINITY_DN9021_c0_g1_i9	AT3G48420.1	0.47	11.953	11.088	0	5.163	5.961	0	3.067	1.65	0.161	2.495	0.783	13.536	13.676	15.243	7.297	5.478	7.734	2.312	3.454	0.986	3.954	3.264	0.773
TRINITY_DN3206_c0_g1_i3	AT1G53050.2	10.446	7.673	8.898	3.542	4.144	2.456	3.368	2.568	3.012	4.277	3.005	4.656	10.503	7.851	7.368	3.134	6.814	2.844	4.037	5.725	5.075	2.68	5.005	3.383
TRINITY_DN733_c0_g1_i7	AT4G33210.1	4.785	6.106	3.15	4.937	6.803	3.966	7.1	2.658	7.446	8.578	5.064	6.58	6.225	11.607	8.787	2.931	3.946	5.09	4.394	5.325	5.706	3.019	4.63	6.3
TRINITY_DN2097_c0_g1_i15	AT1G27510.1	11.385	4.878	4.716	8.505	5.74	6.249	5.593	4.806	4.3	3.607	4.49	1.969	6.078	6.918	6.432	4.393	5.212	3.233	2.274	3.227	3.697	4.418	3.55	4.542
TRINITY_DN12453_c0_g2_i1	AT1G09130.2	62.161	47.761	38.793	23.442	24.793	23.722	26.607	20.079	14.634	24.348	22.707	17.436	54.359	51.353	49.492	26.015	20.254	23.505	22.468	23.001	17.554	24.038	24.809	19.146
TRINITY_DN4617_c0_g1_i2	AT5G01750.2	0	37.451	57.452	0	0.61	0.607	0	0.16	0.174	0	1.695	0.326	0	44.971	0.815	0	1.155	0	0	0.663	0	0	1.066	0
TRINITY_DN7248_c0_g1_i1	AT5G60930.2	1.832	1.869	0	4.008	9.154	9.867	0	4.463	2.798	4.079	0.503	9.085	1.963	0	2.43	5.455	0	5.923	7.46	8.352	15.402	4.334	3.624	4.766
TRINITY_DN5176_c0_g1_i7	AT1G63100.2	0.454	1.015	0.118	1.433	3.566	2.028	0.814	0	0	1.088	0.376	2.566	0	0	0.907	1.505	1.71	0.859	2.35	3.097	3.058	1.693	1.233	1.295
TRINITY_DN1325_c0_g1_i11	AT3G26580.1	13.172	14.234	7.22	6.866	7.802	7.794	5.637	8.01	6.16	3.118	7.493	6.107	11.606	13.747	11.174	6.294	9.851	7.819	5.643	6.926	6.376	4.826	6.341	5.565
TRINITY_DN9425_c0_g1_i2	AT4G36550.1	0.878	7.845	0	0	1.834	0	0	2.578	0	0	1.977	0	4.075	5.645	6.147	0.904	1.775	2.28	2.016	1.59	0.885	1.86	1.31	1.867
TRINITY_DN25793_c0_g1_i10	AT2G42920.2	3.906	0	2.369	0.895	0.091	0.264	0	0.137	0	0.517	0.399	0	3.185	0	0.489	0.79	0.158	0	0.114	0.144	0.078	0	0.153	0.089
TRINITY_DN4643_c0_g1_i7	AT3G15095.3	6.256	5.683	8.148	4.778	1.813	6.227	2.792	0.674	1.09	4.833	1.304	3.101	10.95	11.911	8.27	3.553	4.57	6.053	2.297	3.743	4.993	3.615	3.949	3.395
TRINITY_DN2111_c0_g2_i2	AT1G05260.1	2.28	0.967	0.546	0.341	7.758	5.5	23.043	3.695	0.953	1.21	4.943	0.704	0	0	0	2.798	23.175	1.3	2.822	0.64	3.289	2.443	0.141	0.154
TRINITY_DN2367_c0_g1_i11	AT1G15060.2	3.358	2.916	2.488	11.636	9.35	10.895	8.616	5.47	5.625	8.685	12.305	6.957	3.706	1.672	3.014	11.625	10.154	7.518	6.73	5.479	6.251	7.369	7.524	8.836
TRINITY_DN39469_c0_g1_i1	AT4G03320.1	0.473	0.335	0.283	0.972	1.047	1.402	0.504	2.332	2.34	0.314	1.15	1.218	0	0	1.194	0.871	0.529	1.46	4.148	0.884	3.091	2.121	1.902	1.036
TRINITY_DN3414_c0_g1_i2	AT2G42490.1	0.171	0	0.283	0.591	0.691	1.02	0.339	1.468	1.616	1.758	1.845	1.996	1.316	0.239	0.252	0.333	0.148	1.587	2.519	2.126	1.22	1.598	3.279	1.368
TRINITY_DN1779_c0_g1_i9	AT1G10950.1	0	0	0	0	2.506	6.008	4.453	0	0	4.581	0	3.841	0	5.128	3.172	5.698	6.784	0	8.39	3.912	0	4.483	3.257	0
TRINITY_DN9232_c0_g1_i1	AT1G65070.2	0	0	0	0.243	0	0.582	0	0	0.275	0	0.247	0.898	1.182	0	0.113	1.006	0.497	0.143	0.364	0	0.087	1.025	0.503	0
TRINITY_DN6628_c0_g1_i1	AT5G58575.2	6.603	6.88	4.937	10.228	11.492	7.199	16.688	15.399	10.266	8.361	14.182	7.901	5.472	7.194	7.925	7.429	8.817	9.87	8.816	11.897	7.356	15.695	12.329	8.004
TRINITY_DN14788_c0_g1_i16	AT1G07390.2	0	0	0	0	1.035	0.276	0	2.522	3.018	0.115	3.423	2.063	0	0.274	0.582	1.319	0.228	0	0.914	3.048	0	1.736	0.7	2.322
TRINITY_DN5166_c0_g1_i16	AT1G78600.1	3.074	0	1.93	0.405	0	0	0	0.442	0	0.709	0	0	2.003	0	0	0	0.599	0	0	0	0	0	0	0
TRINITY_DN2920_c0_g1_i3	AT4G02680.1	30.103	25.982	37.15	22.344	12.807	16.236	13.774	10.019	15.504	10.424	7.805	7.748	26.151	29.884	55.939	23.416	35.679	30.771	14.743	19.964	12.546	12.247	16.478	9.383
TRINITY_DN53958_c0_g1_i8	AT4G19470.1	0	0	0	0	0	0	0	0	0	0	0	0	4.653	4.687	5.252	4.126	2.555	3.415	2.931	3.547	3.347	3.634	2.983	2.683
TRINITY_DN9550_c0_g1_i13	AT1G27680.1	0.941	2.154	1.243	4.308	14.719	8.887	9.002	32.575	13.464	6.481	21.331	9.379	1.53	1.307	1.347	6.64	8.109	7.601	14.963	19.97	14.137	12.816	18.435	7.721
TRINITY_DN1485_c0_g1_i8	AT2G29380.1	1.066	2.003	0	1.671	4.17	0	4.014	10.651	4.901	3.415	7.802	9.599	0	2.409	2.673	2.492	0.558	0.971	9.849	11	8.82	3.92	10.486	4.622
TRINITY_DN1872_c0_g1_i15	AT5G47680.1	3.443	2.202	0	0.462	5.986	0	3.088	4.314	0.48	0	3.721	0.563	0	0	0	0	0.39	0	0.372	0.656	2.207	4.062	0	0.683
TRINITY_DN9202_c0_g1_i3	AT1G68840.2	78.27	75.531	64.512	36.08	41.782	39.847	39.813	21.028	17.919	21.788	26.439	15.519	79.18	130.9	83.649	31.717	58.788	60.015	5.398	9.807	23.237	23.948	15.18	23.871
TRINITY_DN8846_c0_g1_i14	AT3G27010.2	1.541	3.799	1.107	1.575	3.58	4.115	2.822	3.28	3.473	2.057	10.61	3.086	1.982	1.823	1.165	4.81	4.549	1.793	4.595	4.519	1.171	8.136	9.004	2.286
TRINITY_DN24894_c0_g1_i2	AT1G08440.1	1.277	1.158	0	1.223	0.209	0.346	3.413	7.194	1.809	3.532	6.025	2.107	0.456	0.144	0	2.452	0.114	0.486	1.527	1.051	2.435	3.951	3.73	4.221
TRINITY_DN31339_c0_g1_i4	AT2G48030.1	0.263	0.426	0.309	0.514	0.351	0.945	0.645	0.573	0.447	0.457	0.761	2.745	0.41	0.142	1.134	0.133	0.192	0.163	1.561	0.642	1.312	2.259	2.497	2.78
TRINITY_DN19949_c0_g1_i1	AT2G29420.1	0	1.598	0	1.71	7.456	2.436	3.632	37.643	11.825	6.373	32.531	22.214	0.628	0	1.774	10.802	6.469	13.671	21.156	6.528	30.894	20.248	13.163	37.011
TRINITY_DN3908_c0_g1_i1	AT4G12250.1	14.055	8.133	28.455	5.734	5.98	6.591	7.582	4.636	6.945	7.919	5.882	7.491	16.533	16.698	27.208	5.476	6.617	9.628	6.536	6.352	6.61	6.418	5.326	7.627
TRINITY_DN17906_c0_g1_i2	AT2G30480.8	0.514	0.993	0.629	0.724	0.891	0.542	0.766	1.039	0.575	0.737	1.391	0.801	0.212	0.37	0.198	0.68	0.652	0.277	0.736	0.644	0.268	0.553	0.418	0.523
TRINITY_DN3307_c0_g1_i37	AT1G31300.3	7.847	6.652	4.273	4.745	4.853	2.438	6.938	2.75	3.347	6.215	3.239	1.72	5.849	5.385	5.858	3.425	4.27	5.033	2.195	3.809	2.564	5.2	2.772	1.571
TRINITY_DN7724_c1_g1_i1	AT4G19040.1	10.412	11.286	0	1.233	6.307	1.533	6.2	5.815	0	1.969	8.676	1.368	10.978	8.976	16.186	5.206	3.625	4.046	6.748	5.24	6.52	8.647	11.925	6.905
TRINITY_DN41936_c0_g1_i2	AT5G37720.2	1.541	5.195	1.886	0.523	0.716	0.593	0.497	0	0.73	0.929	1.299	0.72	2.726	1.725	4.215	1.074	1.371	0.499	1.138	0.327	0.501	0.393	0.866	0.943
TRINITY_DN17858_c0_g2_i8	AT3G24190.1	0.855	0.709	0.726	0.454	0.178	0.643	0.225	0.28	0.209	0.13	0.166	0.423	4.29	1.022	1.2	0.146	0.28	0.177	0.387	0.381	0.304	0.296	0.15	0.555
TRINITY_DN8795_c0_g1_i28	AT5G38970.1	0.05	0	0	0	0.082	0.283	0	0	0	0.687	0.669	0.489	0	0	0	0	0	0	1.703	0.749	1.117	0.847	1.762	0.574
TRINITY_DN8518_c0_g1_i6	AT4G37640.1	2.134	0.134	1.777	0	0	0	0	0	0	0	0	0	0	0	0.387	0	0	0	0	0	0	0	0.128	0.134
TRINITY_DN4652_c0_g1_i6	AT2G12646.2	0.068	0	0	1.026	0.338	1.048	0.477	0.854	3.356	1.005	1.013	1.835	0	0	0	0	0	0	0	0	1.836	0	0	0.302
TRINITY_DN3707_c0_g1_i15	AT1G69580.1	0.148	1.315	0	0.732	2.418	2.879	0.631	4.811	1.831	0.506	8.743	2.548	0.228	0	0.365	0.6	1.083	0	3.83	2.245	0.933	6.305	4.946	0.49
TRINITY_DN13972_c0_g1_i2	AT4G31940.1	0.179	0.152	0.172	8.196	14.881	11.402	15.64	29.392	11.559	13.599	31.733	9.682	0.48	0	0	14.706	1.683	2.792	4.466	3.283	3.36	15.916	6.343	5.898
TRINITY_DN6504_c0_g1_i8	AT2G30350.2	0.301	0.141	1.406	0	0.579	1.175	0	0.429	0	0.161	0.579	0.219	0.223	0	0.261	0.58	0	1.114	1.083	1.466	1.525	0.964	1.44	0.941
TRINITY_DN906_c0_g2_i1	AT3G17100.2	9.192	10.123	8.228	31.987	36.071	23.434	39.805	41.961	38.333	33.421	30.656	38.905	7.122	6.486	7.91	23.806	23.666	24.497	34.652	49.362	37.164	34.8	47.804	30.818
TRINITY_DN1370_c0_g1_i1	AT3G19490.1	3.268	2.572	6.409	2.031	1.722	2.779	1.192	0.659	1.148	1.745	1.498	1.216	4.575	8.601	6.422	5.226	5.357	3.233	1.927	1.363	1.879	1.483	1.525	0.228
TRINITY_DN2143_c0_g1_i16	AT1G54930.2	4.339	6.298	0.383	8.577	9.278	1.892	7.44	11.971	4.708	7.685	9.595	2.252	4.516	3.832	4.181	9.143	7.123	7.994	12.585	13.662	11.963	9.011	10.235	9.483
TRINITY_DN2242_c0_g1_i19	AT2G26300.2	31.466	20.947	19.243	14.953	13.211	14.454	15.15	18.723	12.776	15.761	22.165	14.349	20.392	9.184	10.6	14.234	8.303	7.193	10.365	13.652	12.941	15.092	15.778	13.034
TRINITY_DN6264_c0_g1_i13	AT5G01650.1	46.882	52.87	89.594	22.489	15.836	30.469	20.663	18.853	35.345	32.067	18.353	25.263	84.268	131.276	130.294	34.322	28.263	56.761	32.674	15.475	37.772	34.577	17.657	45.393
TRINITY_DN6263_c0_g1_i18	AT3G14200.1	9.062	8.393	6.643	9.749	3.944	8.446	6.56	3.03	1.088	3.849	1.29	0	13.002	10.842	7.214	4.414	4.323	5.364	0.437	0.954	1.599	1.017	0.874	0.785
TRINITY_DN49317_c0_g2_i1	AT3G15020.1	0.872	0	1.046	0	0	0	0	0	0	0	0.071	0	1.805	1.757	3.746	0	0.418	0.118	0.162	0	0	0.07	0	0
TRINITY_DN11698_c0_g1_i10	AT3G48330.4	18.663	15.596	39.133	24.581	18.615	24.14	21.619	16.986	25.233	14.007	13.456	12.046	24.38	46.04	27.382	32.513	42.012	33.767	14.859	16.807	20.338	15.299	13.735	15.611
TRINITY_DN95588_c0_g2_i4	AT3G56400.1	8.832	1.29	2.353	0.419	0.096	0	0.797	0.36	0	0.839	0.641	0.144	3.437	0.198	2.615	0.344	0.157	0.533	0.456	1.836	0.08	0.315	0.174	0.189
TRINITY_DN9011_c0_g1_i3	AT1G03940.1	2.312	0	0	15.29	0.665	1.889	12.506	5.474	5.079	13.317	1.677	7.905	3.205	1.362	3.786	7.135	5.224	3.687	23.139	10.011	12.858	11.773	6.042	5.926
TRINITY_DN4263_c0_g1_i18	AT5G58240.3	3.364	8.106	3.161	6.053	6.18	7.313	4.671	4.34	5.451	4.245	7.9	4.342	9.014	5.463	5.93	5.293	3.568	4.476	2.655	3.583	3.048	3.623	5.951	5.647
TRINITY_DN8576_c0_g1_i126	AT3G59410.4	3.266	1.726	3.456	6.552	4.689	5.356	8.046	6.988	5.133	4.976	8.587	7.026	3.019	3.195	3.408	5.84	5.448	4.984	4.271	5.031	7.286	8.256	8.19	10.035
TRINITY_DN604_c0_g1_i1	AT1G16810.3	45.963	59.341	28.119	47.092	52.412	23.506	77.729	72.816	27.111	60.299	83.389	29.963	33.985	18.422	28.521	51.983	25.006	18.727	58.088	54.035	43.829	90.488	70.293	38.077
TRINITY_DN3472_c0_g1_i1	AT5G51040.1	35.472	48.891	42.255	22.654	25.947	30.97	36.794	35.85	31.893	23.089	49.078	29.807	54.906	57.872	63.047	39.42	44.865	34.591	39.463	40.167	34.579	56.5	46.15	30.339
TRINITY_DN742_c0_g1_i10	AT3G16620.1	4.316	3.739	4.555	1.098	0.807	4.228	0.876	0.737	1.312	0.648	0.474	1.661	5.776	7.944	8.833	1.312	3.052	2.158	0.582	0.783	1.103	0.677	0.686	1.384
TRINITY_DN14241_c0_g1_i14	AT2G29120.1	0	0	0	2.275	1.215	1.759	1.728	2.144	1.198	0.689	4.548	2.963	0	0	0	1.826	1.464	0.99	0.652	0.513	0.562	1.533	0.641	1.453
TRINITY_DN20072_c0_g1_i1	AT2G01630.3	104.434	107.279	119.81	75.104	57.651	91.136	55.011	18.395	53.016	55.035	18.197	26.084	101.014	136.061	159.673	81.145	137.26	109.204	44.177	63.423	66.028	27.061	24.234	41.471
TRINITY_DN11556_c0_g1_i3	AT3G26000.1	0.546	0	0	1.881	0.51	1.297	0	0	0	0	0.784	0	0	1.06	1.4	0	0	1.595	0	0	0	0	0.417	0
TRINITY_DN8223_c0_g1_i41	AT3G49060.3	1.186	0.585	0	0.175	0	0	0	0	0	0.868	0	0	1.235	0	1.324	1.896	0	1.182	2.096	1.037	1.591	1.109	0.376	3.323
TRINITY_DN2317_c0_g1_i1	AT4G09650.1	93.997	74.001	66.795	15.944	16.259	31.703	11.214	8.514	9.552	10.908	9.474	11.223	96.192	135.503	122.245	17.06	29.821	22.805	10.37	14.026	12.367	9.049	12.115	15.965
TRINITY_DN6694_c0_g2_i9	AT5G57580.1	64.008	29.616	40.374	4.008	4.794	2.803	3.385	7.946	3.655	6.7	5.405	6.791	36.858	27.144	34.123	7.324	4.274	6.311	5.008	9.374	6.946	6.288	5.291	6.799
TRINITY_DN18317_c0_g1_i55	AT1G26560.1	0	0.111	0	0	0	0	0.127	0.133	0.584	0.104	3.178	1.194	0	0	0	0	0.304	0.173	0.191	0	0.441	2.131	1.056	0.361
TRINITY_DN16412_c0_g1_i13	AT2G01910.1	2.179	0.597	0	0.346	0.971	2.233	0.763	0.966	2.005	0.908	1.592	0.737	3.46	5.197	2.737	2.444	2.998	3.523	0.383	0	0	0.508	1.27	0
TRINITY_DN3900_c0_g1_i18	AT5G18610.3	1.256	1.048	1.557	4.401	3.687	2.426	4.116	1.212	2.83	3.394	2.274	1.666	3.367	1.305	2.945	3.761	0.685	2.759	2.405	2.003	2.875	2.881	2.914	4.898
TRINITY_DN35591_c0_g1_i6	AT5G61740.3	8.089	0	0.954	52.732	39.176	9.188	65.188	43.644	37.004	106.336	71.118	69.241	2.638	1.118	4.985	23.124	10.659	32.834	31.665	38.068	52.394	48.358	44.988	91.471
TRINITY_DN7579_c0_g1_i2	AT1G06950.1	10.393	9.961	7.212	5.606	5.502	6.467	5.402	5.906	5.833	5.227	6.064	5.164	7.699	8.063	10.273	3.444	4.103	6.391	3.244	3.937	5.711	3.93	6.297	6.524
TRINITY_DN2768_c0_g1_i17	AT1G13580.3	23.311	13.212	18.086	7.811	11.061	8.473	9.761	5.514	9.524	7.971	11.067	4.417	15.568	16.848	11.731	12.873	12.44	8.599	8.395	8.347	5.999	10.537	10.626	6.922
TRINITY_DN37608_c0_g1_i3	AT3G60670.1	1.731	1.672	0	1.224	0.137	0	0.507	0	0	1.396	0.133	0	2.465	1.844	2.747	0	0	0.798	0	0.268	0	0	0	0.388
TRINITY_DN12633_c0_g1_i18	AT5G57580.1	96.474	36.714	53.62	24.932	11.424	21.651	23.852	24.896	15.572	31.314	19.03	15.941	29.751	38.396	44.912	17.891	13.538	26.597	11.532	15.151	11.146	12.61	12.03	16.602
TRINITY_DN13025_c0_g1_i1	AT5G09230.7	5.98	0.869	4.841	0.907	0	0.707	1.293	0	0.206	2.206	0.512	0.906	8.262	5.562	4.039	1.661	1.005	0.843	2.02	1.226	0.271	1.949	1.324	0.816
TRINITY_DN789_c0_g2_i27	AT4G12720.3	1.137	0.51	0	2.198	0	0	1.395	0	1.892	0.699	3.506	0	10.247	0	8.852	17.227	0	9.775	17.475	0	7.773	16.678	5.19	12.137
TRINITY_DN7179_c0_g1_i4	AT1G20780.3	11.343	6.557	12.285	2.45	1.344	2.33	1.965	2.583	0.998	1.445	2.33	1.727	5.454	2.943	5.32	1.187	2.03	1.229	1.29	3.044	1.292	2.617	2.057	1.617
TRINITY_DN2226_c0_g1_i18	AT2G31280.1	0.535	0.422	0.109	1.636	1.022	1.767	1.65	1.262	1.187	3.114	2.798	4.854	0.841	0.134	0.168	0.652	0.668	0.281	2.016	0.552	1.533	1.271	1.548	3.406
TRINITY_DN7772_c0_g1_i13	AT3G46970.1	7.554	8.519	5.913	4.048	5.875	5.133	3.157	3.192	3.642	4.424	3.246	5.799	6.053	5.865	6.206	3.104	3.19	3.444	6.104	5.453	3.643	4.459	4.585	3.876
TRINITY_DN233_c0_g1_i60	AT4G14746.1	0	0	0	2.761	0	0	3.45	1.237	2.525	7.218	0.577	2.224	0	0	0	0.585	0	1.066	0.242	0.576	0.558	1.661	0	2.114
TRINITY_DN17662_c0_g1_i1	AT1G56580.1	65.275	52.332	38.919	27.244	13.537	11.193	25.006	5.952	5.199	23.483	8.905	6.295	0	0	0.862	2.172	2.005	0.408	0	0	0	0	0	0
TRINITY_DN12493_c0_g1_i8	AT5G49880.1	0.397	0.792	0	0	0	1.664	0.911	0.234	0.717	0.849	0	0.658	0	0	0	0.412	0	0.663	1.506	0	1.249	0	1.297	2.721
TRINITY_DN236656_c0_g1_i1	AT2G19770.1	0	0	0	0	0	0	0	0.346	0.429	3.237	2.321	5.454	0	0	0	0	0	0	0	0	1.447	0.232	0.253	7.42
TRINITY_DN19454_c0_g2_i2	AT3G48000.1	0.219	0.631	6.537	0.412	0	1.011	0.211	0.506	0.312	0.394	0	0	4.975	4.173	6.557	0	0.53	1.366	0	0	0	0	0	0
TRINITY_DN5653_c0_g1_i7	AT5G64600.1	0	1.467	4.059	0	0.663	2.571	0	0	0	3.219	1.116	1.298	4.712	3.551	3.367	0	0	0	0	2.711	0	3.221	2.065	0
TRINITY_DN1974_c0_g1_i4	AT4G35220.1	31.772	21.145	40.1	19.007	21.074	25.456	25.885	17.671	26.162	20.227	17.544	20.335	39.612	33.211	46.25	24.909	18.933	30.318	16.241	17.463	19.194	22.324	16.437	21.875
TRINITY_DN9002_c0_g1_i12	AT1G22882.1	0.754	0.884	0.609	0	0	0	0.277	0.237	0	0	0	0	1.638	0.941	1.581	0.59	0.164	0.873	0.868	0.559	0.887	0.384	0.389	0
TRINITY_DN4079_c0_g1_i4	AT2G32060.3	48.431	41.83	54.332	78.876	70.791	63.899	79.104	89.233	110.83	77.689	82.582	76.273	51.681	95.198	58.251	78.53	107.132	105.46	78.547	77.235	82.221	89.418	70.244	74.229
TRINITY_DN3896_c0_g1_i4	AT1G06490.2	1.592	2.065	2.379	0.429	1.065	3.015	0.323	1.083	1.867	0.188	0.517	2.222	1.328	0.372	0.9	1.729	1.389	0.341	0.332	0.707	0.909	0.281	0.848	0.499
TRINITY_DN7354_c0_g1_i2	AT5G06580.1	6.048	4.074	4.559	10.333	9.774	11.427	9.733	8.141	6.334	3.624	7.219	1.904	4.244	4.277	4.114	9.835	15.021	13.107	4.093	7.833	5.143	4.75	6.806	5.308
TRINITY_DN28023_c0_g1_i8	AT5G17165.1	202.661	153.418	509.413	195.968	139.429	179.541	144.376	154.55	257.919	93.617	110.316	136.821	314.946	396.077	447.527	330.91	281.567	499.461	165.035	139.81	174.948	152.216	116.264	149.792
TRINITY_DN3759_c0_g1_i6	AT4G12080.1	5.007	7.374	9.292	17.883	21.056	14.463	15.969	22.651	21.853	33.933	20.964	17.308	5.455	12.301	7.166	21.229	19.234	21.069	16.55	22.778	13.114	23.913	25.187	22.552
TRINITY_DN3829_c0_g1_i9	AT5G55000.2	0	0	0.542	0	0	1.14	0	0.769	0	0	0.972	0	0	0	0	1.471	0	0	0	0.796	0.473	1.57	0.832	0.796
TRINITY_DN10183_c0_g1_i17	AT5G42900.2	0.607	1.75	0.69	0.898	0.274	0.742	0.961	0.621	0.627	1.206	1.742	1.954	1.225	1.606	1.497	0.523	0.27	0.315	2.129	0.382	0.886	1.103	1.796	2.761
TRINITY_DN69677_c0_g1_i3	AT2G22980.2	4.436	2.547	0	5.152	0	0	4.963	0	0	2.952	0	3.854	3.977	3.079	6.386	0	0	0	0	0	0	0	0	0
TRINITY_DN2893_c0_g1_i6	AT5G12250.1	17.268	19.495	29.314	43.128	51.357	59.106	40.924	37.444	76.948	93.454	52.94	73.861	13.188	27.235	22.57	14.011	86.564	41.84	54.506	72.502	76.214	65.659	59.37	48.5
TRINITY_DN36787_c0_g1_i11	AT3G29575.4	0	0.05	0.083	0.051	0.108	0	0.045	0.368	0.767	0	0.485	0.5	0.07	0.309	0	0.148	0.07	0.55	0.814	1.281	1.429	0.203	1.345	0.632
TRINITY_DN10136_c0_g1_i10	AT5G22330.1	20.34	19.853	12.866	17.923	27.733	11.515	26.435	25.879	14.192	30.55	26.823	21.424	12.375	14.67	16.803	11.529	11.825	9.163	18.802	19.618	24.818	19.126	18.682	27.483
TRINITY_DN31490_c1_g1_i1	AT3G09110.1	1.001	1.715	0.456	0	0.086	0.287	0.27	0	0	0.421	0.145	0.343	0.989	4.742	3.784	0.467	1.133	1.275	0	0	0	0.071	0	0.511
TRINITY_DN10058_c1_g1_i15	AT3G19800.1	7.385	6.636	3.369	0	1.31	1.103	0	0	0	0.038	0	0	8.784	8.45	0	1.752	0	1.484	0.258	0.072	0	0.536	0	0
TRINITY_DN6060_c0_g1_i13	AT5G06720.1	12.03	14.054	13.248	67.449	73.259	68.477	79.503	127.926	96.518	47.381	29.399	30.035	24.583	15.434	15.286	147.291	343.822	81.807	632.888	330.148	68.461	41.888	109.886	31.482
TRINITY_DN2762_c0_g1_i23	AT2G28790.2	19.922	28.702	38.779	50.255	108.499	111.092	40.756	18.598	96.612	17.747	42.795	34.089	13.168	21.133	28.298	53.718	197.671	101.629	65.128	93.67	112.314	26.561	82.607	37.199
TRINITY_DN6845_c0_g1_i12	AT2G21120.1	23.093	26.376	24.63	19.177	17.074	10.66	19.333	12.355	12.805	19.942	21.269	14.364	26.379	40.868	22.628	20.703	18.781	16.524	14.687	12.187	10.523	17.869	17.714	12.399
TRINITY_DN10518_c0_g1_i2	AT5G22510.2	27.357	13.28	9.231	3.176	4.422	4.926	5.919	5.697	4.051	3.97	6.678	5.642	18.569	11.159	15.19	11.237	3.766	4.312	10.117	6.228	1.721	9.836	6.049	5.7
TRINITY_DN4141_c0_g1_i2	AT3G05060.1	19.386	23.792	19.281	24.576	39.586	34.69	37.824	41.754	38.148	51.191	33.921	50.505	15.446	14.186	19.682	17.821	20.634	17.535	42.655	41.729	52.576	32.67	33.633	39.509
TRINITY_DN9063_c0_g1_i8	AT1G22710.1	162.312	134.704	166.348	302.127	196.125	157.852	262.381	210.306	155.816	57.927	130.477	47.256	33.402	24.449	88.032	213.846	180.878	309.057	166.075	241.335	178.384	106.432	166.423	111.685
TRINITY_DN1643_c0_g1_i1	AT2G43060.1	0	0.353	0.929	0.825	0.812	0.906	1.816	0.563	2.148	0	0	0.557	0	0	1.085	8.181	3.342	4.309	0.59	5.66	2.409	1.136	3	3.782
TRINITY_DN43257_c0_g1_i2	AT3G51930.1	0	0	0	0	0	0	0	1.034	0	0	0	0.931	0	0	0	0	0.221	0.791	1.203	0.758	2.171	0	0.307	0
TRINITY_DN17040_c0_g1_i12	AT2G29950.1	2.461	3.87	2.227	1.345	1.115	1.617	0.932	0.94	0.568	0.255	0.97	0.845	4.976	3.16	3.219	1.745	1.833	0.934	0.567	1.276	0.616	0.458	0.54	0.295
TRINITY_DN6561_c0_g1_i9	AT4G37670.2	0	0.81	1.832	0	0	1.137	0	0	0	0	3.318	3.255	0	0	0	0	4.012	2.713	0	0	0	1.249	0	1.552
TRINITY_DN1325_c0_g1_i6	AT5G05200.1	1.91	1.697	1.752	0.301	0.651	0.621	0	0.491	0.12	0.316	0.076	0.535	1.952	1.149	1.461	0.914	0.327	0.322	0.508	0.112	0.288	0.482	1.077	1.065
TRINITY_DN597_c0_g1_i20	AT2G27900.2	0	0.86	2.294	0	0.478	0.994	0.92	1.335	0.38	0	1.704	0	0	1.754	0.471	0	0	0	0.639	0	0.907	0	0	1.889
TRINITY_DN23261_c0_g1_i35	AT5G19500.1	3.651	2.347	0.845	1.075	0.65	0.735	1.718	0.324	0.35	0.264	0.1	0	5.996	2.847	4.201	1.662	0.208	1.262	0.109	0.473	0.435	0.559	0	0
TRINITY_DN897_c0_g1_i18	AT1G75800.1	0	0	0	0	2.439	1.692	0	9.26	3.553	0	22.389	8.908	0	0	0.279	13.631	0	9.233	5.427	1.852	6.535	18.229	3.273	45.701
TRINITY_DN16290_c0_g1_i2	AT5G21430.1	23.229	11.441	17.04	3.631	1.62	5.062	2.927	0.607	1.24	1.754	0.676	0.976	18.574	18.762	19.726	4.524	0	2.711	0.927	1.331	0.297	1.8	0.587	0.639
TRINITY_DN4027_c0_g1_i7	AT2G19170.2	18.264	55.75	50.691	14.889	38.297	38.661	5.133	9.111	8.09	5.436	7.851	7.996	62.833	71.842	49.808	45.07	78.869	31.208	10.8	19.461	10.848	8.682	12.09	8.325
TRINITY_DN2289_c0_g1_i4	AT5G27450.3	2.339	2.738	1.452	3.49	4.536	4.253	5.937	4.523	2.63	4.634	7.398	3.571	0	0	0.428	1.134	1.499	0.758	0.852	1.589	0.841	1.022	0.988	1.262
TRINITY_DN16700_c0_g1_i15	AT3G09070.1	1.337	0.645	0	1.502	7.152	5.785	1.035	3.761	11.915	0.837	4.499	6.242	1.009	0	0.8	2.582	6.565	4.39	5.47	9.016	10.577	2.706	3.956	8.866
TRINITY_DN7459_c0_g2_i1	AT5G20190.1	34.817	40.493	21.3	60.71	31.503	79.323	16.682	0.638	3.263	26.267	1.602	8.526	83.489	344.929	121.69	66.557	125.376	78.658	2.126	4.496	17.065	1.953	6.213	17.939
TRINITY_DN1982_c0_g2_i8	AT5G67250.1	95.206	102.158	229.181	6.371	3.626	5.688	5.546	6.32	10.674	6.938	4.519	7.947	67.365	89.579	104.367	3.532	5.646	9.678	3.941	12.065	10.034	3.999	4.45	7.384
TRINITY_DN28076_c0_g1_i14	AT1G09890.4	0.113	0.107	0	0.138	0	0.255	0	0	0	0.766	0.938	0.854	0	0	0	0.37	0	0.071	0.216	0	0	0.74	0.79	0
TRINITY_DN51267_c0_g1_i13	AT5G27290.1	0.501	0.958	0.329	0.499	0.216	2.134	0	0	0	0	0	0	1.287	3.438	3.565	0.291	3.336	0.991	0	0	0	0.439	0.134	0
TRINITY_DN3031_c1_g1_i1	AT5G57290.1	12.076	13.457	20.838	28.488	56.586	49.796	22.959	48.94	70.538	41.692	27.686	48.676	11.844	26.804	29.445	41.199	50.984	49.208	77.141	73.888	122.18	39.297	38.805	55.011
TRINITY_DN6913_c0_g1_i30	AT5G20270.1	2.632	6.875	0	0.322	0.957	1.288	3.492	2.509	1.463	3.579	3.548	5.065	0.13	4.921	8.876	0.144	0.785	1.779	0.912	1.402	1.603	3.609	3.597	2.855
TRINITY_DN8378_c0_g1_i4	AT5G25090.1	3.171	2.357	0	11.986	13.465	17.018	3.123	12.287	10.486	8.12	3.235	13.241	0	0	0	17.28	15.724	19.193	25.592	19.621	16.573	14.805	4.05	4.906
TRINITY_DN9939_c1_g1_i7	AT5G23910.1	1.692	2.399	1.221	1.337	2.121	2.315	1.801	1.369	1.157	1.483	1.203	1.871	0	0.269	1.286	1.021	0.712	1.148	3.04	2.975	2.785	1.387	1.699	0.935
TRINITY_DN7539_c0_g1_i4	AT3G62420.1	66.765	49.24	42.239	26.714	25.353	17.746	48.107	52.958	37.369	31.794	49.91	29.05	33.87	39.318	49.05	21.949	20.662	30.642	31.463	21.878	34.42	34.626	24.386	35.266
TRINITY_DN34306_c0_g1_i5	AT5G06900.1	3.926	2.092	4.6	0	0.053	0	0	0	0	0.206	0	0.08	2.846	4.255	6.857	0	0	0	0.05	0	0	0	0.096	0
TRINITY_DN30636_c0_g1_i2	AT2G46150.1	0	0.116	0	1.345	0.669	0	3.712	1.259	4.093	12.475	2.896	5.84	0	0	0	0	1.096	1.553	1.382	0	2.805	3.032	0.506	3.779
TRINITY_DN18173_c0_g1_i21	AT5G17010.4	55.127	78.512	78.537	34.955	31.922	25.915	44.413	29.63	40.322	31.913	29.824	28.722	63.641	185.199	89.828	36.067	44.33	45.356	27.273	29.454	35.184	32.571	34.062	44.124
TRINITY_DN1703_c0_g1_i7	AT5G47040.1	0.132	0	0	0	0	0	0.159	0	0	0	0.163	1.02	0.584	0.303	1.001	0.554	0	0	0	2.205	0	0	0.356	0
TRINITY_DN237718_c0_g1_i2	AT3G29230.1	0.671	0.444	0.915	0.134	0	0	0	0	0	0	0	0	1.397	0	0.175	0	0	0	0.116	0.084	0	0	0.166	0
TRINITY_DN5919_c0_g1_i6	AT2G39210.1	4.913	3.328	10.139	2.647	1.704	1.255	10.814	19.411	9.603	2.752	15.704	19.379	1.779	0	1.421	4.79	0.516	2.066	7.101	9.41	6.379	14.532	8.321	12.776
TRINITY_DN1548_c0_g1_i8	AT2G25430.1	10.439	7.239	9.646	7.295	11.113	10.53	8.41	11.855	16.444	18.003	11.767	22.586	5.057	7.004	10.835	8.933	9.815	7.929	11.933	14.071	19.06	16.412	20.727	19.684
TRINITY_DN14033_c0_g1_i6	AT3G62060.2	84.133	50.446	48.611	16.163	12.782	16.668	16.801	8.748	14.816	18.825	9.772	14.035	55.627	43.497	39.005	21.117	17.905	13.603	19.093	14.754	16.909	16.103	10.985	14.016
TRINITY_DN101649_c0_g1_i1	AT4G09670.1	9.182	3.595	6.42	14.698	12.573	17.424	12.989	15.38	23.257	14.066	11.554	9.707	2.676	3.776	7.386	12.473	21.057	20.268	23.077	17.002	26.156	14.112	10.907	10.46
TRINITY_DN3890_c0_g1_i39	AT4G16130.1	7.42	6.437	5.642	44.879	29.551	24.318	40.056	51.817	25.277	13.829	45.306	20.566	5.658	5.979	5.298	43.906	19.791	34.822	27.913	18.248	18.536	43.384	35.105	25.254
TRINITY_DN6214_c0_g2_i1	AT1G08720.1	46.387	20.087	31.367	7.693	10.005	11.349	6.837	9.04	9.712	11.71	6.591	14.805	21.306	13.651	15.82	9.772	6.871	6.469	7.797	14.582	10.748	6.33	8.748	9.61
TRINITY_DN469_c0_g1_i4	AT2G38920.6	5.975	2.3	6.052	12.205	9.635	15.604	19.997	12.859	12.965	5.047	12.779	5.872	9.478	1.413	3.634	18.447	9.3	13.413	13.934	13.356	9.97	12.788	12.936	6.118
TRINITY_DN11561_c0_g1_i2	AT5G66470.2	26.495	25.898	12.42	10.15	8.179	7.956	9.34	6.804	2.809	6.429	8.671	5.384	18.246	18.784	14.131	6.308	6.034	3.721	4.803	5.376	6.158	8.439	7.645	5.049
TRINITY_DN1173_c0_g1_i13	AT4G37750.1	15.085	12.871	10.075	8.848	9.2	6.251	8.892	10.354	6.316	16.233	8.967	15.473	3.536	3.273	4.044	7.133	12.434	4.331	6.535	10.776	10.902	6.353	11.033	14.65
TRINITY_DN5021_c1_g1_i5	AT4G05200.2	42.651	6.929	15.744	4.67	2.958	1.05	4.501	1.186	2.228	5.102	2.562	2.766	6.495	11.56	16.937	0	2.341	2.837	0.57	3.455	4.777	1.041	1.261	3.916
TRINITY_DN7799_c0_g1_i7	AT4G08180.4	9.748	10.617	15.067	5.293	6.688	5.416	5.352	8.835	10.847	9.912	7.922	12.253	8.221	9.282	9.397	3.918	6.395	4.193	6.486	10.166	8.146	7.347	8.409	11.648
TRINITY_DN7387_c0_g1_i5	AT3G21650.2	0	0	4.502	0	0	0	0	0	0	0	0	5.383	3.149	4.058	3.114	2.629	0	2.166	0	0	0.549	0	0	0
TRINITY_DN8776_c0_g1_i4	AT1G06690.1	12.886	9.11	14.214	0	0.618	1.926	0	0.763	1.265	0.201	0.622	0.87	10.052	24.48	10.713	0	3.431	0	0	1.646	0.687	1.012	1.294	0.203
TRINITY_DN16897_c0_g1_i8	AT2G36990.1	1.029	2.764	0.8	0.689	0.433	0.824	0.098	0.143	0.176	0.242	0.95	0.458	1.144	1.487	0.577	0.18	0.173	0.11	0.079	0.123	0	0.464	0.145	0
TRINITY_DN8971_c0_g1_i5	AT4G39670.1	3.747	5.871	3.823	0.105	0.143	0.089	0.905	0.918	0.61	0.56	1.598	0.62	3.544	0.899	3.253	0	0.337	0.792	0.641	0.344	0.933	0.379	0.401	1.347
TRINITY_DN74795_c0_g1_i1	AT1G06080.1	0.538	0.208	0	0	0.067	0	0	0	0	0	0.056	0	1.309	2.207	1.596	0	0.656	0.206	0.127	0.091	0	0	0	0
TRINITY_DN195_c0_g1_i20	AT1G42430.1	18.358	5.46	12.647	63.386	54.095	24.726	139.665	192.766	131.139	19.068	133.204	67.623	4.799	3.479	8.046	128.678	38.085	62.911	131.57	130.236	105.888	167.82	141.335	49.276
TRINITY_DN9317_c0_g1_i25	AT5G42900.3	4.35	2.257	16.804	1.156	1.356	1.827	3.458	3.013	1.991	1.733	0	7.469	6.89	3.105	4.77	3.107	2.292	2.8	3.33	2.751	0	6.727	0	2.34
TRINITY_DN5246_c0_g1_i19	AT5G42470.1	8.879	6.616	16.506	11.254	9.29	18.667	8.105	9.744	14.848	11.029	8.074	13.166	12.42	12.681	13.638	17.285	24.765	27.04	14.617	18.846	11.763	12.481	15.683	14.631
TRINITY_DN6056_c1_g1_i1	AT2G40370.1	0	0	0	7.355	5.874	4.177	14.248	36.75	23.361	15.976	4.146	27.393	0	0	4.799	3.007	6.841	9.296	37.914	23.73	14.866	13.419	7.653	23.661
TRINITY_DN12407_c0_g1_i18	AT4G31880.1	0	2.826	0.382	0	3.155	1.951	0	0	1.059	1.72	2.219	1.73	0.981	0	0	0	0	0	1.505	0	0	1.232	0	0
TRINITY_DN111_c0_g1_i8	AT5G13590.5	2.345	0	0	2.873	0	0	1.659	0	0	1.403	2.064	0	1.631	4.06	0	0	3.058	0	0	0	0	0.729	2.599	0
TRINITY_DN33229_c0_g1_i12	AT1G80770.1	15.938	16.378	10.553	8.064	6.563	8.218	8.156	4.929	5.202	7.12	7.941	5.868	12.335	9.857	11.017	7.667	4.708	5.317	6.075	4.82	3.909	9.297	7.648	4.266
TRINITY_DN8424_c0_g2_i1	AT1G26560.1	6.549	2.569	3.367	14.51	28.02	17.121	20.211	22.951	13.017	10.516	22.995	16.979	1.24	0.495	1.635	13.797	20.082	23.726	10.512	11.919	16.62	11.74	16.105	16.571
TRINITY_DN4288_c0_g1_i17	AT5G43940.1	22.29	28.069	22.782	57.214	51.35	36.283	53.322	63.437	61.072	60.455	50.492	41.191	24.327	50.214	43.566	57.1	93.999	60.998	47.632	64.847	41.864	46.804	57.066	45.705
TRINITY_DN20189_c0_g1_i1	AT3G18670.1	0.538	1.349	1.081	1.403	0.659	0	0.912	0	0	0.818	0.507	0.456	0.988	1.733	1.178	0	0.219	0	0.722	0	0.575	0	0	0
TRINITY_DN777_c2_g1_i12	AT5G59290.2	2.541	0.612	1.356	1.567	3.27	0.952	6.109	8.08	6.702	0.601	0	1.602	0.931	2.039	1.795	4.522	1.034	3.83	9.652	1.138	4.049	6.599	3.386	1.72
TRINITY_DN84453_c0_g2_i1	AT1G27310.1	0.274	0	0	0.411	0	0	0	0	0	0	0	0	3.351	7.326	0.64	1.009	0.612	2.084	0.357	0.256	0.796	0	0	0
TRINITY_DN20249_c0_g1_i14	AT1G74530.3	12.884	8.539	11.727	8.622	7.909	8.25	10.075	3.938	7.792	8.16	6.898	6.005	14.569	14.745	17.391	8.847	8.739	10.621	8.877	9.372	8.565	9.602	7.419	6.973
TRINITY_DN42008_c0_g2_i1	AT1G50660.1	0.156	0	0	0.058	0.265	0.396	0.221	0.067	0.243	0.052	0.178	0	0	0	0	0.191	0.436	0	0.152	0	0.264	0.828	1.301	0.42
TRINITY_DN14269_c0_g1_i10	AT3G18830.1	81.509	11.079	11.152	52.916	16.923	6.01	73.006	45.411	26.901	107.099	55.571	26.904	26.927	46.612	36.172	8.54	16.212	16.784	18.603	22.691	17.857	23.28	18.076	25.681
TRINITY_DN15987_c0_g1_i2	AT3G59880.1	0.176	0.209	0	5.176	2.302	0.242	12.262	14.894	0.269	4.46	41.19	1.266	0	0	0.934	11.763	0.736	9.375	14.116	2.14	8.355	47.904	1.527	12.298
TRINITY_DN10171_c0_g1_i2	AT4G13600.1	0.395	1.22	1.215	0.755	4.432	1.908	0.987	3.289	2.966	2.137	2.516	3.945	0.2	0.203	0.519	1.948	1.545	1.7	4.936	4.854	3.947	3.187	2.141	1.927
TRINITY_DN9850_c0_g1_i6	AT2G07050.1	0	0	0	2.679	0	0	0	0	0	0	0	0	0	0	0	0	3.68	0	0	2.554	1.246	0	0	0
TRINITY_DN53423_c0_g1_i2	AT3G52600.1	1.631	0.484	0.364	0.34	0	0.449	0.054	0	0.237	0.152	0	0.078	0.762	2.248	1.886	0.093	0.17	0.144	0	0.071	0	0.042	0	0
TRINITY_DN17238_c0_g1_i5	AT5G36930.2	52.382	21.202	8.933	4.008	4.642	6.235	4.628	2.654	2.641	1.26	1.159	0.643	9.375	8.928	0.568	2.327	0.652	0	2.064	1.244	0	1.075	0.704	0
TRINITY_DN28038_c0_g4_i1	AT1G11910.1	0.183	0	0.438	0	0.083	0.103	0	0	0	0	0	0	0	2.06	4.351	0	0.272	0.463	0.079	0	0.069	0	0	0.082
TRINITY_DN26978_c0_g1_i1	AT1G21640.2	14.052	9.175	4.888	7.833	6.848	9.524	6.88	4.782	2.483	7.441	7.563	5.251	15.935	17.953	13.229	7.201	6.838	6.063	6.319	4.774	6.501	5.969	7.139	6.446
TRINITY_DN34534_c0_g2_i1	AT5G53460.3	83.967	26.935	44.903	37.024	43.211	66.682	18.722	31.72	56.446	7.576	18.688	28.156	62.229	60.617	84.972	63.768	67.082	93.267	37.343	41.358	39.18	21.471	25.68	23.985
TRINITY_DN1236_c0_g1_i4	AT1G07360.1	1.639	3.994	5.043	0	8.645	5.26	0	7.716	6.662	0	6.509	13.408	14.451	17.84	17.102	12.812	15.035	15.749	17.115	18.754	15.701	11.024	14.14	14.844
TRINITY_DN1618_c0_g1_i1	AT5G20380.1	18.005	17.215	15.275	5.96	4.137	7.085	4.191	1.965	3.998	2.924	4.481	1.998	28.855	17.007	11.702	9.869	3.005	5.139	5.623	0	1.614	4.423	3.363	1.412
TRINITY_DN4763_c0_g1_i10	AT1G07110.1	10.65	11.074	10.726	3.566	3.56	3.011	3.475	1.852	2.315	3.106	2.408	2.496	8.714	9.047	9.498	2.627	3.473	3.311	2.169	2.577	1.995	2.789	2.961	2.22
TRINITY_DN8_c2_g2_i1	AT3G52890.4	1.928	2.977	2.108	4.452	8.398	3.7	4.266	4.834	4.055	4.683	3.71	5.262	2.439	1.996	1.697	4.003	2.397	2.565	3.837	3.726	4.1	5.219	4.984	3.527
TRINITY_DN42924_c0_g1_i9	AT3G21780.1	0.549	0.502	0	3.585	2.973	2.914	0.878	0.349	1.152	1.722	3.098	0.785	0	0.545	1.477	0	2.345	1.65	3.894	1.881	2.605	5.554	3.313	0.921
TRINITY_DN16552_c0_g1_i1	AT5G16600.1	4.485	4.449	1.779	5.807	11.025	4.694	10.11	10.801	4.455	5.02	30.355	5.722	0.774	0.542	0.707	4.889	3.058	5.512	4.555	4.788	8.175	5.976	5.115	6.408
TRINITY_DN9255_c0_g1_i12	AT3G51820.1	2.743	2.253	1.864	2.378	2.405	2.219	0.991	3.563	2.643	1.671	1.442	1.777	0.743	0.37	0.571	0.77	0.603	1.926	2.849	2.227	4.479	5.222	3.19	2.127
TRINITY_DN8588_c0_g1_i14	AT2G29420.1	0.099	0	0	18.655	1.077	9.887	61.87	40.582	64.67	218.018	53.034	73.561	0	0	0	20.729	8.121	10.874	63.969	16.243	22.822	93.781	28.292	52.291
TRINITY_DN1266_c0_g1_i12	AT4G24190.1	23.776	12.016	16.551	15.03	5.628	7.001	20.015	7.184	9.397	16.076	10.803	6.998	0.529	8.297	1.094	3.411	2.024	1.609	1.032	3.28	1.102	3.622	7.841	1.836
TRINITY_DN9712_c0_g1_i11	AT1G32230.1	45.93	48.395	44.693	72.028	81.398	77.234	99.698	103.854	93.069	50.305	141.065	75.546	62.86	80.385	70.897	92.858	83.329	130.515	81.529	94.124	86.794	121.715	124.349	99.235
TRINITY_DN2939_c0_g1_i1	AT5G61230.1	12.669	19.872	7.405	20.481	18.269	17.483	24.779	10.834	23.072	28.926	30.712	21.25	16.034	11.256	7.838	20.087	15.52	25.919	23.372	16.947	16.627	29.551	19.785	20.912
TRINITY_DN17831_c0_g1_i1	AT1G20960.2	1.938	0.542	0	4.064	3.713	2.637	0.546	9.062	4.835	3.25	8.304	15.799	0	0	1.209	4.736	3.448	2.941	9.172	5.799	7.472	4.892	2.406	11.921
TRINITY_DN8833_c0_g1_i14	AT1G55040.1	0	0	0	0	0.609	0.194	0.106	0.425	0.693	0.528	0.437	0.976	0.169	0	0	0.426	0.401	0	0.729	0.107	0.052	0.321	0	0.086
TRINITY_DN579_c0_g1_i1	AT3G02720.1	33.585	32.753	37.019	29.047	28.907	25.149	29.8	29.42	28.51	26.485	26.53	18.622	53.922	81.194	36.124	56.896	57.487	32.417	46.549	43.853	23.086	51.832	43.124	24.426
TRINITY_DN28030_c0_g1_i3	AT5G63090.4	0.363	0.514	3.828	4.994	2.375	6.394	3.3	5.968	24.975	3.184	4.647	12.115	0.162	0.205	0.113	2.139	0.811	3.173	7.267	8.959	18.557	6.277	5.839	10.57
TRINITY_DN7963_c0_g1_i2	AT3G52380.1	19.876	14.09	21.314	6.893	5.557	8.809	7.34	5.089	3.781	7.185	3.026	5.668	24.294	15.642	15.584	5.537	4.068	4.27	5.994	4.87	5.093	5.271	3.232	4.809
TRINITY_DN12663_c0_g1_i14	AT3G13222.1	2.564	1.793	0.878	4.43	4.435	3.556	4.186	5.734	4.305	5.261	4.125	5.02	2.246	2.554	2.517	2.683	4.128	3.804	4.154	4.155	5.108	3.819	4.929	5.835
TRINITY_DN3000_c0_g1_i14	AT1G34000.1	0.428	5.179	2.544	0.694	5.011	1.085	0.994	3.005	0.319	0	3.19	0	8.939	8.627	9.148	5.283	12.989	4.016	4.026	6.629	6.6	4.116	3.014	5.035
TRINITY_DN14918_c0_g1_i8	AT4G17220.1	0.533	0.446	0	0.89	1.355	1.008	2.038	3.334	3.562	1.879	1.597	3.557	0	0.177	0.497	0.616	0	0.477	2.692	3.543	4.855	2.23	4.654	6.137
TRINITY_DN7924_c0_g1_i1	AT3G54100.1	0.189	0	0.226	0.494	0.064	0	0	0	0.393	0	0	0	3.769	1.061	3.292	3.857	0.58	8.148	1.647	1.381	2.082	3.383	2.421	5.152
TRINITY_DN31000_c0_g1_i10	AT4G35240.4	0	0	0.269	0	0	0	0	2.792	0	0	1.464	0	0.063	0.317	0	2.205	0	0.711	1.291	1.654	1.875	1.823	2.075	2.543
TRINITY_DN1340_c0_g1_i8	AT3G09760.1	0	0	0	1.771	0	1.248	2.126	0	2.036	0	0	3.38	1.104	0	0	0	0	0	3.595	0.823	4.46	1.867	0	0
TRINITY_DN6225_c0_g1_i8	AT1G28050.1	0.816	0.342	0	1.78	2.084	2.94	1.012	1.497	0.935	0.317	1.792	3.01	0.345	0	0	0	0	1.716	0.651	0	0.748	1.27	0.638	1.794
TRINITY_DN1553_c0_g1_i1	AT3G15510.1	14.72	26.953	26.153	11.251	10.168	16.143	8.626	11.295	5.429	1.886	5.898	5.128	14.328	12.788	11.02	17.162	9.146	14.349	8.997	5.877	6.196	5.682	4.184	4.238
TRINITY_DN8135_c0_g1_i9	AT4G23940.1	0.672	0.618	0.803	0.689	0.733	1.075	0.272	0.217	0.121	0.928	0.743	0	4.478	6.998	3.904	3.158	1.974	2.435	1.477	2.261	1.455	1.993	2.251	2.468
TRINITY_DN57714_c0_g1_i6	AT4G22120.6	58.914	23.355	16.399	6.222	8.334	7.953	5.667	2.876	0.865	3.482	0.266	2.293	24.361	30.804	19.482	6.554	14.295	6.479	2.51	3.032	2.376	1.418	1.318	2.38
TRINITY_DN6418_c0_g1_i17	AT3G62600.1	16.183	25.745	23.549	19.22	35.139	18.711	24.503	34.68	26.046	20.657	32.22	33.739	15.032	19.018	16.123	19.875	9.84	14.395	29.806	34.046	29.141	29.88	29.784	27.722
TRINITY_DN95623_c0_g3_i7	AT5G42740.2	0.636	0.18	0	0.172	0	0.431	0.06	0.073	0.265	0.066	0	0	0.473	1.316	2.415	0	0.285	0	0.055	0.099	0	0	0.105	0.114
TRINITY_DN6636_c0_g1_i7	AT1G48780.1	0.395	0.259	0.284	0.649	0.86	0.267	1.137	0.882	0.458	1.998	1.312	1.303	0	1.337	2.078	0.776	0.265	0.976	0.35	0.248	0.794	1.113	0.391	1.439
TRINITY_DN3700_c0_g1_i11	AT3G11410.1	9.383	5.775	14.163	9.47	10.384	9.173	10.398	25.617	15.295	6.363	22.185	15.919	5.472	7.313	6.287	15.506	7.3	8.594	24.756	33.602	18.273	24.898	31.333	14.223
TRINITY_DN735_c0_g1_i4	AT3G49940.1	34.769	29.941	48.422	33.472	38.652	29.675	36.154	30.132	25.469	8.628	28.462	12.889	57.94	36.193	54.707	36.533	60.528	40.893	22.589	27.42	25.299	39.528	37.694	21.17
TRINITY_DN11219_c0_g2_i4	AT5G65270.1	5.593	4.796	2.878	8.859	8.422	8.401	9.704	5.49	4.71	7.791	8.823	5.52	2.146	5.056	2.796	4.655	8.918	5.848	5.643	5.562	4.134	9.682	11.035	3.842
TRINITY_DN10908_c0_g1_i2	AT4G02050.2	18.099	15.77	18.899	13.029	8.672	16.057	13.203	9.283	10.185	9.465	9.56	11.133	23.871	34.378	26.937	15.571	15.035	18.28	10.096	12.663	8.761	11.762	9.255	9.022
TRINITY_DN3706_c0_g1_i2	AT5G42270.1	40.209	37.679	44.594	0.699	1.845	2.293	0.363	0.699	2.539	1.039	1.2	1.694	44.203	87.444	56.719	0.551	1.233	0.593	1.737	1.695	3.412	1.514	1.189	1.641
TRINITY_DN32126_c0_g1_i12	AT5G26910.3	0.415	0	0.314	0.131	0	0	0.822	0.191	0	1.072	0	0	0.182	0.208	0.109	0.967	1.309	1.07	1.399	0.818	1.132	0.569	0.753	0.638
TRINITY_DN7239_c1_g1_i4	AT5G07990.1	0	0	0	2.836	0	5.229	0	4.135	4.94	0	0	0	0	5.353	0.306	0	0	0	7.873	5.081	0	1.02	3.579	12.142
TRINITY_DN2862_c0_g1_i1	AT5G23300.1	4.548	4.47	3.93	5.043	4.725	5.553	7.371	6.188	7.933	10.05	9.282	7.466	5.02	4.003	6.424	5.529	3.665	6.781	7.995	5.349	7.463	8.361	6.452	6.467
TRINITY_DN25542_c0_g1_i1	AT2G43990.1	0	0	0	0.726	0.277	0	0	0.144	0.372	0	0	0	0	0.825	0.402	0.349	0	0.95	0.638	0.463	0.644	0.136	0	0.57
TRINITY_DN7598_c0_g1_i3	AT4G13510.1	2.678	14.246	1.512	0	0.215	0.133	0	0	0	0	0	0	2.808	6.661	26.331	0	0	0.898	0	0	0.43	0	0	0.212
TRINITY_DN7746_c1_g1_i3	AT5G24400.1	3.371	5.112	5.675	6.975	9.978	10.487	8.748	17.45	15.857	14.781	15.725	14.96	4.795	4.651	7.451	10.809	10.103	7.635	21.118	14.088	11.522	18.415	7.725	8.585
TRINITY_DN7954_c0_g1_i1	AT2G03140.11	20.975	20.726	24.795	15.509	16.193	27.979	10.142	10.392	14.137	6.697	7.174	9.488	31.412	34.496	27.803	19.263	18.27	17.739	6.228	12.604	10.311	7.355	9.021	9.609
TRINITY_DN10427_c0_g1_i1	AT5G64260.1	7.521	14.944	32.728	3.629	3.886	6.884	3.103	6.659	8.723	4.115	7.218	15.506	7.437	27.03	14.803	7.153	23.195	6.341	3.863	5.446	3.588	13.678	5.856	10.145
TRINITY_DN508_c0_g1_i5	AT2G31400.1	10.619	10.043	10.488	6.471	8.456	8.536	6.083	8.543	9.839	6.501	5.254	7.66	15.615	16.536	19.531	6.611	10.46	11.241	5.317	7.875	10.751	4.632	5.822	8.194
TRINITY_DN1030_c0_g1_i11	AT4G02600.2	5.869	3.927	0	0	0	0	0	0	0	0.454	0.471	0	4.025	0	0	0	0	0	0.175	0.236	0.28	0	0	0.167
TRINITY_DN6889_c0_g2_i30	AT1G75380.4	0	0.973	2.19	3.513	5.903	4.714	4.947	13.335	7.441	0	0	2.466	3.334	1.771	3.599	10.612	14.158	10.129	7.921	12.089	6.24	5.063	3.02	4.279
TRINITY_DN23106_c0_g1_i2	AT1G51340.5	1.622	1.201	0	5.372	7.092	0.843	6.214	10.404	1.706	5.747	9.264	3.615	0.588	1.066	1.421	5.845	4.047	5.272	5.137	4.423	5.052	6.658	5.671	9.95
TRINITY_DN5487_c1_g1_i10	AT3G63410.1	7.792	6.738	16.653	7.197	6.342	12.883	5.166	5.241	9.253	6.197	3.942	7.459	10.851	29.311	18.33	9.357	17.09	11.608	5.945	9.837	8.707	5.411	6.801	8.245
TRINITY_DN1547_c0_g1_i2	AT4G24740.4	4.023	6.288	3.43	13.894	9.268	8.654	11.998	7.981	9.137	4.226	12.576	9.387	8.76	6.683	7.68	13.016	8.839	12.656	12.976	9.013	12.33	9.089	10.682	10.551
TRINITY_DN27172_c0_g1_i2	AT1G53230.2	0.464	0.659	0	1.587	0.318	1.348	1.131	1.478	0.553	0.794	0.172	0.957	0	0	0	0.652	1.335	1.386	1.552	1.861	1.086	2.233	1.56	0.932
TRINITY_DN30461_c0_g1_i2	AT2G30870.1	2.754	2.27	7.693	2.303	0.219	0.538	0.489	0.783	0	0.913	0	0.945	0	0	3.569	0.563	0	1.526	0	0	0.397	0	0	0.155
TRINITY_DN5594_c0_g3_i1	AT2G23620.1	0	0.325	0	15.574	0.429	1.26	13.784	39.518	1.036	1.611	711.129	20.756	0	0	1.155	1.21	0	0.939	0.324	0	0.294	6.907	4.593	270.137
TRINITY_DN7350_c0_g1_i4	AT4G15210.2	1.883	3.533	1.923	1.743	1.993	4.16	0.9	0.883	1.513	0.081	0.993	0.695	2.919	2.528	3.485	1.732	1.475	2.47	0.719	1.656	0.667	2.287	2.095	0
TRINITY_DN12618_c0_g1_i11	AT4G35770.1	24.816	27.794	13.189	44.507	35.78	33.183	63.828	52.342	42.824	6.078	85.491	23.014	30.167	10.19	17.387	82.785	20.094	37.444	48.028	29.322	19.915	77.558	59.952	21.111
TRINITY_DN802_c0_g1_i13	AT3G57630.3	12.216	25.549	9.206	20.897	16.897	12.114	19.559	8.429	7.407	17.536	10.15	9.298	14.692	13.744	8.059	7.5	9.736	13.907	4.195	3.761	8.058	6.042	5.632	10.592
TRINITY_DN41490_c0_g1_i7	AT2G21430.1	343.245	246.37	694.482	268.589	188.787	538.999	167.297	173.708	483.717	266.002	168.457	264.783	460.863	773.406	852.426	288.999	452.308	655.982	274.355	294.6	242.073	210.087	198.88	293.358
TRINITY_DN20188_c0_g1_i4	AT5G59770.1	6.091	18.077	8.317	3.991	9.143	2.713	4.369	6.547	6.67	3.992	3.905	5.362	7.052	17.092	7.21	3.233	3.702	2.548	2.667	4.572	5.364	4.241	5.802	4.245
TRINITY_DN7914_c0_g1_i7	AT2G27810.1	11.005	5.436	12.234	0	0	4	1.111	0	6.54	0	0	0	6.496	4.211	10.591	0	2.099	0	1.493	0	0	0	1.71	0
TRINITY_DN7515_c0_g1_i1	AT5G17870.1	45.783	24.384	41.475	16.283	7.865	20.445	13.212	7.657	10.072	7.378	8.902	9.211	37.585	78.601	74.239	19.121	22.4	26.305	11.529	11.864	11.349	13.237	6.513	6.318
TRINITY_DN6430_c0_g1_i15	AT3G16510.1	7.232	3.767	6.067	14.259	9.773	12.395	14.136	10.934	17.016	18.107	12.524	11.725	3.178	17.715	11.24	11.563	19.553	15.838	8.987	12.514	12.024	10.706	9.906	9.435
TRINITY_DN9015_c0_g2_i2	AT2G39050.1	67.91	78.193	34.708	53.507	68.073	31.994	55.439	80.147	34.509	67.523	55.154	36.976	27.075	32.363	45.845	27.407	27.736	31.125	37.435	40.982	45.334	23.994	31.165	55.069
TRINITY_DN5965_c0_g1_i19	AT5G23960.1	1.975	0	0	85.512	47.686	21.611	103.368	57.314	47.59	220.728	72.97	102.916	0	0.914	0.136	16.656	1.819	8.786	9.798	3.791	28.605	38.899	5.721	40.054
TRINITY_DN35022_c0_g1_i2	AT4G23890.1	4.329	2.587	0	0	0.242	0	0.468	0.887	0	1.047	1.382	0.712	1.702	2.362	1.478	0	0	0	0	0	0	0.512	1.076	0
TRINITY_DN1840_c0_g1_i5	AT1G56720.4	0.321	0.939	1.695	0	3.151	1.254	1.193	3.895	2.143	0	4.921	2.884	0.784	0	0.826	2.117	0.307	0.89	1.921	2.932	3.302	5.1	3.717	1.948
TRINITY_DN11126_c0_g1_i21	AT2G03800.2	8.679	12.554	7.672	13.549	17.453	18.752	14.21	19.027	12.921	8.262	17.825	8.698	5.01	5.858	7.327	23.905	27.471	12.329	10.987	11.713	9.672	8.796	10.927	8.087
TRINITY_DN7789_c0_g1_i20	AT4G05120.2	11.186	4.796	3.618	5.762	1.861	2.507	1.704	0	0	3.361	0.145	0.417	1.691	5.245	3.231	0	4.464	0	0	2.539	0.985	0	0.56	0.125
TRINITY_DN33005_c0_g1_i16	AT1G64190.1	1.078	0.064	2.155	1.41	0.612	4.106	0.064	0.617	2.245	1.614	0.257	1.389	0.1	0.634	1.326	0.331	0.301	2.475	0	0.252	0.61	0.05	0	0.182
TRINITY_DN47681_c0_g1_i1	AT5G25190.1	3.78	14.419	5.005	27.747	23.176	39.069	10.579	2.338	6.585	9.617	3.549	7.135	3.082	8.806	27.018	13.199	65.279	18.876	12.854	7.834	8.266	6.005	11.296	1.871
TRINITY_DN20506_c0_g1_i10	AT5G65360.1	0	0.782	6.722	1.682	1.135	1.91	0	0	3.515	0	0	1.326	25.867	36.217	23.712	1.375	11.255	18.08	2.228	0	3.4	1.292	0	0.748
TRINITY_DN2719_c0_g1_i5	AT3G47570.1	9.231	4.31	3.742	7.321	6.016	12.982	2.038	0.514	1.55	6.089	0.825	4.821	1.905	3.842	8.918	0.75	1.087	13.277	0.191	0	2.684	0	0.085	3.912
TRINITY_DN69673_c0_g1_i2	AT5G36930.2	82.468	37.607	19.744	7.65	8.99	9.935	4.815	3.276	7.645	1.601	7.61	1.494	22.925	16.8	11.024	7.736	14.272	5.079	1.728	8.638	2.891	3.048	7.229	3.917
TRINITY_DN5922_c1_g1_i10	AT4G01037.1	6.724	8.631	7.566	3.671	3.694	3.432	4.854	3.682	3.44	7.32	4.831	6.247	9.27	9.19	8.781	3.55	3.587	2.483	3.901	2.088	2.143	3.662	4.272	6.318
TRINITY_DN3632_c0_g1_i12	AT4G27880.1	7.271	6.426	7.441	17.668	11.331	20.088	19.095	13.82	13.459	14.044	17.284	14.117	7.783	11.458	8.759	13.14	20.463	32.131	15.518	17.526	13.7	16.512	23.063	16.954
TRINITY_DN1811_c0_g1_i35	AT1G72650.1	0	0	0	0	0	0	0	0	0	0	0	0	1.986	0	0.741	0	0	0	0	0	0	0	0	0
[truncated: 19,222 more rows]

## Sheet: Supplementary Data4
Supplementary Data 4. The number of differentially expressed genes in each comparison.
[truncated: 390 more rows]

## Sheet: Supplementary Data5
Supplementary Data 5. List of differencially expressed Transciption factors
[truncated: 1,208 more rows]
